# Supplementary material for: An activator of G protein-coupled receptor and MEK1/2-ERK1/2 signaling inhibits HIV-1 replication by altering viral RNA processing
Source: PLoS Pathog. 2020 Feb 18;16(2):e1008307. doi: 10.1371/journal.ppat.1008307 (PMC7048317; doi:10.1371/journal.ppat.1008307)
Supplement: S1 Table — (XLSX) [file ppat.1008307.s001.xlsx]

## Sheet: RNAseq-AS
	S1 Table. RNA-Seq dataset presenting genes with significant changes in alternative splicing in cells treated with 5342191.
	Statistics
					Raw total count of AS events:	18,611
					AS events with confidence (i.e. filter out N, VLOW):	9806
					AS events with p <0.05:	339
					AS events with change in % exon inclusion >10:	24
					AS events with change in % exon inclusion < -10:	42
	Gene ID	DMSO		5342191		Mean DPSI	p Value
		PSI (1)	PSI (2)	PSI (1)	PSI (2)
	KIAA0649	29.13	27.1	54.06	53.83	25.83	0.0232804
	ANKRD9	76.11	71.84	95.49	99.23	23.385	0.015161
	TCF19	68.55	72.16	91.82	94.12	22.615	0.0151061
	CLCN6	67.83	67.14	87.72	90.86	21.805	0.0372221
	AF011889.4	58.54	62.89	80.95	83.91	21.715	0.0206001
	IFT88	66.99	72.33	85	89.47	17.575	0.0394609
	TBCK	5.62	3.76	20.31	23.56	17.245	0.0227701
	STIL	29.29	26.05	41.54	45.99	16.095	0.0343667
	ZNF445	83.78	81.58	97.3	100	15.97	0.0132372
	ZNF317	71.9	73.64	86.43	90.32	15.605	0.0449401
	THSD1P1	43.75	40	60	54.84	15.545	0.0473158
	FUBP1	10.65	8.49	25.57	24.6	15.515	0.0201264
	SLC4A7	80.84	83.74	95.79	99.17	15.19	0.0220877
	WDR91	85.71	87.01	99.18	100	13.23	0.00679168
	HYAL3	78.08	81.92	91.43	94.12	12.775	0.0405743
	KITLG	73.83	75.71	86.09	88.94	12.745	0.0256336
	CEP170	77.4	79.39	89.56	92.06	12.415	0.0185472
	UBP1	38.96	38.84	50.54	50.23	11.485	0.00289262
	VPS41	2.03	1.7	12.17	13.63	11.035	0.0335243
	CRAMP1L	84.71	88.33	98.67	96	10.815	0.0477548
	XPO4	27.3	27.99	37.56	38.82	10.545	0.0119491
	STK19	86.26	84.7	95.84	96.03	10.455	0.0444892
	STK39	41.33	43.71	52.21	53.38	10.275	0.0369987
	SRSF2	10.21	11.06	20.92	20.5	10.075	0.00850817
	CENPE	90.56	88.89	100	99.15	9.85	0.0225777
	FBXO18	9.88	9.69	18.49	19.99	9.455	0.0471402
	TATDN2	16.09	17.23	25.58	26.23	9.245	0.011735
	OGT	86.39	84.73	94.64	93.05	8.285	0.0187995
	ADARB1	82.86	82.87	89.73	89.91	6.955	0.00804161
	WDR90	88.64	89.22	95.73	95.88	6.875	0.0188429
	MFSD3	89.47	90.76	95.77	97.08	6.31	0.0205839
	TIA1	14.1	13.09	19.27	20.22	6.15	0.0126158
	PCNXL3	10.54	10.02	16.7	16.13	6.135	0.00407194
	CDCA7	16.21	17.72	23.41	22.6	6.04	0.0378188
	DCAKD	9.24	7.57	13.69	14.92	5.9	0.0356166
	CTC-338M12.5	12.51	14.13	18.1	19.97	5.715	0.0454956
	C19orf50	5.59	4.33	9.28	11.04	5.2	0.0492165
	ZER1	93.68	94.18	98.45	99.71	5.15	0.0485802
	C10orf35	94.68	95.21	100	100	5.055	0.0333432
	MLL3	88.89	90.05	95.31	93.67	5.02	0.0465667
	PDE8B	89.17	90.37	94.09	94.93	4.74	0.0301804
	CRELD2	5.03	4.44	9.61	9.25	4.695	0.0108232
	RUFY2	75	75.84	80.25	79.78	4.595	0.0223492
	METAP1	92.04	91.81	96.27	96.76	4.59	0.0130267
	MAP4K2	93.6	94.49	98.01	99.14	4.53	0.0276452
	POGZ	92.56	91.67	96.68	96.13	4.29	0.0242227
	INVS	95.52	95.94	100	100	4.27	0.031284
	SNRK	92.92	94.2	98.28	97.08	4.12	0.0428114
	EML2	95.06	95.2	99.06	99.06	3.93	0.0113381
	ARVCF	96.34	95.99	100	100	3.835	0.0290303
	KIRREL	96.25	95.72	99.26	100	3.645	0.0201229
	KIAA1549	96.23	96.59	100	100	3.59	0.0318929
	ANAPC1	1.2	1.3	4.79	4.49	3.39	0.0160311
	NSUN2	2.26	2.65	5.33	5.89	3.155	0.0162922
	TMEM138	94.99	95.27	97.89	98.5	3.065	0.0321429
	UHRF1BP1L	96.44	95.79	98.73	99.59	3.045	0.0350962
	USP37	96.83	97.08	100	100	3.045	0.0261192
	CDCA7	16.17	15.79	18.97	18.91	2.96	0.0364244
	TNIP2	96.55	96.67	99.25	99.6	2.815	0.0236165
	SFRS12	96.79	97.1	99.46	100	2.785	0.0237188
	HTRA2	96.02	96.08	98.74	98.59	2.615	0.00726793
	MLKL	97.22	97.59	100	100	2.595	0.0453086
	C22orf13	96.33	96.87	98.92	99.41	2.565	0.0201031
	NCSTN	1.02	0.84	3.4	3.47	2.505	0.010184
	C1orf93	97.7	97.31	100	100	2.495	0.0496549
	KIAA1109	3.42	2.99	6.01	5.34	2.47	0.0362876
	SF3B1	4.65	4.3	6.99	6.86	2.45	0.0259587
	STAG1	97.61	97.58	100	100	2.405	0.00397055
	ILKAP	1.88	1.28	3.59	4.36	2.395	0.0438661
	RRM2B	97.55	97.67	100	100	2.39	0.0159787
	BAT2L	97.49	97.71	99.85	100	2.325	0.00554423
	PREB	96.8	97.36	99.05	99.7	2.295	0.0347871
	DAGLA	97.85	97.65	100	100	2.25	0.0282756
	CTTNBP2	97.92	97.62	100	100	2.23	0.0427575
	VIPAR	97.92	97.68	100	100	2.2	0.0346903
	HPS3	97.31	97.89	100	99.43	2.115	0.0350507
	C7orf64	97.86	97.29	99.35	100	2.1	0.0412091
	MBD1	97.54	97	99.19	99.5	2.075	0.0375833
	NUP205	97.45	97.82	99.65	99.75	2.065	0.0431415
	NME4	6.83	6.97	8.91	9.02	2.065	0.00241858
	CACNA1H	97.8	97.24	99.65	99.15	1.88	0.03861
	DPY19L4	98	98.24	100	100	1.88	0.0405803
	P4HA2	97.5	97.97	99.27	99.83	1.815	0.040599
	PCNXL3	98.22	97.73	100	99.57	1.81	0.032102
	FAIM	98.18	98.23	100	100	1.795	0.008866
	CELF1	97.62	97.97	99.8	99.36	1.785	0.0269724
	STK11IP	98.29	98.25	100	100	1.73	0.00735944
	RNF215	98.26	98.37	100	100	1.685	0.0207725
	MAGOHB	3.42	3.53	4.98	5.31	1.67	0.0425114
	ACBD5	97.15	97.42	98.87	98.96	1.63	0.034338
	DOCK11	98.34	98.45	100	100	1.605	0.0218071
	NEURL	98.13	97.79	99.51	99.32	1.455	0.032707
	CXXC1	98.52	98.6	100	100	1.44	0.0176793
	ABCB6	90.07	89.97	91.48	91.37	1.405	0.00290393
	MRPL52	2.2	2.5	3.82	3.67	1.395	0.0326469
	RP6-109B7.3	2.44	2.75	4.08	3.84	1.365	0.0234308
	MIIP	97.91	98.06	99.25	99.13	1.205	0.00749522
	AHCYL2	98.71	98.89	100	100	1.2	0.0476573
	UNK	98.8	98.82	100	100	1.19	0.00534962
	ADNP	83.72	83.98	85.08	84.98	1.18	0.0435805
	DOCK9	98.86	98.81	100	100	1.165	0.0136593
	NCBP1	98.35	98.26	99.43	99.4	1.11	0.0144111
	BAT2L	98.8	98.67	99.87	99.8	1.1	0.0120848
	RPS6KB1	98.88	98.96	100	100	1.08	0.0235677
	WDFY3	98.97	98.88	100	100	1.075	0.0266337
	SNX2	98.68	98.94	99.75	100	1.065	0.0275974
	MED12	98.95	99	100	100	1.025	0.0155242
	ATHL1	99.18	99.06	100	100	0.88	0.0433388
	NAP1L4	0.48	0.41	1.32	1.3	0.865	0.0166625
	CCT6A	98.09	97.99	98.94	98.85	0.855	0.00639273
	SMARCD2	98.94	99.09	100	99.74	0.855	0.0476306
	DHX30	99.09	99.21	100	100	0.85	0.0448635
	ULK3	99.21	99.12	100	100	0.835	0.0342757
	IGHMBP2	99.13	99.25	100	100	0.81	0.0470711
	NCOA5	99.21	99.18	100	100	0.805	0.0118611
	CXXC1	99.22	99.2	100	100	0.79	0.00805805
	NKIRAS2	98.83	98.9	99.61	99.68	0.78	0.00400279
	STT3B	98.68	98.92	99.66	99.49	0.775	0.0424543
	DMXL1	99.22	99.24	100	100	0.77	0.00826732
	AP1M1	99.22	99.25	100	100	0.765	0.0124811
	FNIP1	99.22	99.3	100	100	0.74	0.0343784
	PICALM	99.14	99.1	99.84	99.84	0.72	0.0176793
	SLC25A40	99.26	99.35	100	100	0.695	0.0411625
	ITGA5	99.32	99.31	100	100	0.685	0.00464678
	TRABD	99.17	98.99	99.82	99.63	0.645	0.0390121
	NUP188	99.37	99.27	99.89	100	0.625	0.014228
	UPF3B	99.42	99.35	100	100	0.615	0.0361914
	GMIP	99.37	99.4	100	100	0.615	0.0155242
	INO80	99.4	99.38	100	100	0.61	0.0104355
	KIF1B	99.41	99.45	100	100	0.57	0.0223284
	PNPLA6	99.43	99.46	100	100	0.555	0.0172018
	SLC7A6	99.46	99.43	100	100	0.555	0.0172018
	ALDH16A1	99.46	99.45	100	100	0.545	0.00584038
	GAK	96.68	96.86	97.22	97.37	0.525	0.0491613
	MSLN	99.21	99.33	99.73	99.85	0.52	0.0256088
	AMPD2	97	97.14	97.5	97.66	0.51	0.0422221
	TRAPPC1	99.26	99.37	99.74	99.9	0.505	0.0448492
	DCTN2	99.34	99.35	99.79	99.86	0.48	0.0424313
	SRP68	99.59	99.58	100	100	0.415	0.00766975
	BTAF1	99.57	99.61	100	100	0.41	0.03103
	STAM	99.39	99.38	99.78	99.81	0.41	0.0127176
	SH3GL1	99.16	99.15	99.55	99.58	0.41	0.0127176
	USP5	99.54	99.53	99.88	99.89	0.35	0.000407914
	CLPTM1	99.18	99.13	99.46	99.52	0.335	0.0146629
	YME1L1	99.5	99.48	99.79	99.82	0.315	0.0058295
	SLC25A24	99.7	99.72	100	100	0.29	0.0219437
	MVP	99.71	99.73	100	100	0.28	0.0227268
	DDX11	99.13	99.15	99.41	99.42	0.275	0.00669345
	TBL1Y	99.72	99.76	100	100	0.26	0.0488745
	ACO2	99.68	99.73	99.93	100	0.26	0.033154
	EXOSC8	99.76	99.73	100	100	0.255	0.0374051
	DDX54	99.76	99.77	100	100	0.235	0.0135431
	CCT4	99.78	99.76	100	100	0.23	0.0276617
	FAM129B	99.7	99.7	99.94	99.91	0.225	0.0423786
	CUEDC2	99.79	99.8	100	100	0.205	0.0155242
	PTPN1	99.13	99.11	99.34	99.3	0.2	0.0293856
	BAT3	99.71	99.7	99.85	99.88	0.16	0.0398973
	C11orf48	99.86	99.84	100	100	0.15	0.0423786
	CCNG1	99.43	99.46	99.56	99.58	0.125	0.0286201
	ESYT1	100	100	99.89	99.9	-0.105	0.0302923
	P4HB	99.86	99.84	99.75	99.73	-0.11	0.0161301
	CENPF	99.13	99.15	98.98	99.02	-0.14	0.0491686
	DDX24	100	100	99.85	99.87	-0.14	0.0453957
	PDCD6IP	100	100	99.83	99.85	-0.16	0.039737
	SETD3	100	100	99.78	99.77	-0.225	0.0141448
	SMARCA4	100	100	99.71	99.72	-0.285	0.0111676
	ISY1	0.62	0.61	0.33	0.32	-0.29	0.000594001
	CUL4A	99.91	100	99.69	99.62	-0.3	0.0387669
	SPHK1	100	100	99.62	99.63	-0.375	0.00848776
	HNRNPAB	99.95	99.94	99.55	99.58	-0.38	0.0139506
	RNF31	100	100	99.62	99.59	-0.395	0.0241638
	MTOR	99.66	99.66	99.29	99.23	-0.4	0.0476573
	DDX17	100	99.91	99.49	99.62	-0.4	0.0466482
	RRN3	100	100	99.57	99.63	-0.4	0.0476573
	ASAP3	100	100	99.6	99.57	-0.415	0.0230003
	AP1G1	99.48	99.51	99.04	99.11	-0.42	0.0272259
	ZC3H7B	100	100	99.56	99.6	-0.42	0.0302923
	RELA	99.59	99.49	99.12	99.06	-0.45	0.0279796
	VAMP1	100	100	99.58	99.52	-0.45	0.0423786
	MRTO4	99.71	99.82	99.27	99.35	-0.455	0.0271301
	USP32	100	100	99.56	99.52	-0.46	0.0276617
	LRBA	100	100	99.56	99.5	-0.47	0.0405803
	SAMM50	100	100	99.5	99.53	-0.485	0.019683
	PCBP2	99.37	99.41	98.87	98.76	-0.575	0.0382038
	FASTKD1	100	100	99.41	99.44	-0.575	0.0166037
	RP11-313P13.3	99.32	99.28	98.74	98.68	-0.59	0.00653199
	EMP3	99.37	99.38	98.79	98.74	-0.61	0.0209985
	LIMCH1	0.87	0.99	0.25	0.34	-0.635	0.0170647
	NMT1	100	100	99.33	99.38	-0.645	0.0246628
	GLB1	99.8	99.85	99.22	99.1	-0.665	0.0312107
	FBXL2	100	100	99.37	99.28	-0.675	0.0423786
	RAE1	1.32	1.53	0.81	0.63	-0.705	0.038166
	TINAGL1	100	100	99.27	99.32	-0.705	0.0225657
	DGCR14	98.77	98.82	98.11	97.95	-0.765	0.0474913
	EXOC3	99.65	99.78	99.03	98.81	-0.795	0.0402704
	DNM1L	1.11	1.28	0.49	0.3	-0.8	0.0252012
	EFNA1	97.93	97.86	97.17	97	-0.81	0.0385428
	RCN2	1.1	0.99	0.23	0.18	-0.84	0.0181916
	GFM2	100	100	99.18	99.11	-0.855	0.0260459
	PSMA5	98.74	98.87	97.83	98.05	-0.865	0.0352475
	SMG5	1.8	2	0.96	1.08	-0.88	0.0290071
	LTBP3	100	100	99.11	99.1	-0.895	0.0035565
	AZI2	98.86	98.79	97.88	97.93	-0.92	0.00346952
	BCL2L1	2.13	2.19	1.18	1.29	-0.925	0.0119404
	DCTD	100	100	99.05	99.1	-0.925	0.0172018
	DUSP11	99.58	99.65	98.76	98.56	-0.955	0.0440381
	SEC31B	97.85	97.7	96.75	96.89	-0.955	0.0115167
	CHCHD3	97.96	97.95	96.92	96.99	-1	0.0197961
	BAG2	2.42	2.3	1.47	1.22	-1.015	0.041356
	CYLD	100	100	99.03	98.94	-1.015	0.0282061
	RTTN	100	100	98.94	98.99	-1.035	0.0153743
	PDCD4	98.68	98.91	97.86	97.6	-1.065	0.026467
	BMS1	99.03	98.68	97.84	97.54	-1.165	0.0387745
	BRE	99.7	100	98.79	98.46	-1.225	0.0322054
	FBXL17	100	100	98.63	98.82	-1.275	0.0473469
	STK11IP	100	100	98.63	98.53	-1.42	0.0224069
	GREB1L	100	100	98.45	98.64	-1.455	0.0415073
	AP1G1	100	99.59	98.45	98.2	-1.47	0.0396584
	NPEPPS	99.23	99.09	97.52	97.84	-1.48	0.0378397
	ODF2	99.73	100	98.48	98.26	-1.495	0.0149933
	LRP5	99.09	99.4	97.95	97.5	-1.52	0.0399228
	SP110	91.58	91.4	89.9	90	-1.54	0.0112715
	PIKFYVE	100	100	98.48	98.36	-1.58	0.0241638
	MEGF9	100	99.64	98.35	98.11	-1.59	0.0259211
	MINA	100	100	98.19	98.41	-1.7	0.0411357
	C6orf125	3.19	3.71	1.52	1.78	-1.8	0.0499529
	TUBGCP5	95.6	95.65	93.68	93.81	-1.88	0.00984913
	NUF2	98.49	98.86	96.68	96.79	-1.94	0.0439351
	KIAA1429	100	100	97.88	98.14	-1.99	0.0415292
	DDX18	98.71	99.29	97.33	96.67	-2	0.0464135
	FUCA1	100	99.34	97.77	97.31	-2.13	0.0428595
	XPC	99.6	100	97.51	97.43	-2.33	0.0465468
	TTC31	99.6	100	97.77	97.12	-2.355	0.0386874
	EFHA1	99.14	99.53	96.87	96.89	-2.455	0.0499083
	BAZ1B	2.81	3.37	0.85	0.39	-2.47	0.0229357
	PICK1	100	100	97.14	97.52	-2.67	0.0452263
	FNBP4	96.4	96.61	94.05	93.59	-2.685	0.0262719
	SNX4	4.47	3.78	1.08	1.72	-2.725	0.0289191
	CDAN1	100	100	97.1	97.45	-2.725	0.0408278
	SESTD1	98.26	98.24	95.68	95.26	-2.78	0.0475347
	TNPO2	3.88	4.76	1.97	1.07	-2.8	0.0470339
	TMEM219	11.26	11.53	8.88	8.26	-2.825	0.0387841
	GIT1	4.69	4.48	1.48	1.99	-2.85	0.0312474
	TAOK2	15.33	14.85	12.37	12.07	-2.87	0.01675
	XRN2	99.34	99.72	96.2	96.85	-3.005	0.0275856
	ANAPC4	98.98	99.55	96.54	95.8	-3.095	0.0257941
	TAOK3	6.02	6.59	2.7	3.67	-3.12	0.0485587
	ZFYVE20	96.1	95.1	92	92.82	-3.19	0.0417372
	SF3B1	4.5	5.49	2.15	1.24	-3.3	0.0396469
	CCDC76	100	100	96.49	96.88	-3.315	0.0374051
	SSX2IP	100	99.42	96.63	96.13	-3.33	0.0138391
	NSMCE1	4.41	4.98	1.61	0.98	-3.4	0.0156971
	POLH	97.51	97.22	93.95	93.81	-3.485	0.00870393
	CEP250	98.75	99.45	95.08	96.07	-3.525	0.0358986
	CDCA2	4.67	4.78	1.12	0.88	-3.725	0.00666946
	ERMP1	96.93	96.22	92.34	93.01	-3.9	0.0154546
	PPP2R3B	5.8	6.52	1.97	2.35	-4	0.0235395
	KIAA0391	95.25	96.57	92.36	91.3	-4.08	0.0442113
	PGM2	100	99.31	95.42	95.69	-4.1	0.0303714
	AATF	99.36	100	95.31	95.83	-4.11	0.0113444
	ANKRD28	99.53	100	95.44	95.74	-4.175	0.00836484
	PRTG	100	100	96.08	95.56	-4.18	0.0395474
	ACOT9	87.77	87.86	83.75	83.2	-4.34	0.0356356
	ZNF770	96.83	97.35	92.36	92.91	-4.455	0.00722127
	ATR	100	100	95.72	95.31	-4.485	0.0290783
	MYO9B	99.6	100	94.55	95.29	-4.88	0.0175763
	TMEM55A	5.49	6.84	2.02	0.51	-4.9	0.0411532
	MXD3	97.14	96.24	92.44	91.06	-4.94	0.0376128
	PCBP4	91.82	92.72	86.63	87.82	-5.045	0.0253843
	COL4A3BP	6.12	6.94	1.77	0.86	-5.215	0.0139572
	CCNE2	99.16	100	94.03	94.37	-5.38	0.0265978
	ERCC8	97.81	98.94	93.61	92.37	-5.385	0.0239175
	RIOK3	94.84	94.38	88.83	89.32	-5.535	0.00372894
	PATZ1	13.22	14.06	8.36	7.75	-5.585	0.0116082
	TCERG1	9.06	10.33	4.2	3.63	-5.78	0.0377108
	MAP3K9	100	100	94.17	94.08	-5.875	0.00487614
	USP40	96.03	97.99	89.89	91.88	-6.125	0.0482775
	BCKDHB	98.27	99.66	91.6	93.56	-6.385	0.0417918
	INADL	100	100	93.45	93.44	-6.555	0.000485599
	GOLGA5	96.53	96.94	90.5	89.81	-6.58	0.00842995
	WRN	100	98.46	93.55	91.74	-6.585	0.0328367
	FIBP	94	94.23	86.99	87.81	-6.715	0.027195
	TTLL5	23.5	25.13	18.02	17.15	-6.73	0.0362515
	ERBB2	98.08	96.65	90.66	90.03	-7.02	0.0346606
	DENND1A	98.45	97.55	90.71	91.2	-7.045	0.0133711
	BLZF1	99.34	99.29	92.44	92.09	-7.05	0.0138475
	FBF1	93.44	91.6	84.47	85.59	-7.49	0.0323908
	DPY19L3	100	100	91.84	92.52	-7.82	0.0276617
	LRRC16A	95.83	96.26	88.17	88.24	-7.84	0.0147905
	SOS1	100	98.1	90.55	91.61	-7.97	0.0337869
	PTPN4	95.97	95.22	86.74	87.85	-8.3	0.0102983
	ALDH5A1	19.91	19.45	10.39	11.95	-8.51	0.0421612
	DMXL1	95.65	92.67	84.31	86.52	-8.745	0.0491804
	GPR89B	97.52	98.43	88.36	89.13	-9.23	0.00463559
	BICC1	98.8	99.19	90.22	89.06	-9.355	0.0239738
	POLA1	99.67	98.31	89.02	89.53	-9.715	0.0250548
	PWWP2A	15.97	13.11	5.6	3.85	-9.815	0.042413
	VPS13D	12.24	15.06	2.54	4.56	-10.1	0.0352701
	MATN2	97.83	100	89.19	86.67	-10.985	0.0234078
	VPS13C	96.83	96.06	85.37	85.54	-10.99	0.0168811
	PPP3CB	100	98.24	87.68	87.27	-11.645	0.0383012
	USP20	95.85	95.67	83.39	84.77	-11.68	0.0346539
	INSIG2	100	100	87.23	88.68	-12.045	0.0382726
	ZDHHC13	93.24	89.64	78.06	80.1	-12.36	0.0452616
	MCTP1	63.06	60.19	47.88	49.61	-12.88	0.0279608
	SLC19A2	95.35	96.61	84.62	81.47	-12.935	0.0479801
	SLC25A15	100	98.69	87.29	85.04	-13.18	0.0190431
	KLHL29	98.58	98.8	84.48	86.44	-13.23	0.0445877
	KIAA0586	98.47	95.12	85.19	81.25	-13.575	0.0363269
	MAP4K4	54.68	53.07	39.8	40.34	-13.805	0.0222978
	TMOD1	95.47	93.4	79.18	81.97	-13.86	0.0192846
	CHCHD7	38.41	40.37	24.09	22.57	-16.06	0.00740809
	HISPPD1	41.78	44.23	26.65	26.74	-16.31	0.0474491
	PIAS2	88.44	92.54	76.47	71.31	-16.6	0.041173
	APLP1	81.61	85.71	65.4	68.25	-16.835	0.0283627
	ACVR2A	100	100	83.67	82.46	-16.935	0.0227335
	COL27A1	96.32	100	82.06	77.38	-18.44	0.0285472
	SAP130	49.87	54.88	35.98	30.79	-18.99	0.0343232
	C20orf4	31.28	28.87	11.26	9.3	-19.795	0.00710655
	SYNJ2	98.18	97.06	78.09	75.32	-20.915	0.0214601
	GUF1	48.98	53.78	33.33	27.32	-21.055	0.0352533
	NCOR2	42.48	44.72	23.34	21.45	-21.205	0.00530429
	RP11-187C18.3	65.1	68.72	40.96	46.87	-22.995	0.0346298
	AC009086.1	38.9	35.93	15.13	11.17	-24.265	0.0130586
	RALGAPA2	100	100	76.67	74.19	-24.57	0.0321017
	ACAD10	89.47	97.66	72.09	64.56	-25.24	0.0458936
	CASP8AP2	97.8	93.87	72.97	68.12	-25.29	0.016818
	SMEK2	50.71	50.85	26.11	23.91	-25.77	0.0265686
	HOXC4	36	42.86	8.57	13.04	-28.625	0.0291393
	SMPDL3A	83.72	81.2	56.36	50	-29.28	0.0417257
	MBTD1	69.62	63.64	34.51	29.2	-34.775	0.0135261
	FAM48A	81.22	79.73	46.84	43.35	-35.38	0.0134953
	RFX3	82.86	76.81	38.89	47.22	-36.78	0.0241819
	TMEM20	58.54	56.32	17.65	14.81	-41.2	0.00251251
	C13orf23	95.95	96.15	53	50.35	-44.375	0.0183517
	KIAA0240	60	65.08	16.28	16.67	-46.065	0.0340686
	CCDC150	69.77	83.91	36.26	24.68	-46.37	0.0396878
	ALKBH8	75.86	60.66	25	13.04	-49.24	0.0407173
	WDFY3	76.56	68.75	27.27	12.09	-52.975	0.048138
	Notes:
	A total of 339 genes are listed that demonstrate a significant change in alternative splicing (AS) from 9,806 exon inclusion/exclusion events (mean DPSI, p <0.05) quantified by RNA-Seq of RNA from cells treated with 5342191 or DMSO, and those with significant alterations reaching ≥ 10% are highlighted in yellow.
