# Supplementary material for: An activator of G protein-coupled receptor and MEK1/2-ERK1/2 signaling inhibits HIV-1 replication by altering viral RNA processing
Source: PLoS Pathog. 2020 Feb 18;16(2):e1008307. doi: 10.1371/journal.ppat.1008307 (PMC7048317; doi:10.1371/journal.ppat.1008307)
Supplement: S2 Table — (XLSX) [file ppat.1008307.s002.xlsx]

## Sheet: RTPCR-AS
	S2 Table. RT-PCR dataset showing the genes with significant differences in alternative splicing in cells treated with 5342191.
		DMSO		5342191		DMSO-5342191
	aGene Name & Chromosome Location	bPSI Avg.	SD	bPSI Avg.	SD	DPSI	cp Value	dFDR
	EIF4A2_1|chr7:187988899-187988904	0.18	0.01	0.0266667	0.011547	-0.153333	6.42389e-05	0.00419164
	SMN2_2|chr5_h2_hap1:466192-466246	0.713333	0.0152753	0.573333	0.0057735	-0.14	0.000119761	0.00419164
	EIF4A2_1|chr7:187988792-187988899	0.25	0.0264575	0.0333333	0.0152753	-0.216667	0.00025227	0.0058863
	AGPAT4_1|chr6:161507269-161507439	0.96	0.01	1	0	0.04	0.00227843	0.0300444
	FGFR1OP2_1|chr12:27004715-27004828	0.29	0.0458258	0.04	0.043589	-0.25	0.00238175	0.0300444
	FIP1L1_1|chr4:53975538-53975646	0.34	0.02	0.143333	0.0493288	-0.196667	0.00306192	0.0300444
	NAP1L1_1|chr12:74748956-74749041	0.836667	0.023094	0.665	0.0212132	-0.171667	0.00358412	0.0300444
	SETD5_1|chr3:9453533-9453572	0.06	0.01	0.01	0.01	-0.05	0.00360223	0.0300444
	GM130_1|chr9:130069293-130069374	0.33	0.0264575	0.203333	0.0251661	-0.126667	0.00386285	0.0300444
	POLDIP3_1|chr22:41327919-41328006	0.64	0.04	0.323333	0.0873689	-0.316667	0.00465795	0.0326057
	MARK3_1|chr14:103036246-103036290	0.106667	0.011547	0.04	0.02	-0.0666667	0.00749043	0.0476664
	CLSTN1_1|chr1:9720143-9720199	0.55	0.034641	0.4	0.043589	-0.15	0.00954473	0.0541868
	TRIM37_1|chr17:54433741-54433857	0.736667	0.0251661	0.62	0.0360555	-0.116667	0.0100633	0.0541868
	MARK3_1|chr14:103034592-103034618	0.153333	0.0321455	0.0533333	0.023094	-0.1	0.0119125	0.0595627
	NAP1L1_1|chr12:74747418-74747520	0.846667	0.0351188	0.68	0.0424264	-0.166667	0.0168119	0.0782066
	MRIP_1|chr17:17024646-17024708	0.303333	0.0057735	0.213333	0.0404145	-0.09	0.0188045	0.0782066
	GLK_1|chr2:39388587-39388650	0.343333	0.0550757	0.206667	0.0288675	-0.136667	0.018993	0.0782066
	FAM104A_1|chr17:68720412-68720474	0.2	0.0519615	0.0833333	0.0152753	-0.116667	0.020279	0.0788627
	ERC1_1|chr12:1091641-1091725	0.47	0.104403	0.253333	0.0321455	-0.216667	0.0264057	0.0928303
	SEC24B_1|chr4:110622281-110622386	0.22	0.0818535	0.0333333	0.0493288	-0.186667	0.0277064	0.0928303
	SPAG9_1|chr17:46408223-46408261	0.226667	0.0305505	0.113333	0.0503322	-0.113333	0.028998	0.0928303
	MACF1_5|chr1:39719179-39719289	0.306667	0.011547	0.163333	0.0737111	-0.143333	0.0291752	0.0928303
	CASP9_1|chr1:15703693-15703840*	0.406667	0.0450925	0.176667	0.115902	-0.23	0.0327992	0.0998237
	CAST_1|chr5:96090613-96090669	0.676667	0.023094	0.61	0.03	-0.0666667	0.0380293	0.107258
	MACF1_1|chr1:39616720-39616782	0.636667	0.0152753	0.696667	0.0305505	0.06	0.0383063	0.107258
	KIF13A_1|chr6:17879324-17879428	0.226667	0.0057735	0.156667	0.0472582	-0.07	0.0635325	0.164357
	RAI14_1|chr5:34849436-34849522	0.863333	0.046188	0.73	0.0793725	-0.133333	0.0657215	0.164357
	RAN_1|chr12:129923082-129923127	0.98	0.02	0.933333	0.0251661	-0.0466667	0.0657428	0.164357
	MAP3K7_1|chr6:91310992-91311072	0.106667	0.0057735	0.0833333	0.0152753	-0.0233333	0.0685871	0.165555
	MVK_1|chr12:108503583-108503738	0.526667	0.110604	0.836667	0.195533	0.31	0.0751578	0.173716
	MBNL2_1|chr13:96807051-96807104	0.13	0.034641	0.253333	0.0832666	0.123333	0.0769313	0.173716
	CA12_1|chr15:61407349-61407382	0.1	0.0264575	0.04	0.04	-0.06	0.0961383	0.210302
	CA12_1|chr15:61406400-61406485	0.966667	0.011547	0.913333	0.0416333	-0.0533333	0.0993007	0.210638
	MVK_1|chr12:108501990-108502134	0.766667	0.113725	0.943333	0.0981495	0.176667	0.111328	0.219722
	GGCT_1|chr7:30504943-30505080	0.87	0.052915	0.803333	0.0208167	-0.0666667	0.112124	0.219722
	NUMB_2|chr14:72820542-72820835	0.863333	0.0862168	0.97	0.03	0.106667	0.113	0.219722
	GGCT_1|chr7:30506676-30506822	0.563333	0.0723418	0.47	0.0458258	-0.0933333	0.132092	0.249903
	APLP2_1|chr11:129498717-129498884	0.233333	0.0057735	0.183333	0.046188	-0.05	0.136318	0.251112
	CLSTN1_2|chr1:9739126-9739155	0.116667	0.0057735	0.08	0.0360555	-0.0366667	0.156975	0.28175
	PDCL_1|chr9:124628716-124628892	0.896667	0.0057735	0.95	0.0556776	0.0533333	0.174232	0.304905
	EXOC7_1|chr17:71598819-71598911	0.213333	0.0152753	0.113333	0.106927	-0.1	0.184074	0.308082
	SMN2_1|chr5_h2_hap1:475625-475826	0.933333	0.0208167	0.96	0.02	0.0266667	0.184849	0.308082
	SRPK2_1|chr2:104553464-104553557	0.103333	0.0493288	0.0466667	0.0404145	-0.0566667	0.198611	0.323321
	APP_1|chr21:26294201-26294368	0.77	0.034641	0.73	0.03	-0.04	0.205106	0.326306
	DRCTNNB1A_1|chr7:22953096-22953391	0.24	0.03	0.136667	0.123423	-0.103333	0.231598	0.360264
	FAM62B_1|chr7:158238233-158238295	0.34	0.0264575	0.296667	0.0493288	-0.0433333	0.25105	0.382033
	ZNF827_1|chr4:146903692-146903724	0.463333	0.0650641	0.29	0.236432	-0.173333	0.288017	0.428962
	DNM1L_1|chr12:32782066-32782143	0.28	0.07	0.326667	0.0057735	0.0466667	0.313931	0.4522
	RPS24_1|chr10:79467729-79467746	0.0733333	0.0057735	0.0966667	0.0351188	0.0233333	0.31957	0.4522
	ZNF827_1|chr4:146905581-146905589	0.203333	0.0152753	0.156667	0.0702377	-0.0466667	0.323713	0.4522
	APP_1|chr21:26291546-26291602	0.303333	0.011547	0.29	0.0173205	-0.0133333	0.32946	0.4522
	NUMB_2|chr14:72815742-72815885	0.173333	0.0251661	0.196667	0.0351188	0.0233333	0.402532	0.54187
	CRBN_1|chr3:3191950-3191953	0.94	0	0.923333	0.0321455	-0.0166667	0.41994	0.545554
	MBD1_1|chr18:46054554-46054721	0.26	0.282135	0.06	0.0848528	-0.2	0.420856	0.545554
	SRPK2_1|chr2:104553930-104554023	0.936667	0.0321455	0.96	0.043589	0.0233333	0.497012	0.632561
	CRBN_1|chr3:3191846-3191950	0.996667	0.0057735	0.993333	0.0057735	-0.00333333	0.518519	0.636777
	GRB10_1|chr7:50651400-50651538	0.986667	0.0152753	0.993333	0.0057735	0.00666667	0.518519	0.636777
	EIF4H_1|chr7:73242512-73242572	0.14	0.0264575	0.126667	0.0208167	-0.0133333	0.530412	0.640152
	POMT1_1|chr9:133368281-133368521	0.423333	0.070946	0.376667	0.100167	-0.0466667	0.546188	0.64802
	CTNND1_1|chr11:57318058-57318129	0.846667	0.106927	0.9	0.0565685	0.0533333	0.575265	0.671142
	DNM1L_1|chr12:32782465-32782497	0.533333	0.080829	0.506667	0.0057735	-0.0266667	0.599181	0.687584
	AGPAT4_1|chr6:161506598-161506735	0.0433333	0.0750555	0.106667	0.184752	0.0633333	0.611531	0.690438
	POMT1_1|chr9:133371321-133371428	0.896667	0.0416333	0.84	0.181934	-0.0566667	0.626775	0.696416
	ATP6V0A1_1|chr17:37919833-37920004	0.78	0.0264575	0.763333	0.0723418	-0.0166667	0.726858	0.786703
	NPHP3_1|chr3:133898264-133898347	0.853333	0.061101	0.84	0.0264575	-0.0133333	0.746187	0.786703
	TPM1_1|chr15:61140450-61140525	0.813333	0.0585947	0.83	0.06245	0.0166667	0.752987	0.786703
	TPM1_1|chr15:61140965-61141040	0.186667	0.0585947	0.17	0.06245	-0.0166667	0.752987	0.786703
	ADD3_1|chr10:111882053-111882148	0.513333	0.0862168	0.493333	0.0763763	-0.02	0.778587	0.801487
	MFF_1|chr2:227901637-227901749	0.92	0.138564	0.905	0.0494975	-0.015	0.89694	0.909939
	EXOC7_1|chr17:71598005-71598035	0.25	0.0953939	0.246667	0.0907377	-0.00333333	0.967123	0.967123
	Notes:
	aA total of 70 alternative splicing events are shown from RT-PCR amplification of RNA from cells treated with 5342191 or DMSO (control) to quantitate the level of alternative exon inclusions per gene (PSI, n = 3, mean, SD). Location of the exon and genes assayed are listed.
	bPSIs were averaged (Avg.) from each treatment and differences between 5342191 and DMSO (DPSI) were calculated as shown (or their PSIs plotted to view differences in S3A Fig, white/colored circle data).
	cDPSIs significantly different between treatments (p <0.05) by Welch's t-test were highlighted in yellow (or as colored circles in S3A Fig).
	dBenjamini-Hochberg (BH) procedure was applied to calculate adjusted p values (or q values) and significant results <0.2 false discovery rate (FDR) were highlighted in blue.
