# Supplementary material for: An activator of G protein-coupled receptor and MEK1/2-ERK1/2 signaling inhibits HIV-1 replication by altering viral RNA processing
Source: PLoS Pathog. 2020 Feb 18;16(2):e1008307. doi: 10.1371/journal.ppat.1008307 (PMC7048317; doi:10.1371/journal.ppat.1008307)
Supplement: S3 Table — (XLSX) [file ppat.1008307.s003.xlsx]

## Sheet: RNAseq-GE
	S3 Table. RNA-Seq dataset displaying significant changes in gene expression in cells treated with 5342191.
	Statistics
					Raw total count of genes:	19847
					Gene expression levels with confidence (i.e. RPKM ≥ 0.5:):	11406
					Gene expression levels with p <0.05:	540
					Gene expression with fold change >2:	21
					Gene expression with fold change <0.5:	32
	Gene ID	Gene Expression (RPKM)				Mean Fold D	P Value
		DMSO		5342191
	AL138831.1	0.51	0.53	2.17	2.12	4.12745	0.00321133
	TMEM178	0.7	0.54	2.11	2.51	3.83122	0.046246
	ADM2	1.95	1.7	4.82	4.91	2.68002	0.0134141
	FBXO36	1.04	0.86	2.74	2.33	2.67196	0.048037
	MICAL2	1.31	1.27	3.2	3.34	2.53633	0.0142462
	PTP4A3	2.31	2.35	5.61	6.09	2.51003	0.0420117
	ZNF177	0.95	0.9	2.19	2.38	2.47485	0.0330009
	PHLDA1	5.64	4.96	12.73	13.21	2.4602	0.00465994
	PER2	1.5	1.66	3.75	3.93	2.43373	0.0030078
	ZNF805	1.1	0.85	2.01	2.3	2.26658	0.0266655
	SLC2A4	1.35	1.19	2.86	2.56	2.13489	0.0289446
	RGPD8	3.72	3.68	8.13	7.6	2.12535	0.0394005
	AC009133.2	0.87	0.73	1.76	1.61	2.11423	0.0133641
	NT5DC3	2.19	2.22	4.77	4.46	2.09355	0.0391681
	FAM176B	1.08	1.05	2.12	2.28	2.0672	0.0384459
	C3orf71	1.25	1.59	2.7	3.13	2.06428	0.035806
	CCDC88B	3.41	2.68	6.58	5.87	2.05996	0.0247377
	CTC-241N9.1	1.22	1.37	2.78	2.51	2.0554	0.025911
	TMEM231	2.66	3.08	5.84	5.75	2.03119	0.0374739
	PCK2	20.17	23.7	42.69	46.11	2.03104	0.0117933
	ZNF441	2.03	1.61	3.54	3.73	2.03031	0.0401697
	SESN2	4.81	4.08	8.01	9.21	1.96132	0.0418559
	SPOCD1	0.65	0.82	1.46	1.35	1.94625	0.0322579
	ZBTB6	5.87	5.04	10.11	10.91	1.9435	0.0128064
	ANKRD9	17.31	14.33	29.52	31.22	1.94201	0.0260436
	ZNF555	0.63	0.53	1.05	1.17	1.93711	0.0228357
	PSAT1	60.9	53.67	107.97	110.2	1.9131	0.029697
	GARS	110.53	85.61	176.43	190.82	1.91258	0.0445253
	AC138904.2	11.31	9.67	19.09	19.84	1.8698	0.028671
	AC073995.2	13.55	13.41	25.12	24.53	1.84155	0.0116219
	EIF4A2	95.46	125.19	188.24	214.22	1.84154	0.0455687
	FAM193B	15.25	14.6	25.98	28.44	1.82578	0.0494927
	ZBTB26	7.31	7.17	12.95	13.41	1.82092	0.0149612
	IRAK2	3.78	3.69	6.65	6.93	1.81865	0.0173533
	PIGL	4.65	4.11	7.29	8.27	1.78995	0.0456663
	SLC44A2	33.33	29.42	56.83	54.94	1.78625	0.0221188
	CARS	31.92	29.23	51.18	53.88	1.72335	0.00745022
	EXPH5	0.64	0.7	1.12	1.18	1.71786	0.00772212
	CCDC61	4.23	3.66	6.9	6.56	1.71178	0.0246803
	SARS	81.23	72.14	127.28	131.46	1.6946	0.0263021
	U2AF1L4	5.46	4.91	8.85	8.68	1.69435	0.0332157
	SPRY2	3.03	3.14	5.13	5.21	1.67615	0.00172611
	DUSP7	6.28	5.43	9.2	10.21	1.67263	0.0300768
	RAB3D	7.76	6.73	12.66	11.47	1.66788	0.0269116
	AC091435.1	2.74	3.16	4.62	5.14	1.65636	0.0316676
	ICAM1	5.53	4.91	8.32	8.83	1.65145	0.0156105
	C19orf26	2.07	1.98	3.48	3.2	1.64866	0.0476565
	ZNF433	0.81	0.87	1.44	1.32	1.64751	0.0342344
	ZNF284	3.46	3.43	5.64	5.66	1.6401	0.000197147
	RSAD1	18.18	16.65	28.64	28.3	1.63753	0.035478
	ZNF680	6.2	5.45	9.3	9.55	1.62615	0.0453149
	KBTBD7	3.22	2.86	4.67	5.14	1.62376	0.0284455
	GLUD1	103.54	87.04	143.72	160.02	1.61326	0.0395467
	AC007663.2	1.2	1.46	2.03	2.23	1.60953	0.0448299
	RP11-574K11.12	1.9	2	3.07	3.2	1.60789	0.00612083
	DOPEY2	1.25	1.37	2.11	2.09	1.60677	0.0429218
	ARHGAP26	1.47	1.34	2.24	2.26	1.60519	0.0442467
	CLK2	19.35	22.34	31.92	34.82	1.60413	0.0266118
	C17orf48	5.05	5.29	8.53	8.02	1.60259	0.0238639
	PXK	5.01	5.38	8.17	8.35	1.59139	0.0146842
	USP4	13.44	11.51	19.15	20.09	1.58514	0.0464754
	YARS	89.02	82.82	133.32	138.28	1.58364	0.00747439
	POLL	7.87	8.98	12.83	13.79	1.58294	0.0229987
	ZNF330	30.32	26.02	42.46	45.78	1.57991	0.0320414
	PHLDB3	5.97	5.49	9.43	8.64	1.57667	0.0310495
	TMEM159	4.48	4.3	6.91	6.9	1.57353	0.02237
	SH3RF3	3.41	3.68	5.44	5.58	1.55581	0.0161087
	RAB11FIP5	7.64	7.03	10.77	11.95	1.55477	0.0495557
	PDGFB	2.52	2.4	3.78	3.86	1.55417	0.00510583
	DALRD3	15.77	14.98	23.22	24.5	1.55396	0.014369
	ZNF193	8.06	8.35	12.4	13.09	1.55306	0.0246047
	C19orf55	5.12	4.98	7.74	7.9	1.54903	0.00160875
	HAGHL	22.14	18.7	29.5	32.82	1.54376	0.0462435
	LRRC3	0.95	0.97	1.52	1.44	1.54227	0.0378009
	OCEL1	13.36	12.13	19.24	19.85	1.53828	0.025652
	CD44	38.64	39.32	60.82	58.93	1.53637	0.0151239
	PHGDH	102.68	99.49	160.29	149.92	1.53397	0.043348
	JRKL	12.41	12.67	18.83	19.55	1.53017	0.0188649
	RBCK1	19.01	21.56	29.32	32.32	1.52071	0.0350651
	HMGA2	1.93	2.12	2.96	3.19	1.5192	0.0214835
	GRAMD1A	27.92	25.89	40.86	40.72	1.51814	0.0455044
	TMC6	3.64	3.37	5.33	5.23	1.50811	0.0281803
	MAT2A	118.54	125.07	177.02	190.4	1.50784	0.0337688
	C21orf45	14.72	12.76	20.01	21.13	1.50767	0.0439143
	ZNF295	4.04	3.83	5.99	5.87	1.50766	0.00910263
	NXT1	13.17	12.31	18.74	19.55	1.50554	0.00850357
	SPRED1	2.49	2.69	4.01	3.73	1.49853	0.0230171
	THAP2	0.83	0.96	1.28	1.38	1.48983	0.0386066
	FANCE	17.51	16.3	25.16	25.05	1.48685	0.0452411
	NOB1	42	38.47	62.37	57.14	1.48516	0.0341597
	SNRPA	77.81	71.08	106.53	113.21	1.48091	0.0174477
	DHX34	10.41	9.06	13.92	14.7	1.47985	0.045408
	TPK1	0.74	0.69	1.08	1.02	1.46886	0.0146629
	PIK3CD	2.06	2.2	3.17	3.07	1.46714	0.0105829
	METT10D	8.87	7.82	11.7	12.55	1.46196	0.0334826
	PPP1R3D	2.74	2.45	3.66	3.86	1.45564	0.0296336
	RSL24D1	54.4	50.84	73.7	78.51	1.44952	0.0199308
	FAM167B	2.65	2.44	3.5	3.85	1.44931	0.0474799
	ATF4	203.31	215.77	301.85	304.97	1.44904	0.0320151
	SOCS4	9.96	8.68	12.75	14.02	1.44766	0.0458397
	RNF113A	17.56	15.45	22.61	24.75	1.44476	0.0411862
	PRKD2	12.96	11.48	16.84	18.15	1.4402	0.0344153
	SS18L1	12.97	12.61	18.03	18.79	1.44011	0.0179667
	MARK4	10.85	10.24	14.76	15.56	1.43995	0.0143988
	ESRRA	45.97	42.77	63.84	63.42	1.43577	0.0491966
	PNN	106.13	101.86	145.05	152.72	1.43302	0.0202611
	MLF1	11.95	10.33	15.15	16.49	1.43205	0.0499763
	CTU1	3.52	3.45	5.12	4.84	1.42872	0.0470986
	C20orf112	5.8	5.63	7.94	8.38	1.42871	0.0335139
	ZBTB8A	4.25	4.3	6.02	6.19	1.428	0.0191017
	ONECUT2	8.72	9.36	12.83	12.94	1.4269	0.0469224
	CCNB1IP1	31.63	33.62	45.3	47.77	1.42653	0.014587
	CMTM4	9.43	10.65	13.66	14.95	1.42616	0.0409487
	ASMTL	10.99	10.66	15.23	15.61	1.42508	0.00325769
	MRPS18B	62.94	59.74	83.66	90.57	1.42264	0.0481264
	ZNF669	2.61	2.5	3.71	3.55	1.42073	0.0121352
	RHOT1	17.41	16.82	23.82	24.64	1.41655	0.00725899
	C6orf182	7.99	7.18	10.17	11.16	1.41358	0.0436786
	CEBPB	55.25	58.1	80.17	79.45	1.40926	0.0293004
	RPUSD3	41.6	39.84	58.52	56.24	1.40919	0.00920912
	SUGP2	43.52	38.26	55.59	58.92	1.40867	0.0483975
	ARF6	32.86	29.82	41.89	45.99	1.40853	0.0453809
	ZNF512	17.9	17.05	24.69	24.38	1.40462	0.0213232
	ACD	12.87	12.16	17.22	17.82	1.40173	0.00935724
	TRIM38	5.18	4.74	6.79	7.05	1.39908	0.0289144
	PPP1R12B	5.09	4.92	6.9	7.06	1.39528	0.00353067
	FZD4	2.32	2.54	3.34	3.43	1.39502	0.0438033
	MYST1	16.46	14.82	20.71	22.69	1.39462	0.0450222
	TMEM156	8.76	9.22	12.94	12.08	1.39368	0.0366462
	LYST	2.1	2.13	2.9	2.98	1.39001	0.0157095
	C15orf61	5.92	5.77	7.87	8.36	1.38913	0.0499075
	NFKBIL2	15.73	14.29	21.11	20.3	1.3813	0.0366761
	SLC25A35	4.67	4.44	6.12	6.44	1.38047	0.0170857
	XPOT	47.93	44.72	63.15	64.02	1.37456	0.0449441
	OXTR	0.86	0.8	1.16	1.12	1.37442	0.0198301
	PAQR7	4.25	4.7	5.89	6.4	1.37379	0.0402733
	INPP5E	13.03	12.2	17.66	16.85	1.36824	0.0152878
	RPIA	10.23	9.79	14.15	13.22	1.36677	0.0435574
	GARNL3	1.78	1.91	2.42	2.62	1.36564	0.0415741
	RTTN	4.21	4.11	5.79	5.56	1.36405	0.0236017
	USPL1	5.65	5.07	7.02	7.47	1.35793	0.0405894
	MCM9	3	3.07	4.18	4.06	1.3579	0.00949301
	KCTD7	2.17	2.14	2.94	2.91	1.35733	0.000758118
	FAM118A	6.37	5.98	8.24	8.47	1.35498	0.020174
	PORCN	6.04	6.29	8.4	8.29	1.35435	0.0158554
	CCDC130	13.86	12.9	17.39	18.75	1.35409	0.0379775
	MORC3	5.7	6.3	7.78	8.46	1.35388	0.0441068
	FAM102A	11.34	10.38	15.07	14.21	1.34895	0.0286371
	CAD	28.78	26.52	38.05	36.37	1.34676	0.0257255
	C12orf76	3.35	3.55	4.52	4.76	1.34505	0.0183625
	FAM109A	3.04	2.84	3.99	3.9	1.34287	0.0328351
	LRP5L	2.39	2.48	3.23	3.3	1.34105	0.00592164
	OPN3	14.2	13.49	18.89	18.16	1.33823	0.0116589
	IVNS1ABP	24.4	25.66	33.85	33.04	1.33745	0.0133983
	ISCU	55.24	54.62	72.85	73.98	1.33662	0.00422159
	UVRAG	10.18	9.31	12.51	13.4	1.3341	0.0356265
	DTWD1	6.49	6.8	8.66	9.07	1.33409	0.01627
	DDX60	0.75	0.69	0.99	0.93	1.33391	0.0298575
	NLK	5.86	5.77	7.67	7.84	1.33381	0.00790274
	CA5B	3.34	3.63	4.76	4.51	1.33379	0.0279909
	ZNF18	2.33	2.27	2.97	3.13	1.32677	0.0427088
	HAUS6	12.67	12.1	16.69	16.11	1.32434	0.0101107
	GIPR	3.25	3.18	4.34	4.15	1.32021	0.036099
	AADAT	4.67	4.79	6.16	6.32	1.31924	0.00590627
	GMEB1	4.98	4.84	6.54	6.41	1.31882	0.00379272
	EPM2AIP1	11.02	10.89	14.26	14.62	1.31826	0.0177861
	TWIST1	9.71	9.47	12.51	12.7	1.31472	0.00324654
	PCLO	0.95	0.96	1.25	1.26	1.31414	0.000555093
	RALGPS1	1.6	1.45	1.93	2.06	1.31347	0.0434609
	DNAJA3	39.41	36.39	49.03	50.32	1.31345	0.0486214
	ACBD4	2.12	2.19	2.77	2.86	1.30627	0.00909036
	AC139099.2	5.89	5.36	7.57	7.08	1.30306	0.0427354
	RFNG	15.6	16.38	20.1	21.54	1.30174	0.0487718
	SETD8	16.45	15.86	20.56	21.46	1.30147	0.0187695
	NLN	8.42	8.67	10.86	11.38	1.30118	0.0311657
	ZNF529	3.12	3.27	4.28	4.02	1.30058	0.0401254
	ITGA2B	1.16	1.23	1.53	1.57	1.29769	0.0244917
	C5orf33	27.28	27.47	35.86	35.18	1.29759	0.0175898
	RUSC1	8.87	8.6	11	11.54	1.291	0.0322
	RAP1GAP2	8.88	8.7	11.49	11.2	1.29064	0.00889131
	MRPL42	16.15	14.88	19.38	20.51	1.28918	0.0358967
	SLC25A29	19.43	19.87	25.58	24.91	1.28508	0.00887408
	ARMC10	18.42	19.34	23.92	24.52	1.28321	0.0166759
	FAM156A	22.74	22.98	29.23	29.41	1.2826	0.000849737
	MED9	8.12	7.96	10.08	10.53	1.28212	0.0407753
	ATHL1	5.64	5.43	6.89	7.29	1.28209	0.0403177
	COG1	8.33	7.64	10.41	9.98	1.27799	0.046708
	STK24	74.78	72.7	95.17	92.69	1.27382	0.00711266
	POLR3E	16.65	17.65	21.41	22.25	1.27325	0.0204614
	ERLIN1	13.18	12.47	15.82	16.76	1.27216	0.0326672
	KLHL9	11.92	12.33	15.13	15.72	1.27212	0.0165386
	ZFP64	9.57	8.99	11.43	12.12	1.27126	0.0331771
	OSR2	3.01	2.89	3.67	3.82	1.27053	0.0163929
	STK36	4.26	4.59	5.48	5.72	1.26629	0.0353467
	ZNF250	1.84	1.74	2.28	2.25	1.26612	0.0490407
	MSL2	7.06	7.43	9.07	9.23	1.26348	0.0331295
	PDLIM5	15.26	16	19.53	19.92	1.26241	0.0237219
	ST6GALNAC4	31.87	31.24	38.99	40.56	1.26087	0.0349143
	ARHGEF2	15.36	15.55	19.79	19.14	1.25964	0.036737
	PFDN4	32.97	35.28	42.34	43.46	1.25803	0.0449983
	HMGN4	62.76	61.24	76.75	78.46	1.25205	0.00562389
	DNPEP	8.55	8.11	10.19	10.63	1.25127	0.0216503
	RPL3	1236.14	1181.2	1528	1494.69	1.25075	0.019929
	CCDC113	1.18	1.22	1.46	1.54	1.24979	0.0445338
	ALKBH2	14.34	14.01	18.13	17.27	1.24849	0.0496995
	KIAA1430	5.09	5.14	6.46	6.31	1.24839	0.0227757
	FIP1L1	19.9	19	23.78	24.72	1.24801	0.0179781
	AF196972.1	0.88	0.81	1.02	1.08	1.24621	0.0490518
	C5orf30	11.46	10.98	14.03	13.84	1.24237	0.0320028
	PHC2	16.26	16.75	20.97	19.94	1.24006	0.0451906
	GINS1	10.19	9.8	12.23	12.46	1.23581	0.0178877
	CBX8	3.14	2.95	3.66	3.85	1.23534	0.0339913
	RPL7A	2766.87	2609.02	3212.88	3390.8	1.23042	0.0365991
	PARP16	7.29	7.06	8.74	8.86	1.22693	0.016683
	RPL31	489.87	460.61	565.99	597.92	1.22675	0.0393887
	LACTB	18.97	18.96	23.19	23.32	1.22621	0.00922739
	UBE2C	191.07	192.76	238.54	231.93	1.22582	0.0370309
	XK	4.5	4.73	5.75	5.51	1.22134	0.0258939
	CCNF	24.87	24.68	30.26	30.25	1.22121	0.0108167
	ZBTB33	10.34	10.92	12.57	13.37	1.22001	0.0498315
	KIAA0649	20.43	20.07	24.77	24.52	1.21708	0.00416137
	PATL1	25.11	24.44	29.63	30.65	1.21705	0.0195492
	GPR157	2.95	3.1	3.64	3.71	1.21534	0.0388103
	EEF1A1	1921.15	1974.2	2345.44	2345.43	1.20445	0.0423908
	DCAF12	22.21	21.7	26.95	25.81	1.20141	0.0469918
	FAM160B1	6.83	6.86	8.18	8.24	1.19941	0.00319458
	CDC42SE1	26.6	26.29	31.27	31.94	1.19524	0.0175378
	SYNGAP1	4.81	5.04	5.81	5.96	1.19522	0.0291023
	PLCG1	41.09	41.54	49.32	49.41	1.19487	0.0138947
	CFDP1	55.46	52.42	62.98	65.55	1.19304	0.0372764
	MTA1	35.13	33.53	41.4	39.78	1.18244	0.0315296
	SEC22C	16.7	16.56	19.43	19.89	1.18228	0.0331162
	C11orf17	23.78	23.3	27.56	28.07	1.18184	0.00673389
	TCHP	8.66	8.37	10.13	9.98	1.18105	0.0258277
	MXD3	20.49	21.49	25.08	24.45	1.18088	0.0354568
	C7orf44	25.99	24.98	30.52	29.54	1.17842	0.0231927
	MYBBP1A	15.99	15.79	18.44	18.93	1.17604	0.0306913
	FXYD5	96.31	92.95	109.84	111.88	1.17207	0.0246301
	AD000671.3	10.74	10.51	12.37	12.51	1.17103	0.011016
	C4orf43	20.52	20.44	23.72	24.24	1.17093	0.0426656
	C9orf46	15.92	16.71	19.39	18.56	1.16434	0.043596
	CCDC104	14.59	14.38	16.85	16.85	1.16333	0.0282458
	RNF5	78.45	76.41	90.43	89.63	1.16286	0.0288285
	AC008038.1	1323.54	1255.94	1466.4	1527.32	1.16201	0.0459328
	SYNGR2	23.06	24.01	27.79	26.84	1.16149	0.0301601
	RPL7	1085.53	1045.11	1227	1242.02	1.15937	0.0495922
	HEBP1	44.92	47.24	52.06	54.31	1.15431	0.0481124
	TTC33	25.64	26.83	29.81	30.71	1.15363	0.0380684
	KIF16B	7.63	7.48	8.59	8.79	1.15048	0.0150229
	BBS5	3.48	3.52	4.02	4.03	1.15003	0.017187
	CPNE1	225.58	220.17	257.67	253.95	1.14784	0.0144213
	LMO7	29.99	31.16	34.57	35.36	1.14375	0.0338439
	RPL10A	725.65	710.61	814.41	827.94	1.14371	0.00985746
	LRPPRC	51.69	50.99	58.9	58.49	1.14329	0.00740357
	DHRS1	16.93	17.06	19.44	19.33	1.14066	0.0014624
	CSGALNACT2	8.44	8.27	9.35	9.66	1.13795	0.0414532
	TNRC18	17.84	18.3	20.3	20.82	1.1378	0.0196503
	XPO5	26.33	26.37	29.84	30.06	1.13662	0.0159388
	CMBL	76.45	73.14	86.44	83.55	1.1365	0.0449091
	CDK8	7.14	7.28	8.17	8.21	1.136	0.032199
	PEX14	12.96	12.69	14.37	14.75	1.13556	0.0231628
	SNTB2	6.32	6.05	7.15	6.89	1.13509	0.0469875
	TAF6	60.17	59.32	67.68	67.74	1.13338	0.0331068
	ACAP2	8.82	8.94	10.04	10.08	1.13292	0.0189863
	NELF	45.3	46.42	52.5	50.96	1.12837	0.0313515
	ZBTB48	5.26	5.23	5.85	5.96	1.12587	0.0395323
	STBD1	4.77	4.87	5.45	5.4	1.12569	0.0222688
	DYM	14.1	14.37	16.09	15.94	1.1252	0.016897
	GALE	24.39	23.97	26.71	27.5	1.12119	0.0428153
	MRPS25	22.19	22.86	25.08	25.39	1.12046	0.0430646
	LRRFIP1	36.73	38.01	41.34	42.37	1.12011	0.0352066
	BTBD2	35.87	36.83	40.8	40.34	1.11637	0.03703
	RFC5	38.08	37.14	41.11	42.03	1.10562	0.0265182
	PACSIN2	34.82	34.49	38.05	38.34	1.10219	0.00410349
	TTLL12	40.71	39.8	44.77	43.82	1.10037	0.0256118
	STRN	9.38	9.51	10.37	10.28	1.09326	0.0118738
	FBXO38	11.1	11	11.92	12.13	1.0883	0.0345035
	MED20	20.21	20.71	22.48	22.03	1.08803	0.0341567
	VHL	17	17.44	18.87	18.43	1.08338	0.044221
	PPIE	29.68	29.09	31.99	31.61	1.08223	0.0304139
	GPR133	2.8	2.77	2.98	3.04	1.08088	0.0445338
	PCBP2	318.88	324.83	349.91	343.07	1.07673	0.0335882
	C2orf24	17.58	17.82	19.15	18.89	1.07468	0.017804
	CDYL	26	26.27	28.2	27.87	1.07276	0.0139073
	XPO7	44.29	43.57	46.51	47.48	1.06993	0.0432095
	ZFAND6	26.73	26.89	28.78	28.55	1.06921	0.00865962
	PEX19	20.02	20.06	21.42	21.39	1.06812	0.000547366
	POLR2D	18.17	17.87	19.02	19.37	1.06536	0.038166
	WSB2	29.46	29.96	31.04	31.57	1.05369	0.0487101
	PTPN3	3.49	3.5	3.68	3.68	1.05293	0.0172018
	MED15	16.44	16.3	17.13	17.27	1.05074	0.013929
	NIT2	33.82	33.54	35.21	35.5	1.04977	0.0142247
	TATDN3	8.25	8.22	8.38	8.36	1.01639	0.025109
	FAM21B	49.57	48.92	47.36	46.82	0.956245	0.038914
	NDFIP1	32.87	33.24	31.54	31.4	0.952091	0.0475109
	DCTD	11.16	11.38	10.72	10.54	0.94338	0.0493116
	UBFD1	29.97	29.72	28.02	28.22	0.942232	0.00998835
	PDCD6IP	31.78	31.61	29.54	29.85	0.936918	0.0178024
	CNOT7	51.25	51.7	48.38	47.7	0.933315	0.0207721
	C16orf70	9.61	9.69	8.94	8.98	0.928505	0.0132635
	KLHDC3	76.05	75.43	70.01	70.2	0.925621	0.0225263
	AL136219.2	9.37	9.56	8.63	8.77	0.919194	0.0282406
	FKBP15	10.62	10.57	9.69	9.76	0.917899	0.00383753
	ADPGK	26.64	26.46	24.33	24.34	0.916584	0.0254165
	UROD	61.73	62.47	56.7	56.82	0.914036	0.0392243
	ZC3H13	10.7	11.02	9.79	10.06	0.913919	0.0490946
	SMARCA2	16.66	16.81	15.44	15.07	0.91163	0.0491
	LUZP1	13.57	13.78	12.49	12.42	0.910859	0.0359738
	ARHGAP11A	33.55	33.09	30.52	30.04	0.908757	0.0118137
	HDAC2	18.8	18.81	17.1	16.94	0.90508	0.0279266
	LMF2	31.75	32.59	28.88	29.34	0.904941	0.0426636
	MCM6	55.2	53.54	49.7	48.48	0.902927	0.0428696
	PDZD8	10.18	10.27	9.22	9.24	0.902703	0.0222616
	CMTM1	1.17	1.15	1.05	1.04	0.900892	0.0239816
	PICALM	48.07	49.65	44.51	43.27	0.898721	0.0429426
	TREX1	16.69	16.13	14.27	14.8	0.886274	0.0400099
	GINS4	19.31	18.82	16.96	16.76	0.884422	0.041874
	ADAR	42.43	41.15	37.71	36.17	0.883869	0.0427506
	BAT5	10.71	10.57	9.29	9.5	0.883092	0.0156598
	NDUFB3	52.64	51.63	46.11	45.94	0.882871	0.0468068
	TMEM9B	16.43	16.81	14.46	14.85	0.88175	0.0186957
	RAB18	20.21	20.86	17.67	18.45	0.879394	0.0421777
	ANKFY1	13.2	12.74	11.64	11.15	0.878507	0.0429593
	ABCB8	10.65	10.43	9.3	9.17	0.876217	0.0182943
	HIGD1A	37.67	36.66	32.34	32.71	0.875381	0.0446231
	BCOR	25.56	25.94	22.73	22.26	0.873707	0.00985832
	BCAR1	26.26	25.63	22.38	22.94	0.873646	0.0166999
	PLAA	15.42	15	13.19	13.32	0.871691	0.0493044
	LACTB2	13.91	14.51	12.64	12.1	0.871303	0.0458294
	SFRS12IP1	4.39	4.47	3.89	3.81	0.869227	0.00937887
	G6PD	120.67	116.53	105.55	100.51	0.868612	0.044245
	MSH2	28.38	27.39	23.85	24.53	0.867981	0.0337283
	MED31	12.85	13.1	11.27	11.21	0.866384	0.0358406
	SDC2	25.66	26.74	22.15	23.25	0.866348	0.0452612
	HNRNPK	244.73	238.45	212.13	205.78	0.864891	0.0182187
	C10orf11	1.96	2	1.71	1.71	0.863724	0.0470711
	CRYZL1	10.81	11.27	9.73	9.28	0.861759	0.041277
	RER1	57.83	57.62	50.2	48.99	0.859144	0.0416008
	CLCC1	11.53	11.66	9.88	9.98	0.856406	0.0032433
	CENPN	29.99	29.26	25.57	25.14	0.855905	0.0187898
	RNF20	22.51	22.22	18.89	19.36	0.855235	0.0134752
	NAA16	4.09	4.16	3.59	3.46	0.854741	0.0303699
	CHD8	15.87	16.14	13.87	13.42	0.852725	0.0218678
	BIRC5	67.33	65.43	57.58	55.54	0.852018	0.0198216
	PAK1	7.24	7.53	6.41	6.16	0.85171	0.0304287
	EGLN1	6.49	6.59	5.58	5.53	0.849467	0.0109186
	WRB	20.36	21.13	17.94	17.21	0.847811	0.0270639
	40422	121.13	115.43	102.51	97.69	0.846297	0.0418523
	COMMD1	15.34	15.55	13.2	12.92	0.845682	0.00713419
	PRPF18	13.36	13.57	11.46	11.3	0.845252	0.0052767
	UBE2E1	40.58	42.11	35.75	33.95	0.843599	0.0333394
	WBSCR16	30.42	30.98	25.71	25.95	0.841402	0.0165086
	C7orf42	29.76	29.06	25.06	24.38	0.840512	0.0106811
	ZC3H7A	26.48	25.62	21.3	22.45	0.840325	0.0337086
	TM9SF3	24.82	24.39	21.11	20.09	0.837111	0.048709
	FDX1	7.31	7.15	6.2	5.88	0.835265	0.0450726
	SGK3	2.02	1.98	1.7	1.63	0.832408	0.0268193
	SWAP70	32.58	30.87	26.97	25.71	0.830328	0.0435813
	MAPK1IP1L	38.54	37.3	32.1	30.84	0.829855	0.0182799
	BPNT1	14.31	15.01	11.83	12.49	0.829403	0.0353423
	MOCS2	26.79	27.9	22.08	23.2	0.827865	0.0269559
	VPS24	30.06	30.92	25.81	24.58	0.826785	0.0260074
	MTBP	7.52	7.36	5.99	6.3	0.82626	0.0368929
	MINPP1	13.48	12.8	11.13	10.54	0.824553	0.037586
	CEP76	3.8	3.91	3.23	3.12	0.823977	0.0128326
	USP8	11.95	12.46	10.32	9.75	0.823051	0.03051
	ALDH9A1	25.92	24.77	21.16	20.46	0.821179	0.0340897
	UCK1	29.49	31.02	25.69	23.89	0.820646	0.045845
	UBE2A	55.49	55.7	44.78	46.39	0.819923	0.0476206
	ME1	29.58	31.31	25.47	24.34	0.819221	0.0451868
	PPP1R7	32.62	31.27	26.36	25.71	0.815143	0.0370614
	SLC9A6	7.64	7.49	6.09	6.23	0.814448	0.00538901
	ATF5	7.7	8.01	6.25	6.49	0.810963	0.0200766
	NDOR1	16.55	15.69	13.27	12.84	0.810084	0.047909
	TMEM14B	87.53	84.19	70.77	68.09	0.808644	0.0188206
	ILKAP	17.9	18.25	14.39	14.73	0.805517	0.00479952
	FNTB	8.93	9.5	7.63	7.18	0.805106	0.0421843
	TMEM57	6.12	6.26	5.09	4.86	0.804029	0.0212332
	RAB1A	65.78	63.47	50.89	52.87	0.803316	0.0149405
	ARHGEF5	1	1.04	0.84	0.79	0.799808	0.0264129
	PDE4D	16.14	16.65	13.45	12.75	0.79955	0.0215266
	THRAP3	42.84	41.57	33.73	33.73	0.799375	0.0476106
	BBS7	4.87	5.04	3.94	3.98	0.799359	0.043664
	FANCI	42.18	44.63	35.57	33.69	0.799082	0.0341986
	GTF3C1	35.98	35.94	28.27	29.06	0.797142	0.0340033
	TXNDC11	19.06	19.47	15.1	15.53	0.794936	0.0056581
	FASTKD1	12.57	12.15	9.89	9.72	0.793397	0.0284539
	CLPTM1L	185.16	178.49	149.01	139.27	0.792516	0.0317798
	NPIPL3	9.6	10.03	7.57	7.91	0.788588	0.0196153
	IFI35	11.25	11.84	8.75	9.45	0.78796	0.0353837
	TOR1AIP1	18.83	19.39	14.49	15.58	0.786512	0.0436012
	PHF10	20.55	21.73	17.15	16	0.78543	0.0311058
	SMC1A	34.67	36.98	29.15	26.56	0.779505	0.0453655
	CENPM	33.44	34.38	26.81	25.99	0.778849	0.00729964
	FKBP3	65.99	64.45	52.1	48.8	0.773345	0.0370996
	RIC8B	6.64	6.94	5.4	5.07	0.7719	0.0204293
	TPST1	9.74	9.22	7.17	7.44	0.771541	0.0365957
	UBE2L3	30.26	28.31	23.26	21.75	0.768476	0.0359754
	KIF3B	17.56	16.87	13.66	12.76	0.767138	0.0230882
	UEVLD	6	6.1	4.67	4.61	0.767036	0.00437485
	KLHL25	1.85	1.76	1.33	1.43	0.765709	0.0248058
	ADI1	27.98	27.1	21.28	20.88	0.765511	0.0192165
	C20orf177	4.85	4.92	3.79	3.68	0.764705	0.00638641
	FKBP7	1.88	1.91	1.42	1.47	0.762476	0.00910272
	SGIP1	2.28	2.38	1.82	1.72	0.760467	0.0155724
	MAP2K4	7.54	7.95	6.17	5.57	0.759466	0.0457654
	PAIP2	81.62	78.49	62.31	58.96	0.757297	0.0138386
	PSEN1	17.55	18.84	14.23	13.19	0.755466	0.0357029
	RGS12	3.24	3.49	2.66	2.4	0.754333	0.0437471
	ELOVL6	3.74	3.82	2.84	2.85	0.752716	0.0250215
	ZNF547	1.1	1.16	0.82	0.88	0.752038	0.0221976
	CCNE2	8.18	8.3	6.29	6.09	0.751342	0.00736364
	RB1	19.74	19.96	15.1	14.67	0.749957	0.00828588
	UBB	1263.06	1220.32	959.49	895.25	0.746637	0.0218114
	RNFT2	1.35	1.44	1	1.08	0.74537	0.0284688
	NACC2	10.32	9.74	7.9	7.06	0.745175	0.0477902
	INO80C	2.56	2.66	2.02	1.86	0.744155	0.0301407
	CYB561D2	18.05	18.33	13.53	13.52	0.743587	0.018951
	DDX5	100.42	95.63	72.22	73.39	0.743308	0.0483245
	PAFAH1B1	25.72	27.52	20.61	18.76	0.741504	0.0329848
	FITM2	14.95	15.38	11.09	11.34	0.739564	0.0093099
	MAGT1	26.87	26.8	20	19.58	0.737461	0.0160235
	ISCA1	21.95	21.75	16.28	15.68	0.731303	0.0191044
	DNAJC5	25.57	26.18	18.54	19.13	0.727889	0.00363054
	PPP2R1B	24.94	24.89	18.05	18.18	0.727075	0.00187806
	RNF13	10.49	10.81	8.01	7.45	0.726381	0.023448
	METTL4	5.11	5.32	3.78	3.79	0.726066	0.046204
	SPR	27.44	27.09	19.88	19.55	0.723079	0.00103302
	SMARCA1	27.59	29.05	21.4	19.3	0.720008	0.0324968
	HSPB8	30.3	31.85	21.21	23.56	0.719859	0.0353157
	EFHA1	13.93	12.81	10.24	8.97	0.717669	0.0483812
	EBAG9	12.5	13.47	9.82	8.7	0.71574	0.0389187
	ROR2	14.46	13.56	10.46	9.37	0.707189	0.0309026
	SHISA4	1.64	1.74	1.14	1.25	0.706756	0.0223195
	INPP5K	10.6	10.92	7.99	7.2	0.706557	0.049033
	HPS5	12.17	13.17	9.47	8.33	0.705321	0.0394676
	P2RY6	17.64	17.77	12.33	12.64	0.705145	0.00702057
	FNIP2	5.4	5.62	4.01	3.72	0.702257	0.0149061
	TAF15	105.88	103.29	76.3	70.61	0.702118	0.0288361
	B3GALNT1	2.56	2.72	1.75	1.96	0.702091	0.031748
	TIRAP	2.24	2.31	1.56	1.63	0.701028	0.0052567
	FBXO28	6.61	6.78	4.8	4.58	0.700844	0.00609428
	GOLM1	25.11	27.35	19.37	17.16	0.699414	0.0368883
	C10orf76	7.76	8.18	5.6	5.49	0.696399	0.0421923
	STAM2	3.38	3.62	2.48	2.38	0.695593	0.0416119
	TMCO1	31.3	31.84	22.89	21	0.695429	0.0464978
	ATP6V1C1	11.24	10.97	7.95	7.49	0.695033	0.0130725
	SNX7	21.82	20.79	15.75	13.85	0.694	0.0472657
	SUPT6H	32.96	30.36	22.71	21.2	0.693652	0.0388886
	FBXL3	14.21	14.35	10.18	9.6	0.692693	0.0324562
	KIAA1143	10.32	11.09	7.92	6.84	0.692107	0.0459409
	PXMP2	27.93	25.91	19.99	17.24	0.690549	0.0469323
	HMGN3	106.81	103.44	73.34	71.71	0.689946	0.0118536
	RAB35	21.77	20.6	15.55	13.62	0.687725	0.0429836
	TMEM111	19.07	18.04	13.64	11.88	0.686898	0.0469775
	MARCKS	37.83	41.41	28.75	25.25	0.684867	0.0372063
	S1PR3	4.32	4.43	3.01	2.97	0.683594	0.0126802
	C3orf59	1.59	1.66	1.08	1.14	0.682996	0.00858822
	TMEM199	6.7	6.48	4.64	4.33	0.680374	0.0114647
	ENY2	22.75	24.01	16.38	15.33	0.679242	0.0129001
	SMUG1	16.24	17.55	12.2	10.62	0.67818	0.0357553
	EWSR1	94.01	91.55	64.39	61.13	0.676325	0.00613535
	STAU2	13.72	15.23	10.44	9.01	0.676264	0.0449801
	SPG20	16.51	15.58	11.54	10.12	0.674261	0.0359236
	DTWD2	2.47	2.55	1.63	1.74	0.671136	0.00932189
	NRGN	12.02	12.95	8.8	7.82	0.667987	0.0253613
	OAS3	2.78	3.01	1.78	2.09	0.66732	0.0447683
	C21orf2	4.3	4.01	2.93	2.61	0.666134	0.0240187
	ACADSB	3.74	4.14	2.73	2.49	0.665698	0.0453246
	TGFB3	2.1	1.93	1.43	1.25	0.66431	0.0322569
	MKL1	13.58	14.49	9.79	8.76	0.662734	0.0210271
	TET2	2.54	2.66	1.75	1.64	0.652759	0.00820647
	SPTAN1	106.69	94.72	70.83	60.71	0.652414	0.0492141
	VASH2	1.07	1.03	0.72	0.64	0.647128	0.0329028
	KITLG	16.45	17.59	11.38	10.59	0.64692	0.0182647
	CERK	24.9	26.26	17.43	15.51	0.645316	0.0216991
	SLC25A46	20.58	22	14.47	12.85	0.6436	0.0202483
	DEGS1	44.75	42.04	29.8	25.42	0.635292	0.038839
	DNAJC1	20.07	21.1	13.68	11.96	0.624219	0.0278942
	MEPCE	23.26	25.78	16.28	14.09	0.623231	0.0318578
	CD47	26.18	26.69	16.37	16.3	0.618001	0.014236
	CENPI	13.74	12.36	8.72	7.31	0.613034	0.0363428
	HAT1	38.53	40.14	25.51	22.28	0.608569	0.0314761
	CISD2	12.48	12.43	7.77	7.3	0.604942	0.0286557
	TST	8.31	8.9	5.55	4.82	0.604722	0.0205666
	SLC9A1	6.48	5.93	4.16	3.34	0.602607	0.0496913
	BHLHB9	1.22	1.27	0.77	0.7	0.591164	0.0100316
	SPINK5L3	2.76	3.05	1.84	1.56	0.589071	0.0269341
	SF1	68.54	72.56	42.03	40.73	0.587274	0.0281812
	RPGRIP1L	1.98	2.25	1.32	1.12	0.582222	0.0397532
	ABHD3	14.67	16.39	9.65	8.13	0.57692	0.0295999
	ATP6V0E1	81.07	85.53	49.59	46.31	0.576571	0.00832435
	NT5DC2	146.26	140.5	83.08	82.19	0.576506	0.0266628
	MFSD11	7.63	8.51	4.88	4.35	0.575372	0.0346825
	MLF1IP	11.23	10.5	6.52	5.85	0.568865	0.0112829
	YJEFN3	1.59	1.61	0.91	0.91	0.568772	0.00922573
	FBXO9	18.86	20.02	11.28	10.66	0.565279	0.0153072
	TMEM140	7.75	8.58	4.82	4.3	0.56155	0.0283182
	AC006486.1	1.16	1.08	0.65	0.6	0.55795	0.0158249
	SLC35E3	4.26	4.66	2.61	2.31	0.554192	0.0189173
	PARP12	1.88	2.15	1.18	1.01	0.548714	0.0419275
	UPRT	3.67	3.86	2.18	1.93	0.547003	0.0105487
	CHML	14.96	16.18	8.62	8.05	0.536866	0.024986
	C1orf145	1.34	1.17	0.74	0.61	0.536803	0.0373521
	SGK1	101.75	118.62	52.87	65.64	0.536485	0.0465356
	TCF7	9.69	11.25	6.29	4.69	0.533006	0.0468852
	SIRPA	1.59	1.48	0.89	0.72	0.523117	0.0279557
	SAMHD1	20.08	22.11	12.19	9.26	0.512943	0.0367292
	WWP2	9.06	10.33	5.45	4.11	0.499708	0.033718
	RBM12	20.08	21.73	9.31	11.28	0.491372	0.0156855
	GPR75	1.01	1.1	0.5	0.53	0.488434	0.0345951
	C9orf156	5.88	5.64	2.96	2.62	0.48397	0.00736209
	AL353791.1	6.86	7.63	3.35	3.65	0.483357	0.0394555
	LMAN2L	9.97	11.04	5.4	4.57	0.477787	0.0174973
	SETBP1	1.58	1.81	0.92	0.66	0.47346	0.0359692
	RDH5	1.65	1.72	0.8	0.75	0.460447	0.00353862
	GPR146	2.16	2.36	0.89	1.18	0.456019	0.0271717
	MED17	12.18	11.52	5.63	5.18	0.455943	0.00636979
	MEIS2	11.05	12.9	6.02	4.69	0.454181	0.035254
	DUSP1	382.44	368.48	175.44	164.85	0.453059	0.00255637
	BRMS1L	5.04	4.71	2.52	1.9	0.451699	0.0342335
	CCDC103	2.45	2.48	1.21	1	0.448552	0.0450215
	C12orf26	1.57	1.82	0.84	0.65	0.446087	0.0308544
	C7orf31	1.46	1.61	0.77	0.57	0.440717	0.0245951
	SECTM1	8.84	9.94	4.28	3.93	0.439768	0.0466856
	ZBED1	17.73	18.91	9.01	6.84	0.434946	0.028382
	NMI	1.84	2.05	0.91	0.76	0.432648	0.0177941
	PHTF1	7.32	8.57	3.79	2.93	0.429825	0.0347081
	AMIGO3	3.3	2.81	1.37	1.13	0.408643	0.0465648
	AMH	5.88	6.43	2.9	2.05	0.406008	0.0275756
	TMEM133	2.29	2.15	1.07	0.74	0.405717	0.0475119
	C21orf67	1.5	1.63	0.75	0.5	0.403374	0.0427437
	CITED2	50.54	48.51	17.34	19.88	0.376453	0.00341215
	HYAL3	5.15	5.61	2.15	1.88	0.376296	0.0131974
	AMOTL2	31.89	39.43	15.87	9.83	0.373475	0.0459599
	SLC22A3	4.57	5.5	2.28	1.29	0.366726	0.041315
	C12orf4	4.38	4.09	1.83	1.17	0.351936	0.0437108
	C5orf36	2.2	2.71	0.81	0.52	0.280032	0.0436219
	CTGF	302.98	363.04	95.8	44.77	0.219756	0.0232366
	NCOA5	18.36	16.98	5.17	1.77	0.192915	0.046376
	Note:
	A total of 540 genes are listed that have a significant change in gene expression (mean fold D, p <0.05) from 11,406 genes quantitated by RNA-Seq of RNAs from cells treated with 5342191 or DMSO, and those with ≥ 2.00 fold change highlighted in yellow.
