# Supplementary material for: An activator of G protein-coupled receptor and MEK1/2-ERK1/2 signaling inhibits HIV-1 replication by altering viral RNA processing
Source: PLoS Pathog. 2020 Feb 18;16(2):e1008307. doi: 10.1371/journal.ppat.1008307 (PMC7048317; doi:10.1371/journal.ppat.1008307)
Supplement: S4 Table — (XLSX) [file ppat.1008307.s004.xlsx]

## Sheet: LCMSMSfcPub!
	S4 Table. Relative abundance of 5,326 proteins quantified by TMT LC-MS/MS analysis from cells treated with 5342191, 9147791, or DMSO +/- Dox.
					DMSO +				5342191 +						9147791 +						DMSO –						cp Value (ANOVA)	dBH Adj. p Value	Designation No.
	aGene Name	aProtein Accession No.	aProtein Name	MW (kDa)	bIon Int. (Log2)	bRel. Fold D (Log2)	bSD (Log2)	bRel. Fold D	bIon Int. (Log2)	bRel. Fold D (Log2)	bSD (Log2)	cp Value (t-test)	dBH Adj. p Value	bRel. Fold D	bIon Int. (Log2)	bRel. Fold D (Log2)	bSD (Log2)	cp Value (t-test)	dBH Adj. p Value	bRel. Fold D	bIon Int. (Log2)	bRel. Fold D (Log2)	bSD (Log2)	cp Value (t-test)	dBH Adj. p Value	bRel. Fold D
	VATL	P27449	V-type proton ATPase 16 kDa proteolipid subunit OS=Homo sapiens GN=ATP6V0C PE=1 SV=1	16	15.115	0	0.0212132	1.00005	15.84	0.725	0.265141	0.0381165	1	1.67163	15.4767	0.361667	1.01199	0.599264	0.997459	1.49889	15.82	0.705	0.0848528	0.0351863	0.978879	1.63155	0.579011	0.967949	4535
	TRFE	P02787	Serotransferrin OS=Homo sapiens GN=TF PE=1 SV=3	77	15.78	-8.88178e-16	0.66468	1.05354	16.4567	0.676667	0.38553	0.361116	1	1.63508	16.3533	0.573333	0.635085	0.430244	0.997459	1.57736	15.625	-0.155	0.586899	0.828119	0.981215	0.935548	0.35891	0.967949	1151
	MMAD	Q9H3L0	Methylmalonic aciduria and homocystinuria type D protein, mitochondrial OS=Homo sapiens GN=MMADHC PE=1 SV=2	33	15.805	0	0.0777817	1.00073	16.45	0.645	0.538424	0.168788	1	1.64233	15.7667	-0.0383333	0.291433	0.864661	0.997459	0.987543	16.01	0.205	0.296985	0.495064	0.978879	1.16492	0.213694	0.967949	4672
	H4	P62805	Histone H4 OS=Homo sapiens GN=HIST1H4A PE=1 SV=2	11	17.96	-1.77636e-15	0.367696	1.01628	18.5867	0.626667	0.153731	0.222833	1	1.54973	18.37	0.41	0.435546	0.350444	0.997459	1.37045	17.785	-0.175	0.289914	0.652419	0.978879	0.894725	0.114369	0.967949	1196
	GRM1A	Q96CP6-2	Isoform 2 of GRAM domain-containing protein 1A OS=Homo sapiens GN=GRAMD1A	79	13.255	0	0.53033	1.03397	13.8733	0.618333	0.273008	0.323842	1	1.55285	13.4067	0.151667	0.456545	0.78164	0.997459	1.14769	13.39	0.135	0.268701	0.797305	0.978879	1.10763	0.360541	0.967949	5278
	H2B1O	P23527	Histone H2B type 1-O OS=Homo sapiens GN=HIST1H2BO PE=1 SV=3	14	17.78	-1.77636e-15	0.523259	1.03307	18.3233	0.543333	0.205508	0.36456	1	1.46715	18.0767	0.296667	0.495412	0.586346	0.997459	1.27667	17.49	-0.29	0.537401	0.639417	0.978879	0.846438	0.274197	0.967949	5141
	ASNS	P08243	Asparagine synthetase [glutamine-hydrolyzing] OS=Homo sapiens GN=ASNS PE=1 SV=4	64	16.45	0	0.155563	1.00291	16.99	0.54	0.0793725	0.0884898	1	1.45543	17.2833	0.833333	0.0750555	0.0525505	0.997459	1.78341	16.46	0.01	0.0989949	0.94693	0.995811	1.00814	0.00018871	0.565486	616
	GDF15	Q99988	Growth/differentiation factor 15 OS=Homo sapiens GN=GDF15 PE=2 SV=3	34	14.375	0	0.0636396	1.00049	14.9133	0.538333	0.142244	0.0120782	1	1.45692	15.74	1.365	0.643661	0.064759	0.997459	2.73519	14.205	-0.17	0.190919	0.407117	0.978879	0.892737	0.0157486	0.864711	5169
	UTP11	Q9Y3A2	Probable U3 small nucleolar RNA-associated protein 11 OS=Homo sapiens GN=UTP11 PE=1 SV=2	30	17.03	0	0.381838	1.01756	17.55	0.52	0.20664	0.270467	1	1.44368	17.3533	0.323333	0.433167	0.455229	0.997459	1.28789	17.45	0.42	0.311127	0.355396	0.978879	1.35351	0.46518	0.967949	4453
	RL1D1	O76021	Ribosomal L1 domain-containing protein 1 OS=Homo sapiens GN=RSL1D1 PE=1 SV=3	55	16.715	0	0.431335	1.02243	17.16	0.445	0.0888819	0.381104	1	1.36305	16.9967	0.281667	0.471628	0.556931	0.997459	1.25732	16.785	0.07	0.33234	0.866059	0.983849	1.06367	0.54315	0.967949	453
	SERB	P78330	Phosphoserine phosphatase OS=Homo sapiens GN=PSPH PE=1 SV=2	25	16.77	0	0.0282843	1.0001	17.2133	0.443333	0.046188	0.000933657	1	1.3602	17.43	0.66	0.160935	0.0159386	0.997459	1.58669	16.735	-0.035	0.0353553	0.393052	0.978879	0.976178	0.000561026	0.565486	3845
	NSA2	O95478	Ribosome biogenesis protein NSA2 homolog OS=Homo sapiens GN=NSA2 PE=1 SV=1	30	16.79	0	0.282843	1.00962	17.2233	0.433333	0.202073	0.224161	1	1.35929	17.2333	0.443333	0.448367	0.268971	0.997459	1.40187	17.155	0.365	0.26163	0.312947	0.978879	1.29848	0.486337	0.967949	3817
	UTP6	Q9NYH9	U3 small nucleolar RNA-associated protein 6 homolog OS=Homo sapiens GN=UTP6 PE=2 SV=2	70	15.61	0	0.339411	1.01387	16.04	0.43	0.101489	0.311343	1	1.34947	15.9367	0.326667	0.191398	0.381046	0.997459	1.26161	15.85	0.24	0.226274	0.503838	0.978879	1.18826	0.247892	0.967949	3748
	NOP2	P46087-4	Isoform 4 of Probable 28S rRNA (cytosine(4447)-C(5))-methyltransferase OS=Homo sapiens GN=NOP2	93	16.215	0	0.374767	1.01692	16.6367	0.421667	0.100664	0.352636	1	1.34164	16.5767	0.361667	0.3177	0.381581	0.997459	1.30488	16.31	0.095	0.39598	0.821171	0.980684	1.08824	0.403987	0.967949	553
	NIBAN	Q9BZQ8	Protein Niban OS=Homo sapiens GN=FAM129A PE=1 SV=1	103	15.825	8.88178e-16	0.0353553	1.00015	16.2367	0.411667	0.275379	0.11912	1	1.34652	16.7533	0.928333	0.378594	0.0495603	0.997459	1.94497	15.79	-0.035	0.0989949	0.70665	0.978879	0.977181	0.0231052	0.967949	2691
	KTNB1	Q9BVA0	Katanin p80 WD40 repeat-containing subunit B1 OS=Homo sapiens GN=KATNB1 PE=1 SV=1	72	13.165	8.88178e-16	0.162635	1.00318	13.5733	0.408333	0.0776745	0.13761	1	1.32844	13.2067	0.0416667	0.283784	0.848441	0.997459	1.04238	13.405	0.24	0.0353553	0.273063	0.978879	1.18117	0.127616	0.967949	3969
	GHITM	Q9H3K2	Growth hormone-inducible transmembrane protein OS=Homo sapiens GN=GHITM PE=1 SV=2	37	17.345	1.77636e-15	0.106066	1.00135	17.7533	0.408333	0.110604	0.040125	1	1.32976	17.47	0.125	0.0360555	0.32922	0.997459	1.09074	17.335	-0.01	0.13435	0.916205	0.9902	0.995246	0.00875966	0.855756	2918
	SERC	Q9Y617	Phosphoserine aminotransferase OS=Homo sapiens GN=PSAT1 PE=1 SV=2	40	16.465	0	0.0494975	1.00029	16.86	0.395	0.195192	0.0565597	1	1.32301	16.89	0.425	0.174356	0.0402694	0.997459	1.34926	16.495	0.03	0.00707107	0.588295	0.978879	1.02102	0.0370812	0.967949	660
	RPF1	Q9H9Y2	Ribosome production factor 1 OS=Homo sapiens GN=RPF1 PE=1 SV=2	40	15.57	-8.88178e-16	0.282843	1.00962	15.96	0.39	0.158745	0.265241	1	1.31578	15.8533	0.283333	0.247857	0.367332	0.997459	1.22918	15.52	-0.05	0.141421	0.850135	0.983598	0.968258	0.162277	0.967949	4278
	K1C10	P13645	Keratin, type I cytoskeletal 10 OS=Homo sapiens GN=KRT10 PE=1 SV=6	59	16.42	-1.77636e-15	0.240416	1.00695	16.81	0.39	0.971391	0.565241	1	1.53816	15.8167	-0.603333	0.100664	0.144671	0.997459	0.659295	15.51	-0.91	0.0565685	0.102865	0.978879	0.53239	0.143759	0.967949	174
	HBA	P69905	Hemoglobin subunit alpha OS=Homo sapiens GN=HBA1 PE=1 SV=2	15	17.245	1.77636e-15	0.26163	1.00823	17.6333	0.388333	0.061101	0.27389	1	1.30967	17.59	0.345	0.704486	0.502298	0.997459	1.36382	17.38	0.135	0.19799	0.623262	0.978879	1.10327	0.74177	0.967949	4018
	K2C1	P04264	Keratin, type II cytoskeletal 1 OS=Homo sapiens GN=KRT1 PE=1 SV=6	66	17.355	1.77636e-15	0.643467	1.05015	17.74	0.385	0.712531	0.58327	1	1.42311	16.9267	-0.428333	0.200333	0.514487	0.997459	0.747882	16.455	-0.9	0.106066	0.291383	0.978879	0.536611	0.120348	0.967949	172
	H31	P68431	Histone H3.1 OS=Homo sapiens GN=HIST1H3A PE=1 SV=2	15	14.59	0	0.381838	1.01756	14.9733	0.383333	0.228108	0.365313	1	1.31491	14.66	0.07	0.323574	0.851268	0.997459	1.06809	14.45	-0.14	0.254558	0.713586	0.978879	0.914592	0.32061	0.967949	1031
	K22E	P35908	Keratin, type II cytoskeletal 2 epidermal OS=Homo sapiens GN=KRT2 PE=1 SV=2	65	17.055	0	0.374767	1.01692	17.4367	0.381667	1.0055	0.592728	1	1.49845	16.1167	-0.938333	0.0416333	0.176233	0.997459	0.52198	15.93	-1.125	0.113137	0.126411	0.978879	0.459207	0.0782533	0.967949	592
	IFRD1	O00458	Interferon-related developmental regulator 1 OS=Homo sapiens GN=IFRD1 PE=1 SV=4	50	16.88	-1.77636e-15	0.438406	1.02317	17.26	0.38	0.225167	0.419038	1	1.31197	17.4233	0.543333	0.196554	0.30584	0.997459	1.4666	17.05	0.17	0.551543	0.766898	0.978879	1.16642	0.382924	0.967949	3977
	BORG5	Q00587-2	Isoform 2 of Cdc42 effector protein 1 OS=Homo sapiens GN=CDC42EP1	40	15.695	-8.88178e-16	0.459619	1.02548	16.0733	0.378333	0.221209	0.428914	1	1.30995	15.9867	0.291667	0.365559	0.535403	0.997459	1.24975	15.775	0.08	0.26163	0.846671	0.982625	1.06572	0.575286	0.967949	5356
	PLIN2	Q99541	Perilipin-2 OS=Homo sapiens GN=PLIN2 PE=1 SV=2	48	16.09	8.88178e-16	0.169706	1.00346	16.4667	0.376667	0.200333	0.122512	1	1.30651	16.3267	0.236667	0.240069	0.290517	0.997459	1.18947	16.18	0.09	0.296985	0.753405	0.978879	1.07567	0.36004	0.967949	2560
	NIP7	Q9Y221	60S ribosome subunit biogenesis protein NIP7 homolog OS=Homo sapiens GN=NIP7 PE=1 SV=1	20	17.65	1.77636e-15	0.59397	1.04268	18.0167	0.366667	0.290918	0.537229	1	1.30707	17.7233	0.0733333	0.601692	0.903849	0.997459	1.11619	17.94	0.29	0.268701	0.616602	0.978879	1.23326	0.795166	0.970455	3614
	CHCH2	Q9Y6H1	Coiled-coil-helix-coiled-coil-helix domain-containing protein 2 OS=Homo sapiens GN=CHCHD2 PE=1 SV=1	16	15.98	-8.88178e-16	0.183848	1.00406	16.3467	0.366667	0.250267	0.161052	1	1.30228	16.04	0.06	0.255147	0.780939	0.997459	1.05304	15.675	-0.305	0.0494975	0.238777	0.978879	0.80968	0.0768871	0.967949	4126
	TRFL	P02788-2	Isoform DeltaLf of Lactotransferrin OS=Homo sapiens GN=LTF	73	16.585	-1.77636e-15	0.13435	1.00217	16.95	0.365	0.232594	0.113157	1	1.29921	16.53	-0.055	0.0984886	0.675108	0.997459	0.964104	16.65	0.065	0.19799	0.716873	0.978879	1.05101	0.0973629	0.967949	4950
	H2AV	Q71UI9	Histone H2A.V OS=Homo sapiens GN=H2AFV PE=1 SV=3	14	15.53	-8.88178e-16	0.494975	1.02957	15.8933	0.363333	0.200333	0.479401	1	1.29486	15.6233	0.0933333	0.427122	0.847712	0.997459	1.09706	15.67	0.14	0.155563	0.759445	0.978879	1.10511	0.678379	0.967949	4234
	RPF2	Q9H7B2	Ribosome production factor 2 homolog OS=Homo sapiens GN=RPF2 PE=1 SV=2	36	16.59	0	0.325269	1.01273	16.95	0.36	0.07	0.355832	1	1.28444	16.8833	0.293333	0.28746	0.408038	0.997459	1.24126	16.74	0.15	0.311127	0.683923	0.978879	1.1225	0.470217	0.967949	1938
	TDIF2	Q5QJE6	Deoxynucleotidyltransferase terminal-interacting protein 2 OS=Homo sapiens GN=DNTTIP2 PE=1 SV=2	84	16.75	0	0.183848	1.00406	17.11	0.36	0.0781025	0.190836	1	1.28467	17.1567	0.406667	0.213854	0.122763	0.997459	1.3355	16.895	0.145	0.247487	0.579324	0.978879	1.11388	0.149248	0.967949	2069
	H2A2C	Q16777	Histone H2A type 2-C OS=Homo sapiens GN=HIST2H2AC PE=1 SV=4	14	15.985	0	0.106066	1.00135	16.3433	0.358333	0.145029	0.046185	1	1.28627	16.5367	0.551667	0.170392	0.0191952	0.997459	1.47245	16.005	0.02	0.00707107	0.78167	0.978879	1.01397	0.00946733	0.855756	5087
	ZCHC9	Q8N567	Zinc finger CCHC domain-containing protein 9 OS=Homo sapiens GN=ZCCHC9 PE=1 SV=2	30	16.885	1.77636e-15	0.0353553	1.00015	17.24	0.355	0.13	0.0323887	1	1.28245	17.1667	0.281667	0.130128	0.0535283	0.997459	1.2189	17.01	0.125	0.0424264	0.0889093	0.978879	1.09074	0.0431785	0.967949	5175
	HMGN4	O00479	High mobility group nucleosome-binding domain-containing protein 4 OS=Homo sapiens GN=HMGN4 PE=1 SV=3	10	18.665	0	0.473762	1.02708	19.02	0.355	0.39128	0.475327	1	1.30895	19.1233	0.458333	0.411987	0.38125	0.997459	1.41096	18.775	0.11	0.459619	0.838024	0.982239	1.10673	0.633191	0.967949	5367
	GOGA5	Q8TBA6-2	Isoform 2 of Golgin subfamily A member 5 OS=Homo sapiens GN=GOLGA5	78	14.215	8.88178e-16	0.120208	1.00174	14.57	0.355	0.176918	0.0797499	1	1.28547	14.7567	0.541667	0.0929157	0.040394	0.997459	1.45768	14.22	0.005	0.169706	1	1	1.00695	0.0142113	0.860104	3149
	TAP26	Q9P031	Thyroid transcription factor 1-associated protein 26 OS=Homo sapiens GN=CCDC59 PE=1 SV=2	29	15.885	0	0.0777817	1.00073	16.2367	0.351667	0.0472582	0.0458449	1	1.27649	16.2133	0.328333	0.148436	0.0456036	0.997459	1.25994	16.115	0.23	0.106066	0.158562	0.978879	1.17442	0.038851	0.967949	4444
	IMP3	Q9NV31	U3 small nucleolar ribonucleoprotein protein IMP3 OS=Homo sapiens GN=IMP3 PE=1 SV=1	22	16.495	1.77636e-15	0.162635	1.00318	16.8433	0.348333	0.0896289	0.158023	1	1.27471	16.8267	0.331667	0.232881	0.160815	0.997459	1.26911	16.615	0.12	0.162635	0.537434	0.978879	1.09019	0.178571	0.967949	4748
	ZN451	Q9Y4E5	E3 SUMO-protein ligase ZNF451 OS=Homo sapiens GN=ZNF451 PE=1 SV=2	121	13.61	8.88178e-16	0.141421	1.0024	13.9533	0.343333	0.145717	0.101997	1	1.27294	13.88	0.27	0.386264	0.358813	0.997459	1.23556	13.775	0.165	0.0212132	0.342133	0.978879	1.12123	0.5097	0.967949	4347
	RRS1	Q15050	Ribosome biogenesis regulatory protein homolog OS=Homo sapiens GN=RRS1 PE=1 SV=2	41	16.415	1.77636e-15	0.162635	1.00318	16.7567	0.341667	0.160728	0.132807	1	1.27257	16.7333	0.318333	0.386825	0.300011	0.997459	1.27739	16.47	0.055	0.226274	0.829285	0.981505	1.04525	0.436698	0.967949	1645
	NOP56	O00567	Nucleolar protein 56 OS=Homo sapiens GN=NOP56 PE=1 SV=4	66	16.02	8.88178e-16	0.367696	1.01628	16.36	0.34	0.0458258	0.413912	1	1.26618	16.2967	0.276667	0.213854	0.46787	0.997459	1.22003	16.075	0.055	0.33234	0.889837	0.984977	1.05267	0.398719	0.967949	1081
	H2AY	O75367-2	Isoform 1 of Core histone macro-H2A.1 OS=Homo sapiens GN=H2AFY	39	17.15	0	0.254558	1.00779	17.48	0.33	0.20664	0.273022	1	1.26554	17.37	0.22	0.0655744	0.430542	0.997459	1.16553	16.945	-0.205	0.190919	0.464811	0.978879	0.87134	0.0662842	0.967949	4154
	ALAT2	Q8TD30	Alanine aminotransferase 2 OS=Homo sapiens GN=GPT2 PE=1 SV=1	58	17.26	1.77636e-15	0.113137	1.00154	17.59	0.33	0.117898	0.0713335	1	1.25979	18.05	0.79	0.134536	0.00897788	0.997459	1.73415	17.285	0.025	0.0494975	0.811907	0.978994	1.01778	0.000760781	0.570044	4850
	GAR1	Q9NY12-2	Isoform 2 of H/ACA ribonucleoprotein complex subunit 1 OS=Homo sapiens GN=GAR1	21	17.77	0	0.127279	1.00195	18.1	0.33	0.0608276	0.132302	1	1.25776	18.1167	0.346667	0.291433	0.171925	0.997459	1.28878	17.715	-0.055	0.318198	0.850675	0.983598	0.974325	0.188544	0.967949	4105
	MK67I	Q9BYG3	MKI67 FHA domain-interacting nucleolar phosphoprotein OS=Homo sapiens GN=NIFK PE=1 SV=1	34	16.92	-1.77636e-15	0.155563	1.00291	17.25	0.33	0.0888819	0.157707	1	1.25862	17.25	0.33	0.4272	0.318759	0.997459	1.29339	17.02	0.1	0.268701	0.702871	0.978879	1.08108	0.523829	0.967949	2186
	CFA43	Q8NDM7-2	Isoform 2 of Cilia- and flagella-associated protein 43 OS=Homo sapiens GN=CFAP43	189	11.96	-8.88178e-16	1.95161	1.49345	12.2867	0.326667	0.60781	0.852979	1	1.32588	12.51	0.55	0.227156	0.758616	0.997459	1.47587	11.38	-0.58	0.183848	0.746748	0.978879	0.671681	0.57599	0.967949	1853
	RRP5	Q14690	Protein RRP5 homolog OS=Homo sapiens GN=PDCD11 PE=1 SV=3	209	16.565	0	0.431335	1.02243	16.89	0.325	0.135277	0.477189	1	1.25635	16.7267	0.161667	0.279702	0.703163	0.997459	1.1322	16.65	0.085	0.367696	0.862021	0.983849	1.07796	0.66011	0.967949	398
	K2C7	P08729	Keratin, type II cytoskeletal 7 OS=Homo sapiens GN=KRT7 PE=1 SV=5	51	17.24	-1.77636e-15	0.0565685	1.00038	17.5633	0.323333	0.33126	0.229985	1	1.27356	17.5433	0.303333	0.340196	0.260329	0.997459	1.25708	17.21	-0.03	0.0565685	0.648877	0.978879	0.979797	0.40648	0.967949	203
	PCKGM	Q16822	Phosphoenolpyruvate carboxykinase [GTP], mitochondrial OS=Homo sapiens GN=PCK2 PE=1 SV=3	71	16.28	-1.77636e-15	0.212132	1.00541	16.6	0.32	0.202237	0.22401	1	1.25671	17.1233	0.843333	0.0208167	0.110196	0.997459	1.79432	16.22	-0.06	0.127279	0.770513	0.978879	0.961131	0.00202963	0.675613	1648
	PLCA	Q99943	1-acyl-sn-glycerol-3-phosphate acyltransferase alpha OS=Homo sapiens GN=AGPAT1 PE=1 SV=2	32	15.32	0	0.254558	1.00779	15.6367	0.316667	0.115902	0.304168	1	1.24815	15.48	0.16	0.160935	0.532366	0.997459	1.122	15.245	-0.075	0.00707107	0.748671	0.978879	0.949348	0.108527	0.967949	4087
	UT14A	Q9BVJ6	U3 small nucleolar RNA-associated protein 14 homolog A OS=Homo sapiens GN=UTP14A PE=1 SV=1	88	16.875	0	0.120208	1.00174	17.19	0.315	0.0556776	0.147527	1	1.24463	17.22	0.345	0.0964365	0.0981003	0.997459	1.27207	17.06	0.185	0.155563	0.338961	0.978879	1.14012	0.0448109	0.967949	1664
	CEBPB	P17676	CCAAT/enhancer-binding protein beta OS=Homo sapiens GN=CEBPB PE=1 SV=2	36	16.25	0	0	1	16.56	0.31	0.23388	0.148579	1	1.25093	16.7267	0.476667	0.144684	0.0293646	0.997459	1.39611	16.61	0.36	0.0282843	0.0353314	0.978879	1.28355	0.0814705	0.967949	4867
	CD44	P16070-17	Isoform 17 of CD44 antigen OS=Homo sapiens GN=CD44	76	17.155	-1.77636e-15	0.120208	1.00174	17.4633	0.308333	0.251661	0.16693	1	1.25101	17.5067	0.351667	0.295014	0.16829	0.997459	1.29386	17.12	-0.035	0.268701	0.887667	0.984977	0.984508	0.301037	0.967949	1467
	EBP2	Q99848	Probable rRNA-processing protein EBP2 OS=Homo sapiens GN=EBNA1BP2 PE=1 SV=2	35	17.19	1.77636e-15	0.169706	1.00346	17.4933	0.303333	0.1861	0.176197	1	1.2409	17.43	0.24	0.276225	0.315699	0.997459	1.19562	17.155	-0.035	0.190919	0.864468	0.983849	0.980308	0.319299	0.967949	1542
	GLYG	P46976-2	Isoform GN-1 of Glycogenin-1 OS=Homo sapiens GN=GYG1	37	16.855	0	0.33234	1.0133	17.1533	0.298333	0.0873689	0.411981	1	1.23124	16.72	-0.135	0.238118	0.660397	0.997459	0.91918	16.945	0.09	0.0494975	0.762847	0.978879	1.06468	0.158741	0.967949	4205
	CA131	Q8NDD1-2	Isoform 2 of Uncharacterized protein C1orf131 OS=Homo sapiens GN=C1orf131	33	16.215	-1.77636e-15	0.0636396	1.00049	16.5133	0.298333	0.174738	0.0838874	1	1.23565	16.5733	0.358333	0.0986577	0.0163834	0.997459	1.28392	16.275	0.06	0.148492	0.67238	0.978879	1.04523	0.0646103	0.967949	4789
	UTP15	Q8TED0	U3 small nucleolar RNA-associated protein 15 homolog OS=Homo sapiens GN=UTP15 PE=1 SV=3	58	16.72	1.77636e-15	0.268701	1.00868	17.0167	0.296667	0.161658	0.332706	1	1.2335	16.8267	0.106667	0.405257	0.747226	0.997459	1.10541	16.92	0.2	0.19799	0.492659	0.978879	1.15411	0.705918	0.967949	2266
	NOG1	Q9BZE4	Nucleolar GTP-binding protein 1 OS=Homo sapiens GN=GTPBP4 PE=1 SV=3	74	17.18	0	0.282843	1.00962	17.4767	0.296667	0.0763763	0.368945	1	1.22946	17.32	0.14	0.336452	0.654771	0.997459	1.12124	17.365	0.185	0.176777	0.528236	0.978879	1.14109	0.624958	0.967949	892
	BRX1	Q8TDN6	Ribosome biogenesis protein BRX1 homolog OS=Homo sapiens GN=BRIX1 PE=1 SV=2	41	17.1	-1.77636e-15	0.339411	1.01387	17.3967	0.296667	0.152753	0.418429	1	1.23285	17.1767	0.0766667	0.338575	0.825033	0.997459	1.0744	17.37	0.27	0.0989949	0.454262	0.978879	1.20723	0.557239	0.967949	1239
	SSF1	Q9NQ55-2	Isoform 2 of Suppressor of SWI4 1 homolog OS=Homo sapiens GN=PPAN	52	15.78	-8.88178e-16	0.254558	1.00779	16.0733	0.293333	0.123423	0.325495	1	1.22849	16.01	0.23	0.0754983	0.414488	0.997459	1.1739	15.965	0.185	0.176777	0.496626	0.978879	1.14109	0.289624	0.967949	2004
	CGL	P32929	Cystathionine gamma-lyase OS=Homo sapiens GN=CTH PE=1 SV=3	45	16.275	1.77636e-15	0.148492	1.00265	16.5533	0.278333	0.117189	0.166335	1	1.21543	16.6667	0.391667	0.0635085	0.135517	0.997459	1.31276	16.17	-0.105	0.141421	0.544387	0.978879	0.932039	0.00930967	0.855756	2324
	LYPD3	O95274	Ly6/PLAUR domain-containing protein 3 OS=Homo sapiens GN=LYPD3 PE=1 SV=2	36	16.935	0	0.0494975	1.00029	17.2133	0.278333	0.215948	0.142161	1	1.22194	17.2	0.265	0.223383	0.163779	0.997459	1.21105	16.94	0.005	0.127279	0.931859	0.994704	1.00542	0.271049	0.967949	4694
	AAAT	Q15758	Neutral amino acid transporter B(0) OS=Homo sapiens GN=SLC1A5 PE=1 SV=2	57	16.555	0	0.0777817	1.00073	16.8333	0.278333	0.0378594	0.0636543	1	1.21307	16.8667	0.311667	0.0550757	0.0368416	0.997459	1.24174	16.565	0.01	0.0919239	0.910169	0.988289	1.00798	0.00219931	0.689031	1387
	TGON2	O43493	Trans-Golgi network integral membrane protein 2 OS=Homo sapiens GN=TGOLN2 PE=1 SV=2	51	16.645	0	0.33234	1.0133	16.9233	0.278333	0.290057	0.427515	1	1.22915	16.4067	-0.238333	0.185562	0.484895	0.997459	0.852432	16.85	0.205	0.311127	0.589267	0.978879	1.16611	0.214131	0.967949	2838
	H2B1M	Q99879	Histone H2B type 1-M OS=Homo sapiens GN=HIST1H2BM PE=1 SV=3	14	18.895	-1.77636e-15	0.0636396	1.00049	19.1733	0.278333	0.280416	0.223376	1	1.22755	19.12	0.225	0.373229	0.406952	0.997459	1.19423	18.62	-0.275	0.0424264	0.0482062	0.978879	0.826629	0.214469	0.967949	642
	SYCC	P49589-3	Isoform 3 of Cysteine--tRNA ligase, cytoplasmic OS=Homo sapiens GN=CARS	95	16.29	1.77636e-15	0.141421	1.0024	16.5667	0.276667	0.0750555	0.179099	1	1.21247	16.57	0.28	0.164621	0.150405	0.997459	1.21959	16.32	0.03	0.0141421	0.814571	0.980209	1.02104	0.0732741	0.967949	534
	NOL7	Q9UMY1	Nucleolar protein 7 OS=Homo sapiens GN=NOL7 PE=1 SV=2	29	16.25	0	0.0424264	1.00022	16.5267	0.276667	0.128582	0.0516508	1	1.21455	16.6567	0.406667	0.0723418	0.00421842	0.997459	1.32674	16.44	0.19	0.141421	0.290022	0.978879	1.14351	0.0272027	0.967949	3453
	DDX21	Q9NR30	Nucleolar RNA helicase 2 OS=Homo sapiens GN=DDX21 PE=1 SV=5	87	16.88	-1.77636e-15	0.0848528	1.00086	17.1567	0.276667	0.0680686	0.0679408	1	1.21229	17.0533	0.173333	0.207445	0.292706	0.997459	1.13535	16.97	0.09	0.0707107	0.371599	0.978879	1.06501	0.231539	0.967949	147
	NOP58	Q9Y2X3	Nucleolar protein 58 OS=Homo sapiens GN=NOP58 PE=1 SV=1	60	16.915	0	0.247487	1.00737	17.19	0.275	0.0556776	0.361914	1	1.21059	17.08	0.165	0.28688	0.545841	0.997459	1.13544	16.895	-0.02	0.275772	0.94758	0.995811	0.995255	0.477259	0.967949	1735
	RRP15	Q9Y3B9	RRP15-like protein OS=Homo sapiens GN=RRP15 PE=1 SV=2	31	17.95	0	0.19799	1.00471	18.2233	0.273333	0.109697	0.265455	1	1.2109	18.2367	0.286667	0.0960902	0.257923	0.997459	1.22163	18.015	0.065	0.176777	0.762509	0.978879	1.05001	0.140321	0.967949	3456
	TP4A1	Q93096	Protein tyrosine phosphatase type IVA 1 OS=Homo sapiens GN=PTP4A1 PE=1 SV=2	20	15.775	0	0.0494975	1.00029	16.0467	0.271667	0.171561	0.0983048	1	1.21295	16.0633	0.288333	0.365559	0.302381	0.997459	1.24772	16.045	0.27	0.162635	0.24177	0.978879	1.20964	0.58775	0.967949	2796
	RS28	P62857	40S ribosomal protein S28 OS=Homo sapiens GN=RPS28 PE=1 SV=1	8	17.68	0	0.183848	1.00406	17.95	0.27	0.195192	0.236749	1	1.21315	17.9	0.22	0.327414	0.408374	0.997459	1.18534	17.7	0.02	0.240416	0.934575	0.994704	1.02101	0.577875	0.967949	3675
	SDE2	Q6IQ49-2	Isoform 2 of Protein SDE2 homolog OS=Homo sapiens GN=SDE2	49	15.925	0	0.0636396	1.00049	16.19	0.265	0.145258	0.0756738	1	1.20569	16.1233	0.198333	0.165025	0.171497	0.997459	1.15231	16.03	0.105	0.113137	0.413445	0.978879	1.07715	0.285179	0.967949	4043
	DDX27	Q96GQ7	Probable ATP-dependent RNA helicase DDX27 OS=Homo sapiens GN=DDX27 PE=1 SV=2	90	16.9	1.77636e-15	0.155563	1.00291	17.1633	0.263333	0.0568624	0.229935	1	1.20087	17.1267	0.226667	0.162891	0.238673	0.997459	1.175	17.075	0.175	0.176777	0.405031	0.978879	1.1332	0.284635	0.967949	1075
	MPP10	O00566	U3 small nucleolar ribonucleoprotein protein MPP10 OS=Homo sapiens GN=MPHOSPH10 PE=1 SV=2	79	16.27	0	0.282843	1.00962	16.5333	0.263333	0.130512	0.396572	1	1.20357	16.5167	0.246667	0.189297	0.414409	0.997459	1.19312	16.345	0.075	0.247487	0.804714	0.978879	1.06112	0.466778	0.967949	1739
	NR2C1	P13056	Nuclear receptor subfamily 2 group C member 1 OS=Homo sapiens GN=NR2C1 PE=1 SV=2	67	11.13	0	0.113137	1.00154	11.3933	0.263333	0.677151	0.572633	1	1.29345	11.9367	0.806667	0.607399	0.142429	0.997459	1.85965	11.39	0.26	0.19799	0.278497	0.978879	1.20312	0.433179	0.967949	4513
	TOP2B	Q02880-2	Isoform Beta-1 of DNA topoisomerase 2-beta OS=Homo sapiens GN=TOP2B	183	16.275	1.77636e-15	0.417193	1.02098	16.5367	0.261667	0.083865	0.536123	1	1.2002	16.4167	0.141667	0.343851	0.730345	0.997459	1.12321	16.295	0.02	0.459619	0.967831	1	1.0398	0.793396	0.970455	489
	PESC	O00541	Pescadillo homolog OS=Homo sapiens GN=PES1 PE=1 SV=1	68	16.645	0	0.176777	1.00376	16.9067	0.261667	0.126623	0.244195	1	1.20199	16.7867	0.141667	0.223681	0.498621	0.997459	1.11217	16.905	0.26	0.0919239	0.261037	0.978879	1.19869	0.399574	0.967949	1557
	WDR74	Q6RFH5	WD repeat-containing protein 74 OS=Homo sapiens GN=WDR74 PE=1 SV=1	42	16.11	0	0.0707107	1.0006	16.37	0.26	0.06	0.0522505	1	1.19817	16.2467	0.136667	0.205508	0.37674	0.997459	1.10661	16.26	0.15	0.0141421	0.193508	0.978879	1.1096	0.267449	0.967949	3269
	WDR43	Q15061	WD repeat-containing protein 43 OS=Homo sapiens GN=WDR43 PE=1 SV=3	75	15.58	0	0.240416	1.00695	15.84	0.26	0.0984886	0.350586	1	1.19936	15.7867	0.206667	0.177858	0.42056	0.997459	1.15994	15.78	0.2	0.169706	0.447472	0.978879	1.15267	0.444692	0.967949	1345
	ATF6A	P18850	Cyclic AMP-dependent transcription factor ATF-6 alpha OS=Homo sapiens GN=ATF6 PE=1 SV=3	75	13.73	-8.88178e-16	0.0565685	1.00038	13.99	0.26	0.236432	0.191137	1	1.20811	13.79	0.06	0.491528	0.852904	0.997459	1.08555	14.08	0.35	0.254558	0.291113	0.978879	1.28449	0.665207	0.967949	3796
	UTP18	Q9Y5J1	U3 small nucleolar RNA-associated protein 18 homolog OS=Homo sapiens GN=UTP18 PE=1 SV=3	62	15.545	0	0.205061	1.00506	15.8	0.255	0.087178	0.312119	1	1.1948	15.7633	0.218333	0.100167	0.35524	0.997459	1.16524	15.71	0.165	0.169706	0.489544	0.978879	1.12505	0.282242	0.967949	1879
	NOP14	P78316	Nucleolar protein 14 OS=Homo sapiens GN=NOP14 PE=1 SV=3	98	16.155	-1.77636e-15	0.106066	1.00135	16.41	0.255	0.0818535	0.114953	1	1.19461	16.48	0.325	0.0608276	0.0913679	0.997459	1.25341	16.3	0.145	0.127279	0.344868	0.978879	1.10788	0.0307354	0.967949	2857
	NOC4L	Q9BVI4	Nucleolar complex protein 4 homolog OS=Homo sapiens GN=NOC4L PE=1 SV=1	58	14.96	-8.88178e-16	0.19799	1.00471	15.2133	0.253333	0.106927	0.289149	1	1.19416	15.1133	0.153333	0.215484	0.485177	0.997459	1.12023	15.18	0.22	0.127279	0.335799	0.978879	1.167	0.460276	0.967949	2185
	MFS10	Q14728	Major facilitator superfamily domain-containing protein 10 OS=Homo sapiens GN=MFSD10 PE=1 SV=1	48	15.26	0	0.39598	1.01889	15.51	0.25	0.147986	0.530799	1	1.19346	15.17	-0.09	0.467012	0.833913	0.997459	0.973194	15.375	0.115	0.148492	0.754819	0.978879	1.08584	0.654899	0.967949	4559
	SAS10	Q9NQZ2	Something about silencing protein 10 OS=Homo sapiens GN=UTP3 PE=1 SV=1	55	15.44	-8.88178e-16	0.169706	1.00346	15.69	0.25	0.01	0.284285	1	1.18923	15.59	0.15	0.311929	0.538207	0.997459	1.12621	15.585	0.145	0.13435	0.447914	0.978879	1.10813	0.626721	0.967949	1729
	SDC4	P31431-2	Isoform 2 of Syndecan-4 OS=Homo sapiens GN=SDC4	17	15.965	8.88178e-16	0.190919	1.00438	16.2133	0.248333	0.306649	0.358354	1	1.20525	16.1433	0.178333	0.0650641	0.409708	0.997459	1.13234	16.15	0.185	0.367696	0.602598	0.978879	1.15533	0.755165	0.967949	4967
	PPBT	P05186	Alkaline phosphatase, tissue-nonspecific isozyme OS=Homo sapiens GN=ALPL PE=1 SV=4	57	16.635	0	0.304056	1.01113	16.8833	0.248333	0.151438	0.455527	1	1.19212	16.73	0.095	0.260576	0.768601	0.997459	1.07963	16.715	0.08	0.247487	0.815728	0.980487	1.0648	0.710166	0.967949	313
	MAK16	Q9BXY0	Protein MAK16 homolog OS=Homo sapiens GN=MAK16 PE=1 SV=2	35	16.295	-1.77636e-15	0.190919	1.00438	16.5433	0.248333	0.170392	0.272312	1	1.19339	16.4733	0.178333	0.251462	0.434601	0.997459	1.14276	16.275	-0.02	0.289914	0.943485	0.994704	0.996206	0.523145	0.967949	3582
	CALU	O43852-2	Isoform 2 of Calumenin OS=Homo sapiens GN=CALU	37	17.13	-1.77636e-15	0.141421	1.0024	17.3767	0.246667	0.315647	0.32436	1	1.20625	17.4367	0.306667	0.392598	0.314035	0.997459	1.26918	17.015	-0.115	0.0636396	0.442868	0.978879	0.923832	0.426511	0.967949	4521
	RCL1	Q9Y2P8	RNA 3'-terminal phosphate cyclase-like protein OS=Homo sapiens GN=RCL1 PE=1 SV=3	41	16.9	1.77636e-15	0.240416	1.00695	17.1433	0.243333	0.166533	0.360372	1	1.18908	16.9533	0.0533333	0.477214	0.87977	0.997459	1.07409	17.13	0.23	0.212132	0.418524	0.978879	1.17918	0.786088	0.970404	3194
	NOG2	Q13823	Nucleolar GTP-binding protein 2 OS=Homo sapiens GN=GNL2 PE=1 SV=1	84	16.68	0	0.19799	1.00471	16.9233	0.243333	0.023094	0.330294	1	1.18383	17.0567	0.376667	0.134288	0.170696	0.997459	1.30215	16.81	0.13	0.0141421	0.52312	0.978879	1.09432	0.0470356	0.967949	1643
	DAP1	P51397	Death-associated protein 1 OS=Homo sapiens GN=DAP PE=1 SV=3	11	17.29	0	0.410122	1.02027	17.5333	0.243333	0.23029	0.551107	1	1.19385	17.5067	0.216667	0.321299	0.598486	0.997459	1.18201	17.425	0.135	0.487904	0.793528	0.978879	1.12964	0.872348	0.973628	5349
	GTR1	P11166	Solute carrier family 2, facilitated glucose transporter member 1 OS=Homo sapiens GN=SLC2A1 PE=1 SV=2	54	16.89	-1.77636e-15	0.141421	1.0024	17.1333	0.243333	0.274287	0.285556	1	1.19855	17.15	0.26	0.2498	0.235104	0.997459	1.20977	16.715	-0.175	0.0494975	0.309083	0.978879	0.886028	0.206638	0.967949	3096
	NUDT4	Q9NZJ9	Diphosphoinositol polyphosphate phosphohydrolase 2 OS=Homo sapiens GN=NUDT4 PE=1 SV=2	20	16.355	1.77636e-15	0.190919	1.00438	16.5967	0.241667	0.133167	0.283516	1	1.18578	16.4967	0.141667	0.168622	0.482992	0.997459	1.10831	16.645	0.29	0.0777817	0.245904	0.978879	1.22353	0.296539	0.967949	5283
	ABLM3	O94929	Actin-binding LIM protein 3 OS=Homo sapiens GN=ABLIM3 PE=1 SV=3	78	15.675	-8.88178e-16	0.0353553	1.00015	15.9167	0.241667	0.188237	0.150669	1	1.18891	15.81	0.135	0.0556776	0.0443168	0.997459	1.09864	15.73	0.055	0	0.271599	0.978879	1.03886	0.200904	0.967949	4145
	TITIN	Q8WZ42-12	Isoform 12 of Titin OS=Homo sapiens GN=TTN	3994	13.51	0	0.325269	1.01273	13.75	0.24	0.281603	0.483942	1	1.19638	14.02	0.51	0.439659	0.238692	0.997459	1.46665	13.33	-0.18	0.169706	0.579045	0.978879	0.885758	0.223911	0.967949	21
	NOL11	Q9H8H0	Nucleolar protein 11 OS=Homo sapiens GN=NOL11 PE=1 SV=1	81	16.12	1.77636e-15	0.240416	1.00695	16.3567	0.236667	0.165025	0.370393	1	1.18349	16.2233	0.103333	0.228983	0.67527	0.997459	1.0835	16.35	0.23	0.0848528	0.390021	0.978879	1.17385	0.549535	0.967949	1314
	H32	Q71DI3	Histone H3.2 OS=Homo sapiens GN=HIST2H3A PE=1 SV=3	15	13.24	0	0.268701	1.00868	13.4767	0.236667	0.430968	0.504892	1	1.21194	13.1467	-0.0933333	0.416813	0.780929	0.997459	0.964372	13.08	-0.16	0.424264	0.703369	0.978879	0.914446	0.694197	0.967949	3542
	PODXL	O00592-2	Isoform 2 of Podocalyxin OS=Homo sapiens GN=PODXL	55	15.9	0	0.438406	1.02317	16.1367	0.236667	0.389915	0.598417	1	1.20602	16	0.1	0.495177	0.830519	0.997459	1.11197	15.99	0.09	0.226274	0.82739	0.98116	1.07092	0.93244	0.981276	2205
	WDR36	Q8NI36	WD repeat-containing protein 36 OS=Homo sapiens GN=WDR36 PE=1 SV=1	105	16.995	1.77636e-15	0.346482	1.01445	17.23	0.235	0.157162	0.505385	1	1.18166	17.0567	0.0616667	0.360046	0.863141	0.997459	1.0655	17.24	0.245	0.155563	0.492064	0.978879	1.18854	0.71344	0.967949	1071
	RPGP2	Q684P5-3	Isoform 3 of Rap1 GTPase-activating protein 2 OS=Homo sapiens GN=RAP1GAP2	78	15.185	8.88178e-16	0.247487	1.00737	15.42	0.235	0.340441	0.440842	1	1.19834	15.2667	0.0816667	0.457092	0.813214	0.997459	1.09181	15.16	-0.025	0.325269	0.939439	0.994704	0.995337	0.852284	0.971124	4936
	PUM3	Q15397	Pumilio homolog 3 OS=Homo sapiens GN=PUM3 PE=1 SV=3	74	16.005	8.88178e-16	0.219203	1.00578	16.24	0.235	0.0360555	0.367666	1	1.17715	16.06	0.055	0.255147	0.816182	0.997459	1.0494	16.035	0.03	0.176777	0.894612	0.98552	1.02485	0.515616	0.967949	826
	DDX52	Q9Y2R4	Probable ATP-dependent RNA helicase DDX52 OS=Homo sapiens GN=DDX52 PE=1 SV=3	68	15.945	8.88178e-16	0.0919239	1.00102	16.18	0.235	0.175214	0.144188	1	1.18272	16.0933	0.148333	0.085049	0.209938	0.997459	1.10959	16.16	0.215	0.0848528	0.135897	0.978879	1.16171	0.276095	0.967949	1877
	SYG	P41250	Glycine--tRNA ligase OS=Homo sapiens GN=GARS PE=1 SV=3	83	15.835	-8.88178e-16	0.0353553	1.00015	16.07	0.235	0.01	0.0558191	1	1.17693	16.2333	0.398333	0.145717	0.0356942	0.997459	1.3224	15.855	0.02	0.0353553	0.628609	0.978879	1.01411	0.00698229	0.855756	141
	EPHA2	P29317	Ephrin type-A receptor 2 OS=Homo sapiens GN=EPHA2 PE=1 SV=2	108	16.4	0	0.254558	1.00779	16.6333	0.233333	0.240069	0.405535	1	1.18612	16.56	0.16	0.322335	0.584375	0.997459	1.13672	16.22	-0.18	0.155563	0.499014	0.978879	0.88527	0.401418	0.967949	2321
	CD81	P60033	CD81 antigen OS=Homo sapiens GN=CD81 PE=1 SV=1	26	15.98	0	0.0707107	1.0006	16.2133	0.233333	0.134288	0.0860747	1	1.17889	16.2667	0.286667	0.205264	0.125367	0.997459	1.22792	16.215	0.235	0.0636396	0.0742266	0.978879	1.17748	0.270625	0.967949	4373
	MAP1B	P46821	Microtubule-associated protein 1B OS=Homo sapiens GN=MAP1B PE=1 SV=2	271	16.425	1.77636e-15	0.0353553	1.00015	16.6567	0.231667	0.185831	0.157951	1	1.18058	17.05	0.625	0.238118	0.0413783	0.997459	1.55662	16.295	-0.13	0.0636396	0.161244	0.978879	0.914276	0.0126359	0.860104	1128
	PWP2	Q15269	Periodic tryptophan protein 2 homolog OS=Homo sapiens GN=PWP2 PE=2 SV=2	102	15.595	8.88178e-16	0.275772	1.00915	15.8267	0.231667	0.115902	0.433061	1	1.17676	15.6767	0.0816667	0.306649	0.780646	0.997459	1.07444	15.75	0.155	0.19799	0.590494	0.978879	1.11867	0.732135	0.967949	1647
	KRR1	Q13601	KRR1 small subunit processome component homolog OS=Homo sapiens GN=KRR1 PE=1 SV=4	44	16.74	-1.77636e-15	0.141421	1.0024	16.97	0.23	0.157162	0.205712	1	1.17743	17.0533	0.313333	0.138684	0.121145	0.997459	1.24636	16.78	0.04	0.19799	0.839765	0.982239	1.03296	0.185232	0.967949	2059
	S22AI	Q96BI1	Solute carrier family 22 member 18 OS=Homo sapiens GN=SLC22A18 PE=1 SV=3	45	17.425	1.77636e-15	0.219203	1.00578	17.6533	0.228333	0.0802081	0.365243	1	1.17269	17.55	0.125	0.401497	0.684433	0.997459	1.11923	17.455	0.03	0.106066	0.882927	0.983986	1.02239	0.755924	0.967949	5282
	TOM5	Q8N4H5	Mitochondrial import receptor subunit TOM5 homolog OS=Homo sapiens GN=TOMM5 PE=1 SV=1	6	19.535	0	0.26163	1.00823	19.7633	0.228333	0.291433	0.424741	1	1.18793	19.5733	0.0383333	0.732757	0.942491	0.997459	1.11942	19.94	0.405	0.0141421	0.266035	0.978879	1.32412	0.789803	0.970455	5101
	H2A2B	Q8IUE6	Histone H2A type 2-B OS=Homo sapiens GN=HIST2H2AB PE=1 SV=3	14	14.605	0	0.318198	1.01219	14.8333	0.228333	0.29023	0.507903	1	1.18675	14.5833	-0.0216667	0.070946	0.926783	0.997459	0.985892	14.45	-0.155	0.296985	0.658938	0.978879	0.907664	0.43162	0.967949	3872
	KCD12	Q96CX2	BTB/POZ domain-containing protein KCTD12 OS=Homo sapiens GN=KCTD12 PE=1 SV=1	36	15.31	8.88178e-16	0.325269	1.01273	15.5367	0.226667	0.166233	0.495369	1	1.17527	15.38	0.07	0.326956	0.83346	0.997459	1.06841	15.685	0.375	0.106066	0.332359	0.978879	1.29859	0.478588	0.967949	3029
	MZT2B	Q6NZ67	Mitotic-spindle organizing protein 2B OS=Homo sapiens GN=MZT2B PE=1 SV=1	16	15.585	-8.88178e-16	0.318198	1.01219	15.81	0.225	0.101489	0.503883	1	1.17069	15.42	-0.165	0.421426	0.649382	0.997459	0.917829	15.925	0.34	0.0212132	0.382208	0.978879	1.26583	0.28126	0.967949	3868
	PHLA1	Q8WV24	Pleckstrin homology-like domain family A member 1 OS=Homo sapiens GN=PHLDA1 PE=1 SV=4	45	17.095	1.77636e-15	0.0353553	1.00015	17.3167	0.221667	0.301386	0.33023	1	1.18291	17.56	0.465	0.1249	0.0157288	0.997459	1.38373	17.065	-0.03	0.0353553	0.485504	0.978879	0.979567	0.0812346	0.967949	4487
	CATL1	P07711	Cathepsin L1 OS=Homo sapiens GN=CTSL PE=1 SV=2	38	18.51	1.77636e-15	0.678823	1.05586	18.73	0.22	0.433474	0.733242	1	1.19803	18.76	0.25	0.753591	0.730222	0.997459	1.28875	18.565	0.055	0.685894	0.943099	0.994704	1.09812	0.963928	0.988041	5131
	TPM4	P67936-2	Isoform 2 of Tropomyosin alpha-4 chain OS=Homo sapiens GN=TPM4	33	16.985	0	0.219203	1.00578	17.2033	0.218333	0.37581	0.468272	1	1.19073	17.0233	0.0383333	0.412957	0.897462	0.997459	1.05371	16.58	-0.405	0.226274	0.210812	0.978879	0.759886	0.345316	0.967949	413
	TRY1	P07477	Trypsin-1 OS=Homo sapiens GN=PRSS1 PE=1 SV=1	27	18.015	-1.77636e-15	0.318198	1.01219	18.2333	0.218333	0.16773	0.495326	1	1.16852	18.2967	0.281667	0.165025	0.403315	0.997459	1.22098	18	-0.015	0.537401	0.976602	1	1.02419	0.593531	0.967949	3629
	NAGPA	Q9UK23-2	Isoform 2 of N-acetylglucosamine-1-phosphodiester alpha-N-acetylglucosaminidase OS=Homo sapiens GN=NAGPA	52	14.03	0	0.46669	1.02627	14.2467	0.216667	0.337095	0.636877	1	1.18298	14.6633	0.633333	0.384751	0.257734	0.997459	1.58627	14.14	0.11	0.19799	0.799572	0.978879	1.08431	0.29806	0.967949	4956
	ROBO1	Q9Y6N7-2	Isoform 2 of Roundabout homolog 1 OS=Homo sapiens GN=ROBO1	181	12.73	-8.88178e-16	0.183848	1.00406	12.9467	0.216667	0.436845	0.504128	1	1.19918	12.9033	0.173333	0.312143	0.492272	0.997459	1.14599	13.155	0.425	0.190919	0.151664	0.978879	1.34845	0.65529	0.967949	3631
	DHX33	Q9H6R0	Putative ATP-dependent RNA helicase DHX33 OS=Homo sapiens GN=DHX33 PE=1 SV=2	79	15.915	8.88178e-16	0.0353553	1.00015	16.13	0.215	0.121244	0.0796485	1	1.16346	16.08	0.165	0.199249	0.286257	0.997459	1.12812	16.22	0.305	0.155563	0.198962	0.978879	1.23901	0.312379	0.967949	3044
	T22D1	Q15714-2	Isoform 2 of TSC22 domain family protein 1 OS=Homo sapiens GN=TSC22D1	16	14.685	0	0.275772	1.00915	14.9	0.215	0.08	0.463902	1	1.16189	14.8567	0.171667	0.0776745	0.548476	0.997459	1.12744	14.715	0.03	0.0494975	0.921113	0.992381	1.02131	0.293067	0.967949	5185
	WDR75	Q8IWA0	WD repeat-containing protein 75 OS=Homo sapiens GN=WDR75 PE=1 SV=1	95	16.475	0	0.275772	1.00915	16.69	0.215	0.147986	0.467638	1	1.16486	16.49	0.015	0.34176	0.965732	0.997459	1.0297	16.7	0.225	0.127279	0.45853	0.978879	1.17105	0.65424	0.967949	1538
	CALU	O43852-3	Isoform 3 of Calumenin OS=Homo sapiens GN=CALU	38	17.91	0	0.183848	1.00406	18.1233	0.213333	0.205994	0.327971	1	1.16708	17.9967	0.0866667	0.226789	0.674109	0.997459	1.07046	17.915	0.005	0.0353553	0.975641	1	1.00362	0.593088	0.967949	222
	NSD1	Q96L73	Histone-lysine N-methyltransferase, H3 lysine-36 and H4 lysine-20 specific OS=Homo sapiens GN=NSD1 PE=1 SV=1	297	15.82	-8.88178e-16	0.0707107	1.0006	16.0333	0.213333	0.0493288	0.0861093	1	1.15982	16.1833	0.363333	0.428991	0.278337	0.997459	1.32644	16.085	0.265	0.0919239	0.0911627	0.978879	1.20286	0.5197	0.967949	964
	CASC3	O15234	Protein CASC3 OS=Homo sapiens GN=CASC3 PE=1 SV=2	76	15.68	0	0.325269	1.01273	15.8933	0.213333	0.360879	0.550524	1	1.18484	15.8433	0.163333	0.450148	0.6715	0.997459	1.15668	15.605	-0.075	0.176777	0.808227	0.978879	0.952908	0.805576	0.970455	3210
	WDR89	Q96FK6	WD repeat-containing protein 89 OS=Homo sapiens GN=WDR89 PE=2 SV=1	43	16.37	0	0.254558	1.00779	16.5833	0.213333	0.085049	0.43737	1	1.16072	16.4033	0.0333333	0.345302	0.909521	0.997459	1.0424	16.41	0.04	0.226274	0.883543	0.984089	1.03444	0.751192	0.967949	4507
	TOP2A	P11388-2	Isoform 2 of DNA topoisomerase 2-alpha OS=Homo sapiens GN=TOP2A	178	16.26	-8.88178e-16	0.636396	1.04904	16.4733	0.213333	0.0251661	0.718171	1	1.15948	16.0933	-0.166667	0.39425	0.780688	0.997459	0.912713	16.23	-0.03	0.325269	0.959629	0.998117	0.991893	0.67389	0.967949	127
	RPAC2	Q9Y2S0	DNA-directed RNA polymerases I and III subunit RPAC2 OS=Homo sapiens GN=POLR1D PE=1 SV=1	15	16.95	-1.77636e-15	0.141421	1.0024	17.1633	0.213333	0.323934	0.39226	1	1.1781	17.1267	0.176667	0.190875	0.325397	0.997459	1.13673	16.905	-0.045	0.0212132	0.730893	0.978879	0.969342	0.54882	0.967949	4926
	PTPRJ	Q12913	Receptor-type tyrosine-protein phosphatase eta OS=Homo sapiens GN=PTPRJ PE=1 SV=3	146	17.065	1.77636e-15	0.233345	1.00655	17.2767	0.211667	0.102144	0.406415	1	1.15994	17.1667	0.101667	0.116762	0.649026	0.997459	1.07534	17.005	-0.06	0.205061	0.810732	0.978879	0.964113	0.31719	0.967949	2649
	RRP1	P56182	Ribosomal RNA processing protein 1 homolog A OS=Homo sapiens GN=RRP1 PE=1 SV=1	53	16.955	1.77636e-15	0.0919239	1.00102	17.1667	0.211667	0.123423	0.121628	1	1.16082	17.1967	0.241667	0.160104	0.122016	0.997459	1.18723	17.03	0.075	0.0989949	0.515001	0.978879	1.0546	0.237583	0.967949	2144
	ZN460	Q14592-2	Isoform 2 of Zinc finger protein 460 OS=Homo sapiens GN=ZNF460	59	17.345	1.77636e-15	0.289914	1.01011	17.5567	0.211667	0.113725	0.481559	1	1.1604	17.6667	0.321667	0.158219	0.333861	0.997459	1.25485	17.77	0.425	0.155563	0.246225	0.978879	1.34648	0.18472	0.967949	5162
	DKC1	O60832	H/ACA ribonucleoprotein complex subunit 4 OS=Homo sapiens GN=DKC1 PE=1 SV=3	58	16.945	0	0.219203	1.00578	17.1567	0.211667	0.0737111	0.405234	1	1.15904	17.1133	0.168333	0.187172	0.476239	0.997459	1.12993	17.025	0.08	0.176777	0.749102	0.978879	1.06099	0.553263	0.967949	991
	CENPX	A8MT69	Centromere protein X OS=Homo sapiens GN=STRA13 PE=1 SV=1	9	13.44	0	0.254558	1.00779	13.65	0.21	0.072111	0.444604	1	1.15766	12.83	-0.61	0.930161	0.377227	0.997459	0.749822	13.515	0.075	0.388909	0.843648	0.982239	1.07256	0.394657	0.967949	5255
	DNS2A	O00115	Deoxyribonuclease-2-alpha OS=Homo sapiens GN=DNASE2 PE=1 SV=2	40	17.63	-1.77636e-15	0.0424264	1.00022	17.84	0.21	0.137477	0.10623	1	1.16016	17.9167	0.286667	0.133167	0.0520251	0.997459	1.22335	17.56	-0.07	0.141421	0.609653	0.978879	0.954927	0.0599028	0.967949	3203
	FA5	P12259	Coagulation factor V OS=Homo sapiens GN=F5 PE=1 SV=4	252	15.575	8.88178e-16	0.0212132	1.00005	15.7833	0.208333	0.162583	0.153628	1	1.1603	15.8	0.225	0.315753	0.354662	0.997459	1.18681	15.68	0.105	0.113137	0.409111	0.978879	1.07715	0.667926	0.967949	1892
	U3IP2	O43818	U3 small nucleolar RNA-interacting protein 2 OS=Homo sapiens GN=RRP9 PE=1 SV=1	52	15.23	0	0.240416	1.00695	15.4367	0.206667	0.117189	0.422752	1	1.15659	15.4333	0.203333	0.195021	0.429005	0.997459	1.15839	15.275	0.045	0.219203	0.863126	0.983849	1.03764	0.545365	0.967949	2302
	H15	P16401	Histone H1.5 OS=Homo sapiens GN=HIST1H1B PE=1 SV=3	23	18.465	0	0.106066	1.00135	18.67	0.205	0.433128	0.493907	1	1.18687	18.8733	0.408333	0.496421	0.293892	0.997459	1.38084	18.185	-0.28	0.289914	0.393435	0.978879	0.83192	0.370136	0.967949	1893
	MACF1	Q9UPN3-2	Isoform 2 of Microtubule-actin cross-linking factor 1, isoforms 1/2/3/5 OS=Homo sapiens GN=MACF1	620	15.675	-8.88178e-16	0.205061	1.00506	15.88	0.205	0.196977	0.393559	1	1.15972	15.8767	0.201667	0.240069	0.414661	0.997459	1.16069	15.745	0.07	0.120208	0.750572	0.978879	1.05154	0.6628	0.967949	4678
	F134C	Q86VR2	Protein FAM134C OS=Homo sapiens GN=FAM134C PE=1 SV=1	51	14.7	8.88178e-16	0.155563	1.00291	14.9033	0.203333	0.090185	0.279832	1	1.15285	14.9	0.2	0.052915	0.303965	0.997459	1.14922	14.54	-0.16	0.0707107	0.361435	0.978879	0.895563	0.0141474	0.860104	4890
	GDN	P07093	Glia-derived nexin OS=Homo sapiens GN=SERPINE2 PE=1 SV=1	44	15.92	0	0.66468	1.05354	16.1233	0.203333	0.285715	0.741932	1	1.16698	15.9667	0.0466667	0.445234	0.940139	0.997459	1.06612	16.11	0.19	0.509117	0.780505	0.978879	1.17646	0.945559	0.982878	3661
	RL7L	Q6DKI1	60S ribosomal protein L7-like 1 OS=Homo sapiens GN=RPL7L1 PE=1 SV=1	29	17.53	-1.77636e-15	0.311127	1.01165	17.7333	0.203333	0.110151	0.519663	1	1.15363	17.5967	0.0666667	0.40501	0.849827	0.997459	1.07406	17.62	0.09	0.240416	0.778589	0.978879	1.07177	0.879725	0.974552	2534
	SURF6	O75683	Surfeit locus protein 6 OS=Homo sapiens GN=SURF6 PE=1 SV=3	41	16.88	-1.77636e-15	0.0424264	1.00022	17.0833	0.203333	0.125033	0.0931503	1	1.15419	17.2367	0.356667	0.0568624	0.00509723	0.997459	1.28113	16.95	0.07	0.0141421	0.232776	0.978879	1.04974	0.0113714	0.860104	3987
	DDX18	Q9NVP1	ATP-dependent RNA helicase DDX18 OS=Homo sapiens GN=DDX18 PE=1 SV=2	75	16.56	-1.77636e-15	0.212132	1.00541	16.7633	0.203333	0.111505	0.383892	1	1.15368	16.6733	0.113333	0.172143	0.596444	0.997459	1.08677	16.71	0.15	0.0989949	0.492326	0.978879	1.11088	0.566383	0.967949	504
	ITA5	P08648	Integrin alpha-5 OS=Homo sapiens GN=ITGA5 PE=1 SV=2	115	17.065	1.77636e-15	0.247487	1.00737	17.2667	0.201667	0.178979	0.440119	1	1.15579	17.2733	0.208333	0.174738	0.427724	0.997459	1.16092	16.885	-0.18	0.403051	0.653732	0.978879	0.899983	0.335371	0.967949	2497
	S100P	P25815	Protein S100-P OS=Homo sapiens GN=S100P PE=1 SV=2	10	16.775	1.77636e-15	0.233345	1.00655	16.9767	0.201667	0.151767	0.417708	1	1.15431	17.1567	0.381667	0.185023	0.201779	0.997459	1.31017	16.745	-0.03	0.120208	0.871935	0.983849	0.981121	0.112391	0.967949	5341
	ARFRP	Q13795	ADP-ribosylation factor-related protein 1 OS=Homo sapiens GN=ARFRP1 PE=1 SV=1	23	16.405	-1.77636e-15	0.162635	1.00318	16.6067	0.201667	0.161658	0.289026	1	1.15489	16.5733	0.168333	0.0971253	0.348343	0.997459	1.12547	16.49	0.085	0.0141421	0.594439	0.978879	1.06071	0.39065	0.967949	3527
	DAF	P08174-2	Isoform 1 of Complement decay-accelerating factor OS=Homo sapiens GN=CD55	49	16.57	0	0.0565685	1.00038	16.77	0.2	0.0519615	0.0523913	1	1.14919	16.7567	0.186667	0.140475	0.138697	0.997459	1.14171	16.51	-0.06	0.226274	0.772498	0.978879	0.965169	0.157475	0.967949	1509
	MFAP1	P55081	Microfibrillar-associated protein 1 OS=Homo sapiens GN=MFAP1 PE=1 SV=2	52	15.84	0	0.0424264	1.00022	16.04	0.2	0.0793725	0.0357504	1	1.14985	15.96	0.12	0.0754983	0.108202	0.997459	1.08773	15.84	0	0.0707107	1	1	1.0006	0.0531717	0.967949	2986
	FBRL	P22087	rRNA 2'-O-methyltransferase fibrillarin OS=Homo sapiens GN=FBL PE=1 SV=2	34	16.67	-1.77636e-15	0.141421	1.0024	16.87	0.2	0.0953939	0.249931	1	1.15038	16.88	0.21	0.230651	0.296719	0.997459	1.16663	16.62	-0.05	0.212132	0.810892	0.978879	0.971162	0.339612	0.967949	1819
	CBX4	O00257	E3 SUMO-protein ligase CBX4 OS=Homo sapiens GN=CBX4 PE=1 SV=3	61	17.31	-1.77636e-15	0.0141421	1.00002	17.51	0.2	0.141774	0.132533	1	1.15246	17.4733	0.163333	0.323471	0.474122	0.997459	1.1381	17.47	0.16	0.113137	0.29124	0.978879	1.11901	0.758656	0.967949	3797
	WDR3	Q9UNX4	WD repeat-containing protein 3 OS=Homo sapiens GN=WDR3 PE=1 SV=1	106	16.275	1.77636e-15	0.26163	1.00823	16.4733	0.198333	0.147422	0.465302	1	1.15143	16.3367	0.0616667	0.228546	0.811373	0.997459	1.05268	16.42	0.145	0.155563	0.5833	0.978879	1.10895	0.711896	0.967949	833
	SERA	O43175	D-3-phosphoglycerate dehydrogenase OS=Homo sapiens GN=PHGDH PE=1 SV=4	57	15.905	0	0.0636396	1.00049	16.1033	0.198333	0.210317	0.231826	1	1.15555	16.31	0.405	0.121244	0.0160398	0.997459	1.32719	15.915	0.01	0.106066	0.880463	0.983849	1.00832	0.0650035	0.967949	285
	RRP8	O43159	Ribosomal RNA-processing protein 8 OS=Homo sapiens GN=RRP8 PE=1 SV=2	51	16.775	0	0.0777817	1.00073	16.9733	0.198333	0.064291	0.0777222	1	1.14813	16.9733	0.198333	0.0929157	0.0755459	0.997459	1.14898	16.88	0.105	0.113137	0.382872	0.978879	1.07715	0.117241	0.967949	2836
	LLPH	Q9BRT6	Protein LLP homolog OS=Homo sapiens GN=LLPH PE=1 SV=1	15	17.225	0	0.0494975	1.00029	17.4233	0.198333	0.0907377	0.0612554	1	1.14887	17.35	0.125	0.32187	0.583713	0.997459	1.10892	17.31	0.085	0.0707107	0.295088	0.978879	1.06132	0.762558	0.967949	4419
	MARE3	Q9UPY8	Microtubule-associated protein RP/EB family member 3 OS=Homo sapiens GN=MAPRE3 PE=1 SV=1	32	16.65	1.77636e-15	0.438406	1.02317	16.8467	0.196667	0.17673	0.639289	1	1.15192	16.61	-0.04	0.282135	0.921944	0.997459	0.985263	16.74	0.09	0.254558	0.830137	0.981715	1.07267	0.760879	0.967949	4309
	THRB	P00734	Prothrombin OS=Homo sapiens GN=F2 PE=1 SV=2	70	15.8	-8.88178e-16	0.19799	1.00471	15.9967	0.196667	0.0737111	0.379978	1	1.14705	16.34	0.54	0.32187	0.103323	0.997459	1.47853	15.86	0.06	0.155563	0.769776	0.978879	1.0455	0.102949	0.967949	5174
	NU5M	P03915	NADH-ubiquinone oxidoreductase chain 5 OS=Homo sapiens GN=MT-ND5 PE=1 SV=2	67	14.875	0	0.304056	1.01113	15.07	0.195	0.202237	0.531305	1	1.15206	14.9767	0.101667	0.29023	0.751213	0.997459	1.08723	15.3	0.425	0.0565685	0.293194	0.978879	1.34309	0.398074	0.967949	3659
	IPRI	Q8IWB1	Inositol 1,4,5-trisphosphate receptor-interacting protein OS=Homo sapiens GN=ITPRIP PE=1 SV=1	62	15.49	8.88178e-16	0.0565685	1.00038	15.6833	0.193333	0.0873689	0.0584426	1	1.14481	15.4667	-0.0233333	0.518298	0.945217	0.997459	1.02826	15.63	0.14	0.19799	0.493858	0.978879	1.1071	0.821663	0.970455	4055
	CTR1	P30825	High affinity cationic amino acid transporter 1 OS=Homo sapiens GN=SLC7A1 PE=1 SV=1	68	17.09	0	0.0141421	1.00002	17.2833	0.193333	0.0862168	0.0554476	1	1.14476	17.1467	0.0566667	0.0665833	0.276246	0.997459	1.0408	17.065	-0.025	0.0494975	0.603382	0.978879	0.98311	0.0355514	0.967949	4200
	NO40	Q9NP64	Nucleolar protein of 40 kDa OS=Homo sapiens GN=ZCCHC17 PE=1 SV=1	28	15.58	0	0.183848	1.00406	15.7733	0.193333	0.0737111	0.360016	1	1.14439	15.7333	0.153333	0.180093	0.445418	0.997459	1.11805	15.425	-0.155	0.176777	0.480777	0.978879	0.901506	0.154544	0.967949	4825
	SYAC	P49588	Alanine--tRNA ligase, cytoplasmic OS=Homo sapiens GN=AARS PE=1 SV=2	107	16.35	-1.77636e-15	0.141421	1.0024	16.5433	0.193333	0.125033	0.255292	1	1.14627	16.7033	0.353333	0.0665833	0.139237	0.997459	1.27841	16.31	-0.04	0.0282843	0.758181	0.978879	0.972748	0.0157101	0.864711	181
	TOP1	P11387	DNA topoisomerase 1 OS=Homo sapiens GN=TOP1 PE=1 SV=2	91	17.19	0	0.127279	1.00195	17.3833	0.193333	0.100167	0.223334	1	1.14522	17.4167	0.226667	0.265016	0.293619	0.997459	1.18298	17.17	-0.02	0.141421	0.895591	0.98552	0.988603	0.386299	0.967949	454
	RBM28	Q9NW13	RNA-binding protein 28 OS=Homo sapiens GN=RBM28 PE=1 SV=3	86	17.205	1.77636e-15	0.0494975	1.00029	17.3967	0.191667	0.0929157	0.0584228	1	1.14368	17.3467	0.141667	0.155671	0.253881	0.997459	1.10749	17.33	0.125	0.0707107	0.191837	0.978879	1.09116	0.374509	0.967949	872
	UTP23	Q9BRU9	rRNA-processing protein UTP23 homolog OS=Homo sapiens GN=UTP23 PE=1 SV=2	28	16.645	0	0.106066	1.00135	16.8367	0.191667	0.106927	0.146844	1	1.1442	16.95	0.305	0.1249	0.0614243	0.997459	1.23855	16.8	0.155	0	0.262549	0.978879	1.11342	0.0825302	0.967949	4592
	TE2IP	Q9NYB0	Telomeric repeat-binding factor 2-interacting protein 1 OS=Homo sapiens GN=TERF2IP PE=1 SV=1	44	15.475	0	0.162635	1.00318	15.6667	0.191667	0.172143	0.327955	1	1.1476	15.7767	0.301667	0.36074	0.294142	0.997459	1.25863	15.42	-0.055	0.0424264	0.726677	0.978879	0.962803	0.392645	0.967949	4289
	HXK2	P52789	Hexokinase-2 OS=Homo sapiens GN=HK2 PE=1 SV=2	102	16.655	-1.77636e-15	0.13435	1.00217	16.8467	0.191667	0.115902	0.241261	1	1.14458	16.6267	-0.0283333	0.185023	0.85618	0.997459	0.986067	16.815	0.16	0.0212132	0.330054	0.978879	1.11735	0.254743	0.967949	1055
	UTP4	Q969X6	U3 small nucleolar RNA-associated protein 4 homolog OS=Homo sapiens GN=UTP4 PE=1 SV=1	77	16.23	1.77636e-15	0.141421	1.0024	16.42	0.19	0.113578	0.261278	1	1.14315	16.36	0.13	0.17088	0.431269	0.997459	1.09938	16.41	0.18	0.0989949	0.291833	0.978879	1.13422	0.506896	0.967949	1357
	RBM34	P42696	RNA-binding protein 34 OS=Homo sapiens GN=RBM34 PE=1 SV=2	49	16.81	0	0.254558	1.00779	17	0.19	0.0781025	0.476717	1	1.14187	17.0267	0.216667	0.140475	0.424399	0.997459	1.1657	16.905	0.095	0.190919	0.716732	0.978879	1.07274	0.496461	0.967949	2631
	SPB1	Q8IY81	pre-rRNA processing protein FTSJ3 OS=Homo sapiens GN=FTSJ3 PE=1 SV=2	97	16.2	0	0.254558	1.00779	16.39	0.19	0.121655	0.471953	1	1.14351	16.3167	0.116667	0.176163	0.63946	0.997459	1.08953	16.3	0.1	0.169706	0.695118	0.978879	1.07548	0.713108	0.967949	850
	RBMX	P38159	RNA-binding motif protein, X chromosome OS=Homo sapiens GN=RBMX PE=1 SV=3	42	17.66	0	0.254558	1.00779	17.85	0.19	0.131149	0.47131	1	1.14389	17.8467	0.186667	0.176163	0.47836	0.997459	1.14375	17.67	0.01	0.141421	0.966731	1	1.00938	0.497684	0.967949	1051
	DDX10	Q13206	Probable ATP-dependent RNA helicase DDX10 OS=Homo sapiens GN=DDX10 PE=1 SV=2	101	16.43	1.77636e-15	0.113137	1.00154	16.62	0.19	0.052915	0.221137	1	1.14128	16.68	0.25	0.0818535	0.134719	0.997459	1.19048	16.455	0.025	0.162635	0.876537	0.983849	1.02071	0.0788725	0.967949	1586
	ITA2	P17301	Integrin alpha-2 OS=Homo sapiens GN=ITGA2 PE=1 SV=1	129	16.32	-8.88178e-16	0.46669	1.02627	16.51	0.19	0.250599	0.669523	1	1.15235	16.56	0.24	0.196977	0.597316	0.997459	1.18848	16.285	-0.035	0.445477	0.945844	0.995653	0.999389	0.735998	0.967949	1627
	SDC1	P18827	Syndecan-1 OS=Homo sapiens GN=SDC1 PE=1 SV=3	32	16.31	-1.77636e-15	0.212132	1.00541	16.5	0.19	0.190788	0.411614	1	1.14759	16.5167	0.206667	0.240069	0.39873	0.997459	1.16499	16.4	0.09	0.0424264	0.65547	0.978879	1.0646	0.664709	0.967949	5225
	BET1	O15155	BET1 homolog OS=Homo sapiens GN=BET1 PE=1 SV=1	13	16.965	0	0.13435	1.00217	17.1533	0.188333	0.0472582	0.2561	1	1.13985	17.23	0.265	0.05	0.178145	0.997459	1.20212	16.995	0.03	0.0919239	0.844555	0.982239	1.02205	0.019847	0.927238	4832
	UBP36	Q9P275-2	Isoform 2 of Ubiquitin carboxyl-terminal hydrolase 36 OS=Homo sapiens GN=USP36	123	16.455	1.77636e-15	0.0212132	1.00005	16.6433	0.188333	0.0602771	0.021221	1	1.14011	16.7267	0.271667	0.0665833	0.0117372	0.997459	1.20805	16.58	0.125	0.0282843	0.0439077	0.978879	1.09061	0.0079422	0.855756	1547
	RHOC	P08134	Rho-related GTP-binding protein RhoC OS=Homo sapiens GN=RHOC PE=1 SV=1	22	14.77	0	0.141421	1.0024	14.9567	0.186667	0.117189	0.266891	1	1.14067	14.8933	0.123333	0.102632	0.414922	0.997459	1.09107	14.93	0.16	0	0.355615	0.978879	1.11729	0.353099	0.967949	3945
	ROA2	P22626	Heterogeneous nuclear ribonucleoproteins A2/B1 OS=Homo sapiens GN=HNRNPA2B1 PE=1 SV=2	37	16.17	-1.77636e-15	0.0282843	1.0001	16.3567	0.186667	0.263502	0.344359	1	1.15113	16.4633	0.293333	0.283078	0.213136	0.997459	1.24184	15.925	-0.245	0.304056	0.4574	0.978879	0.853203	0.215492	0.967949	111
	LMNB2	Q03252	Lamin-B2 OS=Homo sapiens GN=LMNB2 PE=1 SV=4	70	17.135	1.77636e-15	0.148492	1.00265	17.32	0.185	0.0964365	0.290736	1	1.13853	17.3567	0.221667	0.106927	0.231385	0.997459	1.16825	17.14	0.005	0.183848	0.978953	1	1.00755	0.211065	0.967949	1159
	SYWC	P23381	Tryptophan--tRNA ligase, cytoplasmic OS=Homo sapiens GN=WARS PE=1 SV=2	53	16.195	0	0.0353553	1.00015	16.38	0.185	0.0916515	0.0610108	1	1.13836	16.4733	0.278333	0.141539	0.0730476	0.997459	1.21661	16.12	-0.075	0.0424264	0.175202	0.978879	0.949547	0.027121	0.967949	631
	NH2L1	P55769	NHP2-like protein 1 OS=Homo sapiens GN=SNU13 PE=1 SV=3	14	17.085	-1.77636e-15	0.13435	1.00217	17.27	0.185	0.37	0.490405	1	1.16129	17.3	0.215	0.357631	0.421043	0.997459	1.18501	16.73	-0.355	0.240416	0.243236	0.978879	0.787304	0.297607	0.967949	2638
	2A5A	Q15172	Serine/threonine-protein phosphatase 2A 56 kDa regulatory subunit alpha isoform OS=Homo sapiens GN=PPP2R5A PE=1 SV=1	56	15.105	-8.88178e-16	0.26163	1.00823	15.29	0.185	0.147309	0.471329	1	1.14073	15.23	0.125	0.0264575	0.60582	0.997459	1.09063	15.575	0.47	0.0353553	0.233081	0.978879	1.38532	0.0619123	0.967949	4338
	PLIN4	Q96Q06	Perilipin-4 OS=Homo sapiens GN=PLIN4 PE=1 SV=2	134	15.48	-8.88178e-16	0.282843	1.00962	15.6633	0.183333	0.127017	0.520909	1	1.13849	16.24	0.76	0.283549	0.0846518	0.997459	1.71603	15.5	0.02	0.212132	0.944022	0.994704	1.01944	0.027163	0.967949	1013
	S35F2	Q8IXU6	Solute carrier family 35 member F2 OS=Homo sapiens GN=SLC35F2 PE=1 SV=1	41	13.53	-8.88178e-16	0.0424264	1.00022	13.7133	0.183333	0.085049	0.0510399	1	1.13682	13.62	0.09	0.10583	0.285004	0.997459	1.06626	13.7	0.17	0.113137	0.252027	0.978879	1.12679	0.233942	0.967949	5179
	NEP1	Q92979	Ribosomal RNA small subunit methyltransferase NEP1 OS=Homo sapiens GN=EMG1 PE=1 SV=4	27	16.35	-1.77636e-15	0.183848	1.00406	16.5333	0.183333	0.061101	0.381056	1	1.13619	16.42	0.07	0.0655744	0.685691	0.997459	1.05044	16.525	0.175	0.0494975	0.396439	0.978879	1.1293	0.208731	0.967949	1356
	SRFB1	Q8NEF9	Serum response factor-binding protein 1 OS=Homo sapiens GN=SRFBP1 PE=1 SV=1	49	17.6	0	0.0989949	1.00118	17.7833	0.183333	0.111505	0.167205	1	1.1378	17.72	0.12	0.2	0.440751	0.997459	1.09371	17.555	-0.045	0.162635	0.775753	0.978879	0.972371	0.403963	0.967949	3708
	NOL10	Q9BSC4-4	Isoform 4 of Nucleolar protein 10 OS=Homo sapiens GN=NOL10	77	16.145	0	0.106066	1.00135	16.3267	0.181667	0.0378594	0.204781	1	1.13445	16.27	0.125	0.108167	0.292966	0.997459	1.09253	16.205	0.06	0.13435	0.676632	0.978879	1.04473	0.294193	0.967949	2091
	KCAB2	Q13303-2	Isoform 2 of Voltage-gated potassium channel subunit beta-2 OS=Homo sapiens GN=KCNAB2	39	15.295	0	0.374767	1.01692	15.4767	0.181667	0.249867	0.62382	1	1.14577	15.5533	0.258333	0.280416	0.502197	0.997459	1.21152	15.56	0.265	0.254558	0.503838	0.978879	1.211	0.753644	0.967949	4022
	KAT5	Q92993-3	Isoform 3 of Histone acetyltransferase KAT5 OS=Homo sapiens GN=KAT5	62	13.335	-8.88178e-16	0.700036	1.05944	13.5167	0.181667	0.500833	0.782414	1	1.17768	13.8167	0.481667	0.22723	0.500728	0.997459	1.40807	13.36	0.025	0.0989949	0.967952	1	1.01868	0.590813	0.967949	5294
	JTB	O76095	Protein JTB OS=Homo sapiens GN=JTB PE=1 SV=1	16	16.795	-1.77636e-15	0.0353553	1.00015	16.9767	0.181667	0.140475	0.146126	1	1.13776	16.8667	0.0716667	0.115036	0.399919	0.997459	1.05316	16.765	-0.03	0.0919239	0.727566	0.978879	0.980415	0.251234	0.967949	5354
	GHDC	Q8N2G8-2	Isoform 2 of GH3 domain-containing protein OS=Homo sapiens GN=GHDC	51	14.61	8.88178e-16	0.0707107	1.0006	14.79	0.18	0.155242	0.181524	1	1.13725	15.0667	0.456667	0.320364	0.124525	0.997459	1.39435	14.425	-0.185	0.26163	0.494288	0.978879	0.886891	0.0948272	0.967949	5348
	SRPRB	Q9Y5M8	Signal recognition particle receptor subunit beta OS=Homo sapiens GN=SRPRB PE=1 SV=3	30	17.41	0	0.0282843	1.0001	17.59	0.18	0.0818535	0.0486912	1	1.13409	17.5333	0.123333	0.323316	0.577383	0.997459	1.10677	17.53	0.12	0	0.105137	0.978879	1.08673	0.789233	0.970455	2942
	PK1IP	Q9NWT1	p21-activated protein kinase-interacting protein 1 OS=Homo sapiens GN=PAK1IP1 PE=1 SV=2	44	17.455	1.77636e-15	0.13435	1.00217	17.6333	0.178333	0.0602771	0.285666	1	1.13223	17.5233	0.0683333	0.211266	0.688664	0.997459	1.05594	17.64	0.185	0.0282843	0.291753	0.978879	1.13693	0.474938	0.967949	2927
	RSF1	Q96T23-2	Isoform 2 of Remodeling and spacing factor 1 OS=Homo sapiens GN=RSF1	160	16.5	0	0.0565685	1.00038	16.6767	0.176667	0.215019	0.28957	1	1.13851	16.67	0.17	0.266646	0.385953	0.997459	1.13755	16.51	0.01	0.183848	0.951785	0.997067	1.01105	0.69476	0.967949	2802
	NGBR	Q96E22	Dehydrodolichyl diphosphate synthase complex subunit NUS1 OS=Homo sapiens GN=NUS1 PE=1 SV=1	33	15.03	0	0.46669	1.02627	15.2067	0.176667	0.384361	0.702033	1	1.15777	15.31	0.28	0.326956	0.550796	0.997459	1.23582	15.58	0.55	0	0.344042	0.978879	1.46409	0.498007	0.967949	5025
	SCRB2	Q14108	Lysosome membrane protein 2 OS=Homo sapiens GN=SCARB2 PE=1 SV=2	54	17.205	1.77636e-15	0.120208	1.00174	17.38	0.175	0.069282	0.248407	1	1.12982	17.3633	0.158333	0.184481	0.330368	0.997459	1.122	17.235	0.03	0.13435	0.836085	0.982239	1.02323	0.445069	0.967949	2653
	CD47	Q08722-2	Isoform OA3-293 of Leukocyte surface antigen CD47 OS=Homo sapiens GN=CD47	32	18.165	0	0.247487	1.00737	18.34	0.175	0.230651	0.5117	1	1.13837	18.42	0.255	0.274044	0.374101	0.997459	1.2073	18.29	0.125	0.0848528	0.600024	0.978879	1.09145	0.694899	0.967949	4880
	AK1C2	P52895	Aldo-keto reductase family 1 member C2 OS=Homo sapiens GN=AKR1C2 PE=1 SV=3	37	15.885	0	0.0636396	1.00049	16.06	0.175	0.052915	0.0668451	1	1.12947	16.2267	0.341667	0.083865	0.0137154	0.997459	1.26863	16.05	0.165	0.226274	0.474817	0.978879	1.12807	0.0769805	0.967949	474
	IF16	Q16666-3	Isoform 3 of Gamma-interferon-inducible protein 16 OS=Homo sapiens GN=IFI16	76	17.02	0	0.325269	1.01273	17.1933	0.173333	0.204287	0.588708	1	1.13502	17.2933	0.273333	0.358097	0.454468	0.997459	1.23236	16.965	-0.055	0.388909	0.89254	0.98552	0.980135	0.657133	0.967949	1914
	CD59	P13987	CD59 glycoprotein OS=Homo sapiens GN=CD59 PE=1 SV=1	14	17.77	0	0.0565685	1.00038	17.9433	0.173333	0.298719	0.422348	1	1.14434	18.07	0.3	0.355106	0.279298	0.997459	1.25605	17.63	-0.14	0.240416	0.558719	0.978879	0.913827	0.420553	0.967949	2849
	NEP	P08473	Neprilysin OS=Homo sapiens GN=MME PE=1 SV=2	86	16.75	0	0.183848	1.00406	16.9233	0.173333	0.20502	0.410081	1	1.13527	16.91	0.16	0.285832	0.502249	0.997459	1.13237	16.795	0.045	0.247487	0.856965	0.983849	1.03928	0.821514	0.970455	3363
	S19A1	P41440-2	Isoform 2 of Folate transporter 1 OS=Homo sapiens GN=SLC19A1	60	16.36	0	0.226274	1.00616	16.5333	0.173333	0.152753	0.461997	1	1.13193	16.5767	0.216667	0.0450925	0.400534	0.997459	1.16242	16.61	0.25	0.155563	0.340523	0.978879	1.19267	0.380164	0.967949	5314
	RLP24	Q9UHA3	Probable ribosome biogenesis protein RLP24 OS=Homo sapiens GN=RSL24D1 PE=1 SV=1	20	16.07	-1.77636e-15	0.0141421	1.00002	16.2433	0.173333	0.0585947	0.0284602	1	1.12829	16.29	0.22	0.101489	0.0604566	0.997459	1.16667	16.11	0.04	0.113137	0.70479	0.978879	1.02969	0.0720319	0.967949	5124
	TS101	Q99816	Tumor susceptibility gene 101 protein OS=Homo sapiens GN=TSG101 PE=1 SV=2	44	17.965	0	0.0212132	1.00005	18.1367	0.171667	0.0832666	0.0529409	1	1.12762	18.0433	0.0783333	0.22723	0.604431	0.997459	1.06444	18.16	0.195	0.0141421	0.0198068	0.978879	1.14475	0.484697	0.967949	3577
	GALT2	Q10471	Polypeptide N-acetylgalactosaminyltransferase 2 OS=Homo sapiens GN=GALNT2 PE=1 SV=1	65	16.515	0	0.0212132	1.00005	16.6867	0.171667	0.181475	0.242626	1	1.13236	16.7333	0.218333	0.113725	0.0654894	0.997459	1.16583	16.5	-0.015	0.0424264	0.753405	0.978879	0.989871	0.193455	0.967949	404
	PTTG	P53801	Pituitary tumor-transforming gene 1 protein-interacting protein OS=Homo sapiens GN=PTTG1IP PE=1 SV=1	20	17.105	0	0.205061	1.00506	17.2767	0.171667	0.218251	0.466112	1	1.13484	17.0833	-0.0216667	0.553022	0.952171	0.997459	1.03283	17.295	0.19	0.0212132	0.42474	0.978879	1.14083	0.862538	0.971124	4482
	AATF	Q9NY61	Protein AATF OS=Homo sapiens GN=AATF PE=1 SV=1	63	16.52	-1.77636e-15	0.212132	1.00541	16.69	0.17	0.181934	0.45196	1	1.13117	16.5467	0.0266667	0.290918	0.9136	0.997459	1.03264	16.685	0.165	0.0919239	0.458544	0.978879	1.1223	0.754473	0.967949	3326
	TFR1	P02786	Transferrin receptor protein 1 OS=Homo sapiens GN=TFRC PE=1 SV=2	85	16.915	1.77636e-15	0.00707107	1.00001	17.0833	0.168333	0.106927	0.109709	1	1.12579	17.0333	0.118333	0.16773	0.346137	0.997459	1.09027	16.995	0.08	0.00707107	0.0445339	0.978879	1.05702	0.496406	0.967949	136
	HNRPR	O43390	Heterogeneous nuclear ribonucleoprotein R OS=Homo sapiens GN=HNRNPR PE=1 SV=1	71	16.945	0	0.120208	1.00174	17.1133	0.168333	0.134288	0.2627	1	1.12695	17.1233	0.178333	0.207926	0.331879	0.997459	1.13961	16.855	-0.09	0.162635	0.585429	0.978879	0.942509	0.301206	0.967949	447
	RB11A	P62491	Ras-related protein Rab-11A OS=Homo sapiens GN=RAB11A PE=1 SV=3	24	14.615	0	0.0636396	1.00049	14.7833	0.168333	0.291605	0.436338	1	1.13971	14.8067	0.191667	0.176163	0.202251	0.997459	1.14767	14.4	-0.215	0.0282843	0.0855893	0.978879	0.861629	0.212153	0.967949	2147
	FLNC	Q14315-2	Isoform 2 of Filamin-C OS=Homo sapiens GN=FLNC	287	16.365	-1.77636e-15	0.0636396	1.00049	16.5333	0.168333	0.29023	0.423485	1	1.13929	16.7567	0.391667	0.0321455	0.0419658	0.997459	1.31212	16.54	0.175	0.282843	0.539313	0.978879	1.13983	0.301065	0.967949	1737
	MGN	P61326	Protein mago nashi homolog OS=Homo sapiens GN=MAGOH PE=1 SV=1	17	17.9	1.77636e-15	0.212132	1.00541	18.0667	0.166667	0.210792	0.469988	1	1.13069	17.9933	0.0933333	0.408085	0.760439	0.997459	1.09635	18.21	0.31	0.0848528	0.257052	0.978879	1.24078	0.729212	0.967949	2756
	IF6	P56537	Eukaryotic translation initiation factor 6 OS=Homo sapiens GN=EIF6 PE=1 SV=1	27	15.59	0	0.226274	1.00616	15.7567	0.166667	0.124231	0.475609	1	1.12528	15.71	0.12	0.265141	0.631034	0.997459	1.09896	15.72	0.13	0.127279	0.568823	0.978879	1.09642	0.82998	0.970455	1131
	NGDN	Q8NEJ9-2	Isoform 2 of Neuroguidin OS=Homo sapiens GN=NGDN	35	17.5	0	0.113137	1.00154	17.6667	0.166667	0.0873689	0.233038	1	1.12382	17.6933	0.193333	0.133167	0.193937	0.997459	1.14669	17.71	0.21	0.0141421	0.227228	0.978879	1.15672	0.240308	0.967949	3709
	CBX5	P45973	Chromobox protein homolog 5 OS=Homo sapiens GN=CBX5 PE=1 SV=1	22	16.69	0	0.226274	1.00616	16.8567	0.166667	0.198578	0.485402	1	1.12939	16.8267	0.136667	0.137961	0.545776	0.997459	1.10266	16.75	0.06	0.212132	0.810168	0.978879	1.04811	0.771425	0.967949	3106
	DCA13	Q9NV06	DDB1- and CUL4-associated factor 13 OS=Homo sapiens GN=DCAF13 PE=1 SV=2	51	15.51	-8.88178e-16	0.0565685	1.00038	15.6767	0.166667	0.0650641	0.0689818	1	1.12322	15.7767	0.266667	0.0814453	0.024448	0.997459	1.20432	15.52	0.01	0.113137	0.924292	0.992896	1.0085	0.025853	0.967949	2285
	SYSC	P49591	Serine--tRNA ligase, cytoplasmic OS=Homo sapiens GN=SARS PE=1 SV=3	59	16.565	1.77636e-15	0.0212132	1.00005	16.73	0.165	0	0.0577159	1	1.12117	16.73	0.165	0.131149	0.156863	0.997459	1.12424	16.625	0.06	0.0777817	0.465237	0.978879	1.04322	0.175543	0.967949	649
	TRA2B	P62995	Transformer-2 protein homolog beta OS=Homo sapiens GN=TRA2B PE=1 SV=1	34	16.625	0	0.0212132	1.00005	16.79	0.165	0.112694	0.109264	1	1.12341	16.7033	0.0783333	0.155027	0.479568	0.997459	1.05994	16.545	-0.08	0.176777	0.655566	0.978879	0.949611	0.301291	0.967949	2149
	HEAT1	Q9H583	HEAT repeat-containing protein 1 OS=Homo sapiens GN=HEATR1 PE=1 SV=3	242	16.135	-8.88178e-16	0.205061	1.00506	16.3	0.165	0.141774	0.467563	1	1.12483	16.1633	0.0283333	0.248261	0.907916	0.997459	1.03016	16.38	0.245	0.113137	0.327604	0.978879	1.18692	0.557166	0.967949	245
	IF4A2	Q14240-2	Isoform 2 of Eukaryotic initiation factor 4A-II OS=Homo sapiens GN=EIF4A2	46	15.925	-8.88178e-16	0.0353553	1.00015	16.09	0.165	0.115326	0.104927	1	1.12353	15.92	-0.005	0.115326	0.983559	0.997459	0.99869	15.835	-0.09	0.219203	0.66478	0.978879	0.94495	0.25184	0.967949	2152
	PLEC	Q15149	Plectin OS=Homo sapiens GN=PLEC PE=1 SV=3	532	16.96	-1.77636e-15	0.0141421	1.00002	17.1233	0.163333	0.165025	0.227648	1	1.12469	17.0333	0.0733333	0.0602771	0.162607	0.997459	1.05276	16.905	-0.055	0.148492	0.692758	0.978879	0.965145	0.290188	0.967949	13
	HNRPD	Q14103	Heterogeneous nuclear ribonucleoprotein D0 OS=Homo sapiens GN=HNRNPD PE=1 SV=1	38	16.79	0	0	1	16.9533	0.163333	0.0550757	0.0358738	1	1.12042	16.9633	0.173333	0.162583	0.206084	0.997459	1.13236	16.8	0.01	0.0141421	0.5	0.978879	1.00698	0.192136	0.967949	491
	EPHB2	P29323-2	Isoform 2 of Ephrin type-B receptor 2 OS=Homo sapiens GN=EPHB2	110	17.025	1.77636e-15	0.26163	1.00823	17.1867	0.161667	0.215716	0.54673	1	1.12671	17.3267	0.301667	0.0568624	0.343717	0.997459	1.23321	17.015	-0.01	0.318198	0.975835	1	1.00519	0.381492	0.967949	3830
	WDR12	Q9GZL7	Ribosome biogenesis protein WDR12 OS=Homo sapiens GN=WDR12 PE=1 SV=2	48	16.215	0	0.0494975	1.00029	16.3767	0.161667	0.104083	0.10442	1	1.1205	16.33	0.115	0.166433	0.343944	0.997459	1.08788	16.185	-0.03	0.0777817	0.662249	0.978879	0.980132	0.297626	0.967949	2095
	SGMR1	Q99720-3	Isoform 3 of Sigma non-opioid intracellular receptor 1 OS=Homo sapiens GN=SIGMAR1	21	16.275	1.77636e-15	0.0636396	1.00049	16.4367	0.161667	0.0404145	0.117824	1	1.11887	16.5767	0.301667	0.124231	0.038456	0.997459	1.23567	16.345	0.07	0.00707107	0.361219	0.978879	1.04972	0.0245738	0.967949	5352
	MBB1A	Q9BQG0-2	Isoform 2 of Myb-binding protein 1A OS=Homo sapiens GN=MYBBP1A	149	15.835	-8.88178e-16	0.0919239	1.00102	15.9967	0.161667	0.023094	0.218773	1	1.11867	15.89	0.055	0.149332	0.645711	0.997459	1.04251	15.885	0.05	0.0777817	0.61794	0.978879	1.03602	0.335206	0.967949	176
	XPC	Q01831	DNA repair protein complementing XP-C cells OS=Homo sapiens GN=XPC PE=1 SV=4	106	16.975	-1.77636e-15	0.0919239	1.00102	17.1367	0.161667	0.0472582	0.191198	1	1.11898	17.2033	0.228333	0.16773	0.134815	0.997459	1.17665	16.985	0.01	0.0919239	0.881037	0.983849	1.00798	0.143149	0.967949	2518
	CTCF	P49711	Transcriptional repressor CTCF OS=Homo sapiens GN=CTCF PE=1 SV=1	83	15.625	0	0.0494975	1.00029	15.7867	0.161667	0.153731	0.216708	1	1.12273	15.8067	0.181667	0.140119	0.138076	0.997459	1.13771	15.66	0.035	0.0282843	0.537537	0.978879	1.02466	0.354288	0.967949	3371
	LRC8D	Q7L1W4	Volume-regulated anion channel subunit LRRC8D OS=Homo sapiens GN=LRRC8D PE=1 SV=1	98	15.785	0	0.148492	1.00265	15.9467	0.161667	0.119304	0.354454	1	1.12116	15.7567	-0.0283333	0.234592	0.889886	0.997459	0.989062	15.99	0.205	0.0707107	0.289672	0.978879	1.15338	0.41838	0.967949	2780
	PARN	O95453-2	Isoform 2 of Poly(A)-specific ribonuclease PARN OS=Homo sapiens GN=PARN	67	16.585	0	0.205061	1.00506	16.7467	0.161667	0.0802081	0.471666	1	1.11973	16.7833	0.198333	0.090185	0.394169	0.997459	1.14886	16.76	0.175	0.0848528	0.448502	0.978879	1.12994	0.350193	0.967949	1962
	PRP17	O60508	Pre-mRNA-processing factor 17 OS=Homo sapiens GN=CDC40 PE=1 SV=1	66	16.745	1.77636e-15	0.162635	1.00318	16.9033	0.158333	0.0814453	0.379689	1	1.11717	16.88	0.135	0.132288	0.436216	0.997459	1.10122	16.88	0.135	0.0707107	0.435752	0.978879	1.09875	0.513062	0.967949	4148
	DRS7B	Q6IAN0	Dehydrogenase/reductase SDR family member 7B OS=Homo sapiens GN=DHRS7B PE=1 SV=2	35	17.025	1.77636e-15	0.318198	1.01219	17.1833	0.158333	0.232451	0.615288	1	1.12543	17.2033	0.178333	0.626924	0.704126	0.997459	1.19792	17.015	-0.01	0.289914	0.965577	0.999922	1.00314	0.933379	0.981475	4674
	S10A6	P06703	Protein S100-A6 OS=Homo sapiens GN=S100A6 PE=1 SV=1	10	16.805	1.77636e-15	0.0636396	1.00049	16.9633	0.158333	0.25697	0.400727	1	1.12768	16.9567	0.151667	0.299388	0.476222	0.997459	1.12746	16.52	-0.285	0.169706	0.231149	0.978879	0.823582	0.259458	0.967949	919
	CK068	Q9H3H3-2	Isoform 2 of UPF0696 protein C11orf68 OS=Homo sapiens GN=C11orf68	31	17.54	1.77636e-15	0.240416	1.00695	17.6967	0.156667	0.20108	0.528269	1	1.12207	17.87	0.33	0.294618	0.273976	0.997459	1.27523	17.715	0.175	0.0212132	0.489926	0.978879	1.12903	0.512317	0.967949	4744
	SYNE1	Q8NF91-4	Isoform 4 of Nesprin-1 OS=Homo sapiens GN=SYNE1	1005	16.16	0	0.0141421	1.00002	16.3167	0.156667	0.172143	0.25493	1	1.1201	16.5467	0.386667	0.24173	0.108584	0.997459	1.31949	16.205	0.045	0.0494975	0.410369	0.978879	1.03199	0.149349	0.967949	119
	BCR	P11274	Breakpoint cluster region protein OS=Homo sapiens GN=BCR PE=1 SV=2	143	15.16	-8.88178e-16	0.0565685	1.00038	15.3167	0.156667	0.165025	0.239939	1	1.11957	15.2267	0.0666667	0.197315	0.627146	0.997459	1.05367	15.125	-0.035	0.0494975	0.578922	0.978879	0.976319	0.549459	0.967949	2313
	GMPPB	Q9Y5P6-2	Isoform 2 of Mannose-1-phosphate guanyltransferase beta OS=Homo sapiens GN=GMPPB	43	16.525	0	0.0494975	1.00029	16.68	0.155	0.04	0.0941482	1	1.11371	16.7267	0.201667	0.0550757	0.0469287	0.997459	1.15058	16.58	0.055	0.0848528	0.503838	0.978879	1.03976	0.0264155	0.967949	4124
	LEG1	P09382	Galectin-1 OS=Homo sapiens GN=LGALS1 PE=1 SV=2	15	15.995	0	0.120208	1.00174	16.15	0.155	0.19	0.323639	1	1.11976	16.2033	0.208333	0.0960902	0.161992	0.997459	1.15705	15.975	-0.02	0.148492	0.868347	0.983849	0.988846	0.286387	0.967949	157
	SUN1	O94901-9	Isoform 9 of SUN domain-containing protein 1 OS=Homo sapiens GN=SUN1	102	16.395	0	0.00707107	1.00001	16.55	0.155	0.0754983	0.0609386	1	1.11444	16.4167	0.0216667	0.070946	0.581833	0.997459	1.01595	16.5	0.105	0.0424264	0.204833	0.978879	1.07573	0.0860718	0.967949	2215
	DCTD	P32321-2	Isoform 2 of Deoxycytidylate deaminase OS=Homo sapiens GN=DCTD	21	15.445	0	0.148492	1.00265	15.6	0.155	0.158745	0.377837	1	1.11784	15.56	0.115	0.219317	0.543768	0.997459	1.09112	15.46	0.015	0.127279	0.927394	0.993423	1.01242	0.737925	0.967949	5263
	NOP10	Q9NPE3	H/ACA ribonucleoprotein complex subunit 3 OS=Homo sapiens GN=NOP10 PE=1 SV=1	8	15.515	0	0.304056	1.01113	15.67	0.155	0.30348	0.63615	1	1.12925	15.7067	0.191667	0.336204	0.579448	0.997459	1.16195	15.29	-0.225	0.0565685	0.482477	0.978879	0.855924	0.465456	0.967949	3912
	SNW1	Q13573	SNW domain-containing protein 1 OS=Homo sapiens GN=SNW1 PE=1 SV=1	61	16.795	-1.77636e-15	0.0777817	1.00073	16.95	0.155	0.087178	0.147106	1	1.11479	16.98	0.185	0.183576	0.224926	0.997459	1.14282	16.885	0.09	0.00707107	0.347431	0.978879	1.06438	0.433417	0.967949	1909
	TIM9	Q9Y5J7	Mitochondrial import inner membrane translocase subunit Tim9 OS=Homo sapiens GN=TIMM9 PE=1 SV=1	10	17.95	0	0.0282843	1.0001	18.1033	0.153333	0.085049	0.0754938	1	1.11343	18.1033	0.153333	0.160104	0.236047	0.997459	1.1167	17.99	0.04	0	0.295167	0.978879	1.02811	0.34929	0.967949	4122
	DPOE3	Q9NRF9	DNA polymerase epsilon subunit 3 OS=Homo sapiens GN=POLE3 PE=1 SV=1	17	16.61	0	0.169706	1.00346	16.7633	0.153333	0.249867	0.475106	1	1.12308	16.84	0.23	0.294618	0.349865	0.997459	1.18856	16.46	-0.15	0.0989949	0.41558	0.978879	0.902312	0.387347	0.967949	3320
	GPAA1	O43292	Glycosylphosphatidylinositol anchor attachment 1 protein OS=Homo sapiens GN=GPAA1 PE=1 SV=3	68	17.09	0	0.0989949	1.00118	17.2433	0.153333	0.0680686	0.222687	1	1.11297	17.2333	0.143333	0.340783	0.551523	0.997459	1.1249	17.245	0.155	0.0212132	0.258534	0.978879	1.11348	0.833021	0.970455	4861
	TALDO	P37837	Transaldolase OS=Homo sapiens GN=TALDO1 PE=1 SV=2	38	18.78	-1.77636e-15	0.0424264	1.00022	18.9333	0.153333	0.120968	0.149876	1	1.11478	18.91	0.13	0.177764	0.333136	0.997459	1.09994	18.8	0.02	0.0282843	0.641945	0.978879	1.01406	0.493703	0.967949	951
	TTC33	Q6PID6	Tetratricopeptide repeat protein 33 OS=Homo sapiens GN=TTC33 PE=1 SV=2	29	15.935	8.88178e-16	0.247487	1.00737	16.0867	0.151667	0.273008	0.574351	1	1.12461	15.77	-0.165	0.199249	0.518003	0.997459	0.897759	15.92	-0.015	0.0565685	0.94593	0.995653	0.990037	0.444183	0.967949	4960
	ZN384	Q8TF68	Zinc finger protein 384 OS=Homo sapiens GN=ZNF384 PE=1 SV=2	63	16.095	1.77636e-15	0.00707107	1.00001	16.2467	0.151667	0.193993	0.321171	1	1.11773	16.28	0.185	0.087178	0.0653432	0.997459	1.13822	16.01	-0.085	0.127279	0.5179	0.978879	0.94462	0.201443	0.967949	5054
	IRF3	Q14653	Interferon regulatory factor 3 OS=Homo sapiens GN=IRF3 PE=1 SV=1	47	16.715	0	0.148492	1.00265	16.8667	0.151667	0.0351188	0.396936	1	1.11107	16.8767	0.161667	0.100167	0.341365	0.997459	1.12038	16.875	0.16	0.106066	0.363083	0.978879	1.1188	0.321803	0.967949	4557
	TMCO1	Q9UM00-2	Isoform 2 of Transmembrane and coiled-coil domain-containing protein 1 OS=Homo sapiens GN=TMCO1	19	17.835	0	0.233345	1.00655	17.9867	0.151667	0.222785	0.534826	1	1.11944	17.8133	-0.0216667	0.162583	0.925089	0.997459	0.989315	17.97	0.135	0.0565685	0.550208	0.978879	1.09851	0.639763	0.967949	4616
	TBL3	Q12788	Transducin beta-like protein 3 OS=Homo sapiens GN=TBL3 PE=1 SV=2	89	16.315	0	0.176777	1.00376	16.4667	0.151667	0.0251661	0.453534	1	1.11096	16.4033	0.0883333	0.0907377	0.637066	0.997459	1.06455	16.365	0.05	0.205061	0.825062	0.98116	1.0405	0.632366	0.967949	1767
	GBG5	P63218	Guanine nucleotide-binding protein G(I)/G(S)/G(O) subunit gamma-5 OS=Homo sapiens GN=GNG5 PE=1 SV=3	7	16.365	-1.77636e-15	0.275772	1.00915	16.5167	0.151667	0.286764	0.605339	1	1.12571	16.5133	0.148333	0.388501	0.653367	0.997459	1.13606	16.72	0.355	0.0282843	0.317283	0.978879	1.27911	0.713668	0.967949	5295
	NOLC1	Q14978-2	Isoform Beta of Nucleolar and coiled-body phosphoprotein 1 OS=Homo sapiens GN=NOLC1	75	16.65	1.77636e-15	0.0282843	1.0001	16.8	0.15	0.117898	0.150694	1	1.11202	16.7867	0.136667	0.125831	0.195213	0.997459	1.10217	16.66	0.01	0.0848528	0.896451	0.985856	1.00783	0.338279	0.967949	310
	YIPF4	Q9BSR8	Protein YIPF4 OS=Homo sapiens GN=YIPF4 PE=1 SV=1	27	15.43	0	0.113137	1.00154	15.58	0.15	0.147309	0.29583	1	1.11335	15.7467	0.316667	0.205994	0.114367	0.997459	1.25386	15.475	0.045	0.106066	0.721469	0.978879	1.03308	0.219295	0.967949	5267
	RS25	P62851	40S ribosomal protein S25 OS=Homo sapiens GN=RPS25 PE=1 SV=1	14	18.14	0	0.183848	1.00406	18.29	0.15	0.327414	0.5599	1	1.1282	18.3767	0.236667	0.351615	0.399144	0.997459	1.20083	17.95	-0.19	0.0282843	0.377668	0.978879	0.87669	0.456599	0.967949	1974
	MDC1	Q14676	Mediator of DNA damage checkpoint protein 1 OS=Homo sapiens GN=MDC1 PE=1 SV=3	227	16.03	-8.88178e-16	0.212132	1.00541	16.18	0.15	0.115326	0.490046	1	1.11196	16.1533	0.123333	0.100167	0.55742	0.997459	1.09098	16.11	0.08	0.155563	0.712343	0.978879	1.06009	0.686342	0.967949	1200
	UPAR	Q03405	Urokinase plasminogen activator surface receptor OS=Homo sapiens GN=PLAUR PE=1 SV=1	37	16.205	1.77636e-15	0.190919	1.00438	16.3533	0.148333	0.106927	0.456589	1	1.11033	16.28	0.075	0.0608276	0.676979	0.997459	1.05398	16.045	-0.16	0.26163	0.562871	0.978879	0.902394	0.246813	0.967949	4548
	BMS1	Q14692	Ribosome biogenesis protein BMS1 homolog OS=Homo sapiens GN=BMS1 PE=1 SV=1	146	15.865	0	0.13435	1.00217	16.0133	0.148333	0.144684	0.366846	1	1.11208	15.9533	0.0883333	0.217332	0.627907	0.997459	1.0711	15.975	0.11	0.13435	0.492338	0.978879	1.08157	0.822846	0.970455	910
	HNRH3	P31942-2	Isoform 2 of Heterogeneous nuclear ribonucleoprotein H3 OS=Homo sapiens GN=HNRNPH3	35	16.265	0	0.00707107	1.00001	16.4133	0.148333	0.110604	0.15973	1	1.11047	16.4267	0.161667	0.0737111	0.0647561	0.997459	1.11956	16.225	-0.04	0.0353553	0.322829	0.978879	0.972801	0.0719891	0.967949	1127
	SRPRA	P08240	Signal recognition particle receptor subunit alpha OS=Homo sapiens GN=SRPRA PE=1 SV=2	70	17.225	0	0.0777817	1.00073	17.3733	0.148333	0.0737111	0.141247	1	1.10925	17.3367	0.111667	0.0305505	0.236278	0.997459	1.08064	17.195	-0.03	0.0494975	0.630072	0.978879	0.979709	0.0443569	0.967949	1625
	CBPD	O75976	Carboxypeptidase D OS=Homo sapiens GN=CPD PE=1 SV=2	153	16	0	0.226274	1.00616	16.1467	0.146667	0.128582	0.520628	1	1.1099	16.15	0.15	0.12	0.512669	0.997459	1.11213	15.995	-0.005	0.219203	0.984133	1	1.0023	0.596529	0.967949	1287
	GOLM1	Q8NBJ4-2	Isoform 2 of Golgi membrane protein 1 OS=Homo sapiens GN=GOLM1	44	17.1	0	0.0989949	1.00118	17.2467	0.146667	0.140119	0.267339	1	1.11044	17.36	0.26	0.144222	0.0992658	0.997459	1.20152	17.12	0.02	0.155563	0.894351	0.98552	1.01691	0.230024	0.967949	3554
	NFYC	Q13952-2	Isoform 1 of Nuclear transcription factor Y subunit gamma OS=Homo sapiens GN=NFYC	37	16.49	-1.77636e-15	0.113137	1.00154	16.6367	0.146667	0.161658	0.321396	1	1.11155	16.5033	0.0133333	0.118462	0.909166	0.997459	1.01159	16.67	0.18	0.0707107	0.220386	0.978879	1.13356	0.384225	0.967949	3853
	TLDC1	Q6P9B6	TLD domain-containing protein 1 OS=Homo sapiens GN=TLDC1 PE=1 SV=2	51	14.505	8.88178e-16	0.318198	1.01219	14.65	0.145	0.157162	0.631684	1	1.11007	14.43	-0.075	0.353836	0.83768	0.997459	0.968087	14.39	-0.115	0.381838	0.779633	0.978879	0.9396	0.764665	0.967949	3401
	TEP1	Q99973-2	Isoform 2 of Telomerase protein component 1 OS=Homo sapiens GN=TEP1	290	12.805	8.88178e-16	0.00707107	1.00001	12.95	0.145	0.104403	0.137003	1	1.10764	12.92	0.115	0.277308	0.561242	0.997459	1.09685	12.755	-0.05	0.176777	0.757771	0.978879	0.969564	0.650964	0.967949	2361
	XCT	Q9UPY5	Cystine/glutamate transporter OS=Homo sapiens GN=SLC7A11 PE=1 SV=1	55	17.005	-1.77636e-15	0.00707107	1.00001	17.15	0.145	0.0818535	0.0902342	1	1.10691	17.06	0.055	0.298161	0.779676	0.997459	1.05332	17.205	0.2	0.106066	0.227089	0.978879	1.15025	0.686897	0.967949	2711
	LAT1	Q01650	Large neutral amino acids transporter small subunit 1 OS=Homo sapiens GN=SLC7A5 PE=1 SV=2	55	16.77	0	0.127279	1.00195	16.9133	0.143333	0.270062	0.485778	1	1.11736	16.7533	-0.0166667	0.328075	0.942121	0.997459	1.00634	17.12	0.35	0.254558	0.266827	0.978879	1.28449	0.509575	0.967949	2054
	CD9	P21926	CD9 antigen OS=Homo sapiens GN=CD9 PE=1 SV=4	25	16.7	0	0.169706	1.00346	16.8433	0.143333	0.152753	0.434409	1	1.10863	16.7467	0.0466667	0.134288	0.777183	0.997459	1.03591	16.885	0.185	0.00707107	0.365968	0.978879	1.13682	0.508831	0.967949	3100
	SYYC	P54577	Tyrosine--tRNA ligase, cytoplasmic OS=Homo sapiens GN=YARS PE=1 SV=4	59	17.32	0	0.183848	1.00406	17.4633	0.143333	0.160728	0.463531	1	1.10894	17.6433	0.323333	0.237557	0.193592	0.997459	1.2622	17.21	-0.11	0.0282843	0.55143	0.978879	0.926677	0.146125	0.967949	275
	SPF30	O75940	Survival of motor neuron-related-splicing factor 30 OS=Homo sapiens GN=SMNDC1 PE=1 SV=1	27	16.75	0	0.169706	1.00346	16.8933	0.143333	0.123423	0.426865	1	1.10718	16.94	0.19	0.141774	0.324552	0.997459	1.14438	16.725	-0.025	0.0494975	0.87057	0.983849	0.98311	0.28779	0.967949	2737
	HYOU1	Q9Y4L1	Hypoxia up-regulated protein 1 OS=Homo sapiens GN=HYOU1 PE=1 SV=1	111	16.495	1.77636e-15	0.00707107	1.00001	16.6367	0.141667	0.0472582	0.0317142	1	1.10358	16.74	0.245	0.242487	0.2221	0.997459	1.19613	16.465	-0.03	0.0636396	0.625293	0.978879	0.979897	0.227663	0.967949	256
	PO210	Q8TEM1	Nuclear pore membrane glycoprotein 210 OS=Homo sapiens GN=NUP210 PE=1 SV=3	205	16.405	0	0.0212132	1.00005	16.5467	0.141667	0.0757188	0.0784562	1	1.10418	16.5467	0.141667	0.118462	0.178061	0.997459	1.10562	16.445	0.04	0.0212132	0.305373	0.978879	1.02817	0.262756	0.967949	566
	F107B	Q9H098-2	Isoform 2 of Protein FAM107B OS=Homo sapiens GN=FAM107B	35	17.855	0	0.0777817	1.00073	17.9967	0.141667	0.217792	0.398417	1	1.11175	17.9067	0.0516667	0.266333	0.796017	0.997459	1.04853	17.87	0.015	0.155563	0.889254	0.984977	1.01339	0.882731	0.974552	4092
	TMED4	Q7Z7H5	Transmembrane emp24 domain-containing protein 4 OS=Homo sapiens GN=TMED4 PE=1 SV=1	26	18.54	0	0.226274	1.00616	18.68	0.14	0.293087	0.593474	1	1.11665	18.8733	0.333333	0.372201	0.301979	0.997459	1.28758	18.345	-0.195	0.0494975	0.431199	0.978879	0.87383	0.321046	0.967949	3702
	MAGD2	Q9UNF1	Melanoma-associated antigen D2 OS=Homo sapiens GN=MAGED2 PE=1 SV=2	65	16.5	0	0.127279	1.00195	16.64	0.14	0.112694	0.332475	1	1.10411	16.62	0.12	0.069282	0.388863	0.997459	1.08756	16.53	0.03	0.127279	0.835601	0.982239	1.023	0.459868	0.967949	758
	IF2B	P20042	Eukaryotic translation initiation factor 2 subunit 2 OS=Homo sapiens GN=EIF2S2 PE=1 SV=2	38	16.67	-1.77636e-15	0.0989949	1.00118	16.81	0.14	0.0984886	0.246506	1	1.10363	16.8233	0.153333	0.0907377	0.215336	0.997459	1.11359	16.595	-0.075	0.00707107	0.477449	0.978879	0.949348	0.0764472	0.967949	443
	AMPN	P15144	Aminopeptidase N OS=Homo sapiens GN=ANPEP PE=1 SV=4	110	16.46	-1.77636e-15	0.46669	1.02627	16.6	0.14	0.232594	0.747722	1	1.1116	16.65	0.19	0.245153	0.669261	0.997459	1.15173	16.47	0.01	0.509117	0.985535	1	1.03847	0.902758	0.9788	2133
	VIME	P08670	Vimentin OS=Homo sapiens GN=VIM PE=1 SV=4	54	16.735	0	0.148492	1.00265	16.8733	0.138333	0.224796	0.463192	1	1.10971	17.0833	0.348333	0.289885	0.176301	0.997459	1.28981	16.545	-0.19	0.247487	0.461018	0.978879	0.883063	0.189681	0.967949	22
	PNO1	Q9NRX1	RNA-binding protein PNO1 OS=Homo sapiens GN=PNO1 PE=1 SV=1	28	17.465	0	0.0212132	1.00005	17.6033	0.138333	0.0665833	0.0498333	1	1.10141	17.6833	0.218333	0.0986577	0.0479548	0.997459	1.16518	17.46	-0.005	0.0848528	0.896451	0.985856	0.997402	0.0413661	0.967949	2375
	RSRC1	Q96IZ7	Serine/Arginine-related protein 53 OS=Homo sapiens GN=RSRC1 PE=1 SV=1	39	17.255	0	0.275772	1.00915	17.3933	0.138333	0.173877	0.61256	1	1.10607	17.1833	-0.0716667	0.33828	0.820176	0.997459	0.968395	17.46	0.205	0.0424264	0.490503	0.978879	1.15294	0.614009	0.967949	4818
	LMNB1	P20700	Lamin-B1 OS=Homo sapiens GN=LMNB1 PE=1 SV=2	66	16.875	0	0.0353553	1.00015	17.0133	0.138333	0.184481	0.336056	1	1.10655	17.0067	0.131667	0.187172	0.34445	0.997459	1.10185	16.8	-0.075	0.113137	0.494881	0.978879	0.950802	0.442922	0.967949	207
	ACATN	O00400	Acetyl-coenzyme A transporter 1 OS=Homo sapiens GN=SLC33A1 PE=1 SV=1	61	15.555	8.88178e-16	0.473762	1.02708	15.6933	0.138333	0.337244	0.771142	1	1.12162	15.6133	0.0583333	0.329596	0.895975	0.997459	1.05984	15.98	0.425	0.0424264	0.423697	0.978879	1.34286	0.603008	0.967949	4172
	CT024	Q9BUV8-5	Isoform 5 of Uncharacterized protein C20orf24 OS=Homo sapiens GN=C20orf24	16	16.855	0	0.00707107	1.00001	16.9933	0.138333	0.198578	0.348714	1	1.10776	17.16	0.305	0.291376	0.218791	0.997459	1.25266	16.76	-0.095	0.155563	0.560448	0.978879	0.938995	0.286221	0.967949	4267
	NOL6	Q9H6R4-4	Isoform 4 of Nucleolar protein 6 OS=Homo sapiens GN=NOL6	127	16.085	-1.77636e-15	0.00707107	1.00001	16.2233	0.138333	0.0665833	0.0723359	1	1.10141	16.2867	0.201667	0.224796	0.261248	0.997459	1.15919	16.1	0.015	0.0424264	0.704815	0.978879	1.01067	0.376093	0.967949	1936
	PRPS1	P60891	Ribose-phosphate pyrophosphokinase 1 OS=Homo sapiens GN=PRPS1 PE=1 SV=2	35	17.155	0	0.0494975	1.00029	17.2933	0.138333	0.135031	0.231622	1	1.10385	17.09	-0.065	0.30315	0.74529	0.997459	0.969496	17.155	-1.77636e-15	0.0636396	0.941471	0.994704	1.00049	0.668519	0.967949	3240
	NFYA	P23511-2	Isoform Short of Nuclear transcription factor Y subunit alpha OS=Homo sapiens GN=NFYA	34	15.72	8.88178e-16	0.0424264	1.00022	15.8567	0.136667	0.134288	0.215265	1	1.10259	15.8667	0.146667	0.117189	0.153511	0.997459	1.10948	15.9	0.18	0.0707107	0.11594	0.978879	1.13356	0.416491	0.967949	4951
	MXRA7	P84157-3	Isoform 3 of Matrix-remodeling-associated protein 7 OS=Homo sapiens GN=MXRA7	18	15.56	8.88178e-16	0.169706	1.00346	15.6967	0.136667	0.200333	0.48062	1	1.10641	15.3833	-0.176667	0.486038	0.608596	0.997459	0.918108	15.66	0.1	0.0707107	0.554326	0.978879	1.07242	0.651422	0.967949	5309
	SC24D	O94855-2	Isoform 2 of Protein transport protein Sec24D OS=Homo sapiens GN=SEC24D	113	15.95	0	0.226274	1.00616	16.0867	0.136667	0.116762	0.544671	1	1.10175	16.0133	0.0633333	0.105987	0.762782	0.997459	1.04675	15.96	0.01	0.19799	0.966825	1	1.0117	0.741852	0.967949	1254
	NSE4A	Q9NXX6	Non-structural maintenance of chromosomes element 4 homolog A OS=Homo sapiens GN=NSMCE4A PE=1 SV=2	44	14.76	0	0.0141421	1.00002	14.8967	0.136667	0.0450925	0.0240653	1	1.09972	14.7667	0.00666667	0.150111	0.945885	0.997459	1.00827	14.74	-0.02	0.155563	0.885592	0.984977	0.989101	0.40723	0.967949	3924
	ICAM5	Q9UMF0	Intercellular adhesion molecule 5 OS=Homo sapiens GN=ICAM5 PE=1 SV=3	97	14.6	0	0.0282843	1.0001	14.7367	0.136667	0.181751	0.32181	1	1.10529	14.76	0.16	0.175214	0.252267	0.997459	1.12281	14.42	-0.18	0.127279	0.283642	0.978879	0.884421	0.172013	0.967949	4810
	IPO13	O94829	Importin-13 OS=Homo sapiens GN=IPO13 PE=1 SV=3	108	14.165	8.88178e-16	0.374767	1.01692	14.3	0.135	0.49	0.75236	1	1.13819	14.36	0.195	0.216564	0.595246	0.997459	1.15309	14.615	0.45	0.0353553	0.336824	0.978879	1.36625	0.63542	0.967949	3219
	BEND3	Q5T5X7	BEN domain-containing protein 3 OS=Homo sapiens GN=BEND3 PE=1 SV=1	94	14.575	0	0.176777	1.00376	14.71	0.135	0.226053	0.52192	1	1.10684	14.6467	0.0716667	0.20306	0.696805	0.997459	1.05806	14.485	-0.09	0.0353553	0.630545	0.978879	0.939664	0.645482	0.967949	4040
	GSH1	P48506	Glutamate--cysteine ligase catalytic subunit OS=Homo sapiens GN=GCLC PE=1 SV=2	73	15.855	0	0.176777	1.00376	15.99	0.135	0.19	0.492578	1	1.10445	16.0433	0.188333	0.239653	0.407719	0.997459	1.15029	16.12	0.265	0.0424264	0.282844	0.978879	1.2019	0.607592	0.967949	1190
	COX2	P00403	Cytochrome c oxidase subunit 2 OS=Homo sapiens GN=MT-CO2 PE=1 SV=1	26	15.975	0	0.0919239	1.00102	16.11	0.135	0.334515	0.557401	1	1.1171	15.8233	-0.151667	0.245832	0.420728	0.997459	0.909167	16.265	0.29	0.00707107	0.125666	0.978879	1.22265	0.305581	0.967949	2742
	CATB	P07858	Cathepsin B OS=Homo sapiens GN=CTSB PE=1 SV=3	38	17.395	-1.77636e-15	0.318198	1.01219	17.53	0.135	0.115326	0.655447	1	1.1004	17.5333	0.138333	0.225906	0.656331	0.997459	1.10972	17.335	-0.06	0.346482	0.873587	0.983849	0.97313	0.757241	0.967949	2968
	NAT10	Q9H0A0	RNA cytidine acetyltransferase OS=Homo sapiens GN=NAT10 PE=1 SV=2	116	16.11	8.88178e-16	0.240416	1.00695	16.2433	0.133333	0.116762	0.573093	1	1.09924	16.09	-0.02	0.280535	0.938294	0.997459	0.998788	16.245	0.135	0.0919239	0.569875	0.978879	1.09921	0.739996	0.967949	419
	CTF8A	P0CG12	Chromosome transmission fidelity protein 8 homolog isoform 2 OS=Homo sapiens GN=CHTF8 PE=1 SV=1	51	15.6	0	0.480833	1.0279	15.7333	0.133333	0.260832	0.766406	1	1.10906	15.8033	0.203333	0.515978	0.69009	0.997459	1.20034	15.445	-0.155	0.190919	0.730936	0.978879	0.902067	0.773349	0.968232	4865
	BYST	Q13895	Bystin OS=Homo sapiens GN=BYSL PE=1 SV=3	50	16.14	-1.77636e-15	0.113137	1.00154	16.2733	0.133333	0.0305505	0.334136	1	1.09699	16.28	0.14	0.0556776	0.302905	0.997459	1.10245	16.2	0.06	0.0141421	0.58962	0.978879	1.04249	0.120917	0.967949	1835
	CCD51	Q96ER9	Coiled-coil domain-containing protein 51 OS=Homo sapiens GN=CCDC51 PE=1 SV=2	46	15.05	-8.88178e-16	0.0424264	1.00022	15.1833	0.133333	0.0404145	0.0640686	1	1.09711	15.22	0.17	0.0264575	0.0618799	0.997459	1.12518	15	-0.05	0.0848528	0.556786	0.978879	0.966772	0.00652891	0.855756	3414
	5NTD	P21589	5'-nucleotidase OS=Homo sapiens GN=NT5E PE=1 SV=1	63	16.495	1.77636e-15	0.219203	1.00578	16.6267	0.131667	0.183394	0.55762	1	1.10135	16.8767	0.381667	0.166233	0.186655	0.997459	1.30857	16.355	-0.14	0.459619	0.747343	0.978879	0.930644	0.225227	0.967949	3366
	DIEXF	Q68CQ4	Digestive organ expansion factor homolog OS=Homo sapiens GN=DIEXF PE=1 SV=2	87	16.415	0	0.233345	1.00655	16.5467	0.131667	0.0635085	0.546893	1	1.09627	16.7733	0.358333	0.22745	0.205471	0.997459	1.29236	16.475	0.06	0.00707107	0.77163	0.978879	1.04247	0.164779	0.967949	1598
	CCNT1	O60563	Cyclin-T1 OS=Homo sapiens GN=CCNT1 PE=1 SV=1	81	16.815	1.77636e-15	0.120208	1.00174	16.9467	0.131667	0.085049	0.332202	1	1.09683	16.9867	0.171667	0.0702377	0.253258	0.997459	1.12725	16.98	0.165	0.0424264	0.278894	0.978879	1.12141	0.211855	0.967949	3649
	GL8D1	Q68CQ7	Glycosyltransferase 8 domain-containing protein 1 OS=Homo sapiens GN=GLT8D1 PE=1 SV=2	42	15.865	8.88178e-16	0.106066	1.00135	15.9967	0.131667	0.150444	0.337399	1	1.09961	16.1567	0.291667	0.189297	0.115195	0.997459	1.23092	15.79	-0.075	0.0989949	0.541106	0.978879	0.95046	0.131152	0.967949	3865
	CBX8	Q9HC52	Chromobox protein homolog 8 OS=Homo sapiens GN=CBX8 PE=1 SV=3	43	15.305	8.88178e-16	0.00707107	1.00001	15.4367	0.131667	0.0351188	0.0183334	1	1.09577	15.56	0.255	0.0655744	0.0198759	0.997459	1.19415	15.415	0.11	0.0494975	0.190065	0.978879	1.07955	0.00613054	0.855756	4327
	UHRF2	Q96PU4	E3 ubiquitin-protein ligase UHRF2 OS=Homo sapiens GN=UHRF2 PE=1 SV=1	90	16.035	0	0.106066	1.00135	16.1667	0.131667	0.133167	0.2994	1	1.09873	16.11	0.075	0.25632	0.67962	0.997459	1.06436	16.24	0.205	0.0989949	0.165698	0.978879	1.15404	0.703677	0.967949	3721
	MINA	Q8IUF8-4	Isoform 4 of Bifunctional lysine-specific demethylase and histidyl-hydroxylase MINA OS=Homo sapiens GN=MINA	53	15.985	8.88178e-16	0.0212132	1.00005	16.1167	0.131667	0.0321455	0.0168449	1	1.09574	16.0333	0.0483333	0.0814453	0.416297	0.997459	1.03516	16.02	0.035	0.0989949	0.758181	0.978879	1.02576	0.268889	0.967949	4052
	MRGBP	Q9NV56	MRG/MORF4L-binding protein OS=Homo sapiens GN=MRGBP PE=1 SV=1	22	14.975	0	0.0919239	1.00102	15.1067	0.131667	0.198578	0.402986	1	1.10263	15.0067	0.0316667	0.169214	0.770396	0.997459	1.02682	14.925	-0.05	0.0212132	0.556069	0.978879	0.965989	0.643376	0.967949	4940
	HPSE	Q9Y251-2	Isoform 2 of Heparanase OS=Homo sapiens GN=HPSE	55	15.765	-8.88178e-16	0.417193	1.02098	15.8967	0.131667	0.0950438	0.715041	1	1.09714	15.6133	-0.151667	0.438786	0.735435	0.997459	0.929819	15.955	0.19	0.0636396	0.627655	0.978879	1.14132	0.617295	0.967949	5028
	PHIP	Q8WWQ0	PH-interacting protein OS=Homo sapiens GN=PHIP PE=1 SV=2	207	16.185	-1.77636e-15	0.0636396	1.00049	16.3167	0.131667	0.220303	0.415224	1	1.10433	16.52	0.335	0.141067	0.039452	0.997459	1.26543	15.88	-0.305	0.367696	0.44553	0.978879	0.822623	0.0805955	0.967949	1991
	TSN	Q15631	Translin OS=Homo sapiens GN=TSN PE=1 SV=1	26	16.73	1.77636e-15	0.113137	1.00154	16.86	0.13	0.0608276	0.322973	1	1.09495	16.8833	0.153333	0.0404145	0.287782	0.997459	1.11243	16.79	0.06	0.0424264	0.588383	0.978879	1.04269	0.137342	0.967949	1839
	RL27	P61353	60S ribosomal protein L27 OS=Homo sapiens GN=RPL27 PE=1 SV=2	16	17.59	0	0.0282843	1.0001	17.72	0.13	0.0360555	0.0248363	1	1.09452	17.6833	0.0933333	0.110151	0.278113	0.997459	1.0689	17.67	0.08	0.0707107	0.332875	0.978879	1.05765	0.366143	0.967949	1700
	DCA11	Q8TEB1	DDB1- and CUL4-associated factor 11 OS=Homo sapiens GN=DCAF11 PE=1 SV=1	62	15.56	8.88178e-16	0.0424264	1.00022	15.69	0.13	0.14	0.246234	1	1.09773	15.78	0.22	0.186815	0.17175	0.997459	1.17119	15.48	-0.08	0.0424264	0.2	0.978879	0.946262	0.177208	0.967949	4577
	ADPGK	Q9BRR6-2	Isoform 2 of ADP-dependent glucokinase OS=Homo sapiens GN=ADPGK	54	16.09	8.88178e-16	0.296985	1.01061	16.22	0.13	0.112694	0.646425	1	1.09655	15.9733	-0.116667	0.345302	0.71813	0.997459	0.93991	16.24	0.15	0.0565685	0.603943	0.978879	1.11	0.583724	0.967949	3425
	T2EA	P29083	General transcription factor IIE subunit 1 OS=Homo sapiens GN=GTF2E1 PE=1 SV=2	49	15.59	0	0.254558	1.00779	15.72	0.13	0.0953939	0.599556	1	1.09591	15.6833	0.0933333	0.0757188	0.695504	0.997459	1.06782	15.73	0.14	0.0424264	0.577839	0.978879	1.10214	0.674767	0.967949	4199
	UVRAG	Q9P2Y5	UV radiation resistance-associated gene protein OS=Homo sapiens GN=UVRAG PE=1 SV=1	78	16.07	0	0.0565685	1.00038	16.2	0.13	0.117898	0.20059	1	1.09671	16.14	0.07	0.18735	0.59464	0.997459	1.05574	15.94	-0.13	0.0707107	0.185553	0.978879	0.91438	0.275049	0.967949	4685
	ESF1	Q9H501	ESF1 homolog OS=Homo sapiens GN=ESF1 PE=1 SV=1	99	16.21	0	0.0707107	1.0006	16.34	0.13	0.112694	0.211884	1	1.09655	16.1967	-0.0133333	0.244404	0.935778	0.997459	1.00013	16.425	0.215	0.0636396	0.0867443	0.978879	1.16127	0.427175	0.967949	2188
	UPP1	Q16831	Uridine phosphorylase 1 OS=Homo sapiens GN=UPP1 PE=1 SV=1	34	17.38	-1.77636e-15	0.183848	1.00406	17.51	0.13	0.174356	0.506355	1	1.09951	17.5667	0.186667	0.161967	0.362415	0.997459	1.14282	17.4	0.02	0.141421	0.914737	0.989305	1.0164	0.588221	0.967949	2874
	MLEC	Q14165	Malectin OS=Homo sapiens GN=MLEC PE=1 SV=1	32	16.995	1.77636e-15	0.190919	1.00438	17.1233	0.128333	0.15885	0.516604	1	1.09736	17.0533	0.0583333	0.265016	0.794419	0.997459	1.05262	17.065	0.07	0.13435	0.716873	0.978879	1.05199	0.915235	0.980398	2655
	PP12C	Q9BZL4	Protein phosphatase 1 regulatory subunit 12C OS=Homo sapiens GN=PPP1R12C PE=1 SV=1	85	15.845	8.88178e-16	0.106066	1.00135	15.9733	0.128333	0.130512	0.323225	1	1.09603	16.15	0.305	0.284781	0.200579	0.997459	1.2512	15.865	0.02	0.0494975	0.839356	0.982239	1.01426	0.324696	0.967949	3463
	PCCB	P05166	Propionyl-CoA carboxylase beta chain, mitochondrial OS=Homo sapiens GN=PCCB PE=1 SV=3	58	15.845	8.88178e-16	0.13435	1.00217	15.9733	0.128333	0.174738	0.427867	1	1.0983	16.08	0.235	0.186815	0.204909	0.997459	1.18343	15.6	-0.245	0.0424264	0.211454	0.978879	0.843998	0.0711203	0.967949	3993
	SURF4	O15260-2	Isoform 2 of Surfeit locus protein 4 OS=Homo sapiens GN=SURF4	18	16.125	8.88178e-16	0.219203	1.00578	16.2533	0.128333	0.126623	0.565337	1	1.0958	16	-0.125	0.379868	0.668278	0.997459	0.937819	16.075	-0.05	0.106066	0.771521	0.978879	0.967242	0.683698	0.967949	1740
	MRT4	Q9UKD2	mRNA turnover protein 4 homolog OS=Homo sapiens GN=MRTO4 PE=1 SV=2	28	16.825	0	0.233345	1.00655	16.9533	0.128333	0.120139	0.561926	1	1.09555	16.9567	0.131667	0.141539	0.554978	0.997459	1.09914	17.005	0.18	0.0919239	0.441452	0.978879	1.13403	0.65417	0.967949	3064
	CARF	Q9NXV6	CDKN2A-interacting protein OS=Homo sapiens GN=CDKN2AIP PE=1 SV=3	61	16.015	-8.88178e-16	0.0636396	1.00049	16.1433	0.128333	0.051316	0.124256	1	1.09349	16.2167	0.201667	0.0650641	0.0464031	0.997459	1.15081	16.15	0.135	0.155563	0.437845	0.978879	1.10129	0.188782	0.967949	1867
	MGST1	P10620	Microsomal glutathione S-transferase 1 OS=Homo sapiens GN=MGST1 PE=1 SV=1	18	17.225	-1.77636e-15	0.190919	1.00438	17.3533	0.128333	0.185562	0.510973	1	1.09903	17.24	0.015	0.215174	0.940905	0.997459	1.01793	17.285	0.06	0.0212132	0.733787	0.978879	1.04252	0.82657	0.970455	3995
	FLNB	O75369-8	Isoform 8 of Filamin-B OS=Homo sapiens GN=FLNB	282	16.725	-1.77636e-15	0.162635	1.00318	16.8533	0.128333	0.155349	0.464924	1	1.0972	16.8067	0.0816667	0.169214	0.623171	0.997459	1.06303	16.725	-1.77636e-15	0.148492	1	1	1.00265	0.76559	0.967949	32
	PEX14	O75381-2	Isoform 2 of Peroxisomal membrane protein PEX14 OS=Homo sapiens GN=PEX14	37	17.97	1.77636e-15	0.0565685	1.00038	18.0967	0.126667	0.090185	0.14988	1	1.09319	18.1067	0.136667	0.120139	0.189265	0.997459	1.10191	17.96	-0.01	0.0989949	0.915131	0.989305	0.994262	0.295815	0.967949	3216
	SHRPN	Q9H0F6-2	Isoform 2 of Sharpin OS=Homo sapiens GN=SHARPIN	34	14.63	8.88178e-16	0.0707107	1.0006	14.7567	0.126667	0.178979	0.357085	1	1.0973	14.8233	0.193333	0.200083	0.234286	0.997459	1.15073	14.64	0.01	0.0707107	0.900496	0.986361	1.00756	0.52141	0.967949	5371
	HMGA1	P17096	High mobility group protein HMG-I/HMG-Y OS=Homo sapiens GN=HMGA1 PE=1 SV=3	12	16.77	0	0.127279	1.00195	16.8967	0.126667	0.364737	0.623795	1	1.11611	17.05	0.28	0.32187	0.275799	0.997459	1.23379	16.545	-0.225	0.190919	0.316379	0.978879	0.859344	0.375725	0.967949	2411
	ITPK1	Q13572	Inositol-tetrakisphosphate 1-kinase OS=Homo sapiens GN=ITPK1 PE=1 SV=2	46	16.7	0	0.0282843	1.0001	16.8267	0.126667	0.221886	0.427557	1	1.1003	16.93	0.23	0.215174	0.202906	0.997459	1.18158	16.67	-0.03	0.0565685	0.592038	0.978879	0.979797	0.421424	0.967949	5268
	S39A7	Q92504	Zinc transporter SLC39A7 OS=Homo sapiens GN=SLC39A7 PE=1 SV=2	50	15.44	0	0.127279	1.00195	15.5667	0.126667	0.316596	0.581643	1	1.10958	15.6567	0.216667	0.152753	0.19672	0.997459	1.16634	15.575	0.135	0.0494975	0.354247	0.978879	1.09842	0.742588	0.967949	4727
	SMD2	P62316	Small nuclear ribonucleoprotein Sm D2 OS=Homo sapiens GN=SNRPD2 PE=1 SV=1	14	17.66	0	0.0989949	1.00118	17.7867	0.126667	0.0896289	0.278305	1	1.09319	17.6433	-0.0166667	0.168622	0.898261	0.997459	0.992925	17.69	0.03	0.0565685	0.753405	0.978879	1.0214	0.525147	0.967949	2239
	FLOT2	Q14254	Flotillin-2 OS=Homo sapiens GN=FLOT2 PE=1 SV=2	47	17.27	0	0.169706	1.00346	17.3967	0.126667	0.0750555	0.472747	1	1.09275	17.2867	0.0166667	0.1823	0.924882	0.997459	1.01695	17.315	0.045	0.13435	0.797733	0.978879	1.03392	0.747378	0.967949	2869
	PGPI	Q9NXJ5	Pyroglutamyl-peptidase 1 OS=Homo sapiens GN=PGPEP1 PE=1 SV=1	23	15.39	-8.88178e-16	0.282843	1.00962	15.5167	0.126667	0.140119	0.640736	1	1.09521	15.5567	0.166667	0.494099	0.665077	0.997459	1.16568	15.4	0.01	0.113137	0.969018	1	1.0085	0.917226	0.980411	5181
	CLIP1	P30622-1	Isoform 2 of CAP-Gly domain-containing linker protein 1 OS=Homo sapiens GN=CLIP1	161	16.89	0	0.0282843	1.0001	17.0167	0.126667	0.102632	0.157556	1	1.09363	17.0567	0.166667	0.0960902	0.0831599	0.997459	1.12413	16.85	-0.04	0.0141421	0.258532	0.978879	0.972678	0.0902046	0.967949	487
	PLP2	Q04941	Proteolipid protein 2 OS=Homo sapiens GN=PLP2 PE=1 SV=1	17	15.67	-8.88178e-16	0.296985	1.01061	15.7967	0.126667	0.280951	0.677011	1	1.10574	15.83	0.16	0.262298	0.598625	0.997459	1.12946	15.7	0.03	0.0282843	0.909751	0.988289	1.02111	0.879873	0.974552	4549
	CCD86	Q9H6F5	Coiled-coil domain-containing protein 86 OS=Homo sapiens GN=CCDC86 PE=1 SV=1	40	16.525	1.77636e-15	0.0919239	1.00102	16.65	0.125	0.06245	0.267578	1	1.09118	16.6967	0.171667	0.0896289	0.161856	0.997459	1.12783	16.52	-0.005	0.0565685	0.954769	0.997067	0.996923	0.111169	0.967949	1496
	GFPT1	Q06210-2	Isoform 2 of Glutamine--fructose-6-phosphate aminotransferase [isomerizing] 1 OS=Homo sapiens GN=GFPT1	77	16.835	0	0.120208	1.00174	16.96	0.125	0.131149	0.383483	1	1.09353	16.9867	0.151667	0.151767	0.316271	0.997459	1.11499	16.7	-0.135	0.0141421	0.361219	0.978879	0.910692	0.14454	0.967949	694
	S61A1	P61619	Protein transport protein Sec61 subunit alpha isoform 1 OS=Homo sapiens GN=SEC61A1 PE=1 SV=2	52	16.355	0	0.106066	1.00135	16.48	0.125	0.0556776	0.287974	1	1.09105	16.25	-0.105	0.44238	0.713669	0.997459	0.960307	16.365	0.01	0.0636396	0.958368	0.998117	1.00745	0.752485	0.967949	1828
	MFN1	Q8IWA4	Mitofusin-1 OS=Homo sapiens GN=MFN1 PE=1 SV=2	84	15.195	0	0.0777817	1.00073	15.32	0.125	0.115326	0.228208	1	1.09286	15.1633	-0.0316667	0.169214	0.761741	0.997459	0.982844	15.3	0.105	0.0848528	0.332372	0.978879	1.07642	0.444243	0.967949	3018
	FOLR1	P15328	Folate receptor alpha OS=Homo sapiens GN=FOLR1 PE=1 SV=3	30	16.155	-1.77636e-15	0.0919239	1.00102	16.28	0.125	0.0608276	0.251348	1	1.09116	16.4867	0.331667	0.218251	0.106066	0.997459	1.26795	16.11	-0.045	0.0848528	0.705914	0.978879	0.970128	0.0864968	0.967949	588
	CSRP1	P21291	Cysteine and glycine-rich protein 1 OS=Homo sapiens GN=CSRP1 PE=1 SV=3	21	17.475	-1.77636e-15	0.190919	1.00438	17.6	0.125	0.1253	0.518487	1	1.09326	17.5867	0.111667	0.140475	0.551053	0.997459	1.08388	17.405	-0.07	0.120208	0.710551	0.978879	0.954292	0.444687	0.967949	1048
	LAMA4	Q16363-2	Isoform 2 of Laminin subunit alpha-4 OS=Homo sapiens GN=LAMA4	202	14.905	-8.88178e-16	0.106066	1.00135	15.03	0.125	0.121655	0.324519	1	1.09313	14.96	0.055	0.087178	0.60707	0.997459	1.04014	14.955	0.05	0.162635	0.755528	0.978879	1.03856	0.705204	0.967949	1203
	RBM19	Q9Y4C8	Probable RNA-binding protein 19 OS=Homo sapiens GN=RBM19 PE=1 SV=3	107	16.545	-1.77636e-15	0.304056	1.01113	16.67	0.125	0.131149	0.675175	1	1.09349	16.5	-0.045	0.19975	0.863488	0.997459	0.975332	16.66	0.115	0.127279	0.708031	0.978879	1.08508	0.690336	0.967949	1678
	LEMD2	Q8NC56	LEM domain-containing protein 2 OS=Homo sapiens GN=LEMD2 PE=1 SV=1	57	16.225	0	0.0494975	1.00029	16.35	0.125	0.0984886	0.182796	1	1.09219	16.31	0.085	0.03	0.260486	0.997459	1.06084	16.205	-0.02	0.00707107	0.644044	0.978879	0.986239	0.136251	0.967949	2889
	RREB1	Q92766-2	Isoform 2 of Ras-responsive element-binding protein 1 OS=Homo sapiens GN=RREB1	188	15	0	0.127279	1.00195	15.1233	0.123333	0.0503322	0.386686	1	1.08969	15.2067	0.206667	0.22745	0.28509	0.997459	1.1638	15.13	0.13	0.226274	0.568823	0.978879	1.10103	0.647485	0.967949	2674
	ZFR	Q96KR1	Zinc finger RNA-binding protein OS=Homo sapiens GN=ZFR PE=1 SV=2	117	16.32	0	0.0282843	1.0001	16.4433	0.123333	0.0450925	0.0333283	1	1.0896	16.5233	0.203333	0.225019	0.256524	0.997459	1.16049	16.225	-0.095	0.0636396	0.247224	0.978879	0.936728	0.180101	0.967949	717
	HAX1	O00165-5	Isoform 5 of HCLS1-associated protein X-1 OS=Homo sapiens GN=HAX1	26	17.24	-1.77636e-15	0.0565685	1.00038	17.3633	0.123333	0.0665833	0.126589	1	1.09003	17.23	-0.01	0.131149	0.914825	0.997459	0.995811	17.23	-0.01	0	0.844042	0.982239	0.993092	0.297105	0.967949	4171
	DSG2	Q14126	Desmoglein-2 OS=Homo sapiens GN=DSG2 PE=1 SV=2	122	16.63	-1.77636e-15	0.169706	1.00346	16.7533	0.123333	0.0929157	0.480364	1	1.09074	16.7567	0.126667	0.15695	0.483864	0.997459	1.09601	16.605	-0.025	0.205061	0.906864	0.988289	0.987789	0.600862	0.967949	727
	NOC2L	Q9Y3T9	Nucleolar complex protein 2 homolog OS=Homo sapiens GN=NOC2L PE=1 SV=4	85	16.425	1.77636e-15	0.219203	1.00578	16.5467	0.121667	0.191398	0.587746	1	1.09444	16.4	-0.025	0.185203	0.90677	0.997459	0.988339	16.635	0.21	0.0353553	0.400507	0.978879	1.15686	0.502609	0.967949	1320
	CANT1	Q8WVQ1	Soluble calcium-activated nucleotidase 1 OS=Homo sapiens GN=CANT1 PE=1 SV=1	45	16.885	1.77636e-15	0.219203	1.00578	17.0067	0.121667	0.262742	0.619037	1	1.09971	17.0367	0.151667	0.296873	0.561092	0.997459	1.12621	17	0.115	0.0141421	0.593435	0.978879	1.083	0.917218	0.980411	4827
	COTL1	Q14019	Coactosin-like protein OS=Homo sapiens GN=COTL1 PE=1 SV=3	16	17.205	1.77636e-15	0.190919	1.00438	17.3267	0.121667	0.0737111	0.527489	1	1.08895	17.19	-0.015	0.278747	0.947686	0.997459	1.0017	17.265	0.06	0.120208	0.748807	0.978879	1.04428	0.822488	0.970455	2652
	TPD52	P55327-7	Isoform 7 of Tumor protein D52 OS=Homo sapiens GN=TPD52	25	16.915	0	0.304056	1.01113	17.0367	0.121667	0.237978	0.685788	1	1.09774	17.0633	0.148333	0.340783	0.646534	0.997459	1.12881	16.7	-0.215	0.0141421	0.514607	0.978879	0.861567	0.515632	0.967949	976
	SCRB1	Q8WTV0-2	Isoform 1 of Scavenger receptor class B member 1 OS=Homo sapiens GN=SCARB1	57	16.915	0	0.0494975	1.00029	17.0367	0.121667	0.142945	0.291945	1	1.09152	16.94	0.025	0.285832	0.87455	0.997459	1.03121	17.175	0.26	0.13435	0.199537	0.978879	1.20008	0.556836	0.967949	1990
	RSRC2	Q7L4I2	Arginine/serine-rich coiled-coil protein 2 OS=Homo sapiens GN=RSRC2 PE=1 SV=1	51	15.755	8.88178e-16	0.148492	1.00265	15.8767	0.121667	0.0602771	0.442056	1	1.08863	16.01	0.255	0.156205	0.186415	0.997459	1.19791	15.66	-0.095	0.0565685	0.508862	0.978879	0.936632	0.0635645	0.967949	3543
	AP3S1	Q92572	AP-3 complex subunit sigma-1 OS=Homo sapiens GN=AP3S1 PE=1 SV=1	22	17.715	0	0.162635	1.00318	17.8367	0.121667	0.168028	0.464656	1	1.09298	17.84	0.125	0.176918	0.485711	0.997459	1.09604	17.765	0.05	0.162635	0.803977	0.978879	1.03856	0.815163	0.970455	4405
	ABHGA	O95870	Protein ABHD16A OS=Homo sapiens GN=ABHD16A PE=1 SV=3	63	15.965	8.88178e-16	0.0636396	1.00049	16.0867	0.121667	0.130512	0.292667	1	1.09092	16.0467	0.0816667	0.0321455	0.305435	0.997459	1.05841	15.955	-0.01	0.106066	0.921407	0.992381	0.994435	0.451374	0.967949	4190
	PHF14	O94880-2	Isoform 2 of PHD finger protein 14 OS=Homo sapiens GN=PHF14	76	16.79	1.77636e-15	0.141421	1.0024	16.91	0.12	0.1	0.424791	1	1.08848	16.9567	0.166667	0.145717	0.314423	0.997459	1.1263	16.85	0.06	0.127279	0.69967	0.978879	1.04449	0.554256	0.967949	3794
	PCNT	O95613	Pericentrin OS=Homo sapiens GN=PCNT PE=1 SV=4	378	14.02	8.88178e-16	0.0848528	1.00086	14.14	0.12	0.14	0.319099	1	1.09021	14.3833	0.363333	0.0757188	0.0372505	0.997459	1.28759	14.395	0.375	0.346482	0.35786	0.978879	1.31558	0.142288	0.967949	969
	STX16	O14662-2	Isoform A of Syntaxin-16 OS=Homo sapiens GN=STX16	35	15.92	0	0.212132	1.00541	16.04	0.12	0.112694	0.566866	1	1.08891	15.8567	-0.0633333	0.125033	0.751128	0.997459	0.959445	15.9	-0.02	0.183848	0.929097	0.994448	0.990239	0.536498	0.967949	4322
	DDX47	Q9H0S4	Probable ATP-dependent RNA helicase DDX47 OS=Homo sapiens GN=DDX47 PE=1 SV=1	51	17	0	0	1	17.12	0.12	0.0655744	0.0867767	1	1.08749	17.0767	0.0766667	0.105987	0.336876	0.997459	1.05649	17.04	0.04	0.0424264	0.409666	0.978879	1.02834	0.397828	0.967949	1494
	NLE1	Q9NVX2	Notchless protein homolog 1 OS=Homo sapiens GN=NLE1 PE=1 SV=4	53	15.26	0	0.0282843	1.0001	15.38	0.12	0.0519615	0.0449741	1	1.08721	15.36	0.1	0.08544	0.17199	0.997459	1.07302	15.32	0.06	0.0565685	0.349886	0.978879	1.04287	0.279158	0.967949	2926
	ATPK	P56134-2	Isoform 2 of ATP synthase subunit f, mitochondrial OS=Homo sapiens GN=ATP5J2	10	18.09	0	0.509117	1.0313	18.21	0.12	0.135277	0.795798	1	1.08993	17.6767	-0.413333	0.909744	0.562568	0.997459	0.848446	18.375	0.285	0.176777	0.570651	0.978879	1.22299	0.578066	0.967949	4795
	NSE3	Q96MG7	Non-structural maintenance of chromosomes element 3 homolog OS=Homo sapiens GN=NSMCE3 PE=1 SV=1	34	16.44	0	0.0282843	1.0001	16.56	0.12	0.204206	0.416427	1	1.09416	16.62	0.18	0.174356	0.212481	0.997459	1.13853	16.385	-0.055	0.0353553	0.233917	0.978879	0.962739	0.402833	0.967949	4410
	GLIP1	P48060	Glioma pathogenesis-related protein 1 OS=Homo sapiens GN=GLIPR1 PE=1 SV=3	30	15.615	8.88178e-16	0.106066	1.00135	15.7333	0.118333	0.12741	0.352143	1	1.08835	15.8433	0.228333	0.184481	0.177921	0.997459	1.17778	15.47	-0.145	0.155563	0.402496	0.978879	0.907009	0.138074	0.967949	4870
	BOP1	Q14137	Ribosome biogenesis protein BOP1 OS=Homo sapiens GN=BOP1 PE=1 SV=2	84	15.665	8.88178e-16	0.233345	1.00655	15.7833	0.118333	0.123423	0.602633	1	1.08816	15.84	0.175	0.04	0.479086	0.997459	1.12925	15.805	0.14	0.148492	0.55968	0.978879	1.10482	0.585824	0.967949	1644
	DUS2L	Q9NX74	tRNA-dihydrouridine(20) synthase [NAD(P)+]-like OS=Homo sapiens GN=DUS2 PE=1 SV=1	55	15.485	8.88178e-16	0.00707107	1.00001	15.6033	0.118333	0.123423	0.238253	1	1.08816	15.6833	0.198333	0.119304	0.101654	0.997459	1.14996	15.4	-0.085	0.0141421	0.037184	0.978879	0.942807	0.0756758	0.967949	4442
	CCPG1	Q9ULG6-5	Isoform 5 of Cell cycle progression protein 1 OS=Homo sapiens GN=CCPG1	93	15.945	0	0.247487	1.00737	16.0633	0.118333	0.240069	0.648322	1	1.0955	16.3933	0.448333	0.298385	0.182612	0.997459	1.38324	15.875	-0.07	0.289914	0.809557	0.978879	0.962272	0.233188	0.967949	4151
	RER1	O15258	Protein RER1 OS=Homo sapiens GN=RER1 PE=1 SV=1	23	16.235	0	0.219203	1.00578	16.3533	0.118333	0.162891	0.594604	1	1.09019	16.2033	-0.0316667	0.421228	0.93281	0.997459	1.00706	16.41	0.175	0.0424264	0.458462	0.978879	1.12921	0.825587	0.970455	4352
	HEAT6	Q6AI08	HEAT repeat-containing protein 6 OS=Homo sapiens GN=HEATR6 PE=1 SV=1	129	15.195	0	0.205061	1.00506	15.3133	0.118333	0.185562	0.583214	1	1.09144	15.0533	-0.141667	0.213854	0.531601	0.997459	0.913311	15.4	0.205	0.169706	0.41159	0.978879	1.15668	0.323451	0.967949	2877
	PHOCN	Q9Y3A3-3	Isoform 3 of MOB-like protein phocein OS=Homo sapiens GN=MOB4	24	17.195	0	0.205061	1.00506	17.3133	0.118333	0.160728	0.593283	1	1.08989	17.2733	0.0783333	0.120139	0.692379	0.997459	1.05823	17.18	-0.015	0.155563	0.924966	0.992924	0.992535	0.767515	0.967949	3616
	AGRG1	Q9Y653-2	Isoform 2 of Adhesion G-protein coupled receptor G1 OS=Homo sapiens GN=ADGRG1	77	15.065	-8.88178e-16	0.148492	1.00265	15.1833	0.118333	0.372066	0.657412	1	1.11034	15.6533	0.588333	0.429224	0.129846	0.997459	1.54619	15.04	-0.025	0.0141421	0.851305	0.983598	0.982844	0.221932	0.967949	3619
	4F2	P08195	4F2 cell-surface antigen heavy chain OS=Homo sapiens GN=SLC3A2 PE=1 SV=3	68	16.26	1.77636e-15	0.212132	1.00541	16.3767	0.116667	0.111505	0.57617	1	1.08636	16.5133	0.253333	0.162583	0.301357	0.997459	1.19692	16.22	-0.04	0.0565685	0.835276	0.982239	0.973029	0.205412	0.967949	57
	AATM	P00505	Aspartate aminotransferase, mitochondrial OS=Homo sapiens GN=GOT2 PE=1 SV=3	48	17.12	1.77636e-15	0.0848528	1.00086	17.2367	0.116667	0.158219	0.36435	1	1.08863	17.34	0.22	0.103923	0.0912083	0.997459	1.16678	17.11	-0.01	0.0848528	0.916955	0.990608	0.993951	0.208443	0.967949	372
	PLEC	Q15149-4	Isoform 4 of Plectin OS=Homo sapiens GN=PLEC	516	17.76	1.77636e-15	0.254558	1.00779	17.8767	0.116667	0.092376	0.632763	1	1.08569	17.9233	0.163333	0.155349	0.524692	0.997459	1.12414	17.75	-0.01	0.240416	0.971462	1	0.999995	0.653415	0.967949	5226
	KAT8	Q9H7Z6	Histone acetyltransferase KAT8 OS=Homo sapiens GN=KAT8 PE=1 SV=2	52	15.7	8.88178e-16	0.0989949	1.00118	15.8167	0.116667	0.0650641	0.308589	1	1.08496	16.0133	0.313333	0.455448	0.3563	0.997459	1.28634	15.92	0.22	0.0282843	0.174643	0.978879	1.16485	0.631415	0.967949	4669
	CO7A1	Q02388-2	Isoform 2 of Collagen alpha-1(VII) chain OS=Homo sapiens GN=COL7A1	292	14.79	8.88178e-16	0.19799	1.00471	14.9067	0.116667	0.236925	0.598581	1	1.0943	15.0867	0.296667	0.332466	0.300412	0.997459	1.25049	14.755	-0.035	0.106066	0.851368	0.983598	0.977351	0.499013	0.967949	2763
	SET1A	O15047	Histone-lysine N-methyltransferase SETD1A OS=Homo sapiens GN=SETD1A PE=1 SV=3	186	14.43	0	0.0848528	1.00086	14.5467	0.116667	0.189297	0.421335	1	1.09031	14.5033	0.0733333	0.289885	0.713172	0.997459	1.06596	14.72	0.29	0.0848528	0.0759832	0.978879	1.2237	0.570022	0.967949	3083
	COG1	Q8WTW3	Conserved oligomeric Golgi complex subunit 1 OS=Homo sapiens GN=COG1 PE=1 SV=1	109	15.27	0	0.0989949	1.00118	15.3867	0.116667	0.116762	0.327907	1	1.08658	15.41	0.14	0.115326	0.257253	0.997459	1.10428	15.43	0.16	0.0141421	0.257059	0.978879	1.11731	0.453672	0.967949	3293
	SH3K1	Q96B97-2	Isoform 2 of SH3 domain-containing kinase-binding protein 1 OS=Homo sapiens GN=SH3KBP1	69	17.06	0	0.127279	1.00195	17.1767	0.116667	0.253246	0.546234	1	1.09557	17.3867	0.326667	0.18037	0.101668	0.997459	1.26063	16.79	-0.27	0.424264	0.528687	0.978879	0.847314	0.179304	0.967949	3302
	TM261	Q96GE9-2	Isoform 2 of Transmembrane protein 261 OS=Homo sapiens GN=TMEM261	12	14.45	8.88178e-16	0.183848	1.00406	14.5667	0.116667	0.146401	0.535459	1	1.08792	14.5967	0.146667	0.137961	0.448776	0.997459	1.11033	14.28	-0.17	0.282843	0.560324	0.978879	0.897397	0.314659	0.967949	4816
	CD99	P14209	CD99 antigen OS=Homo sapiens GN=CD99 PE=1 SV=1	19	17.13	0	0.19799	1.00471	17.2467	0.116667	0.223681	0.591047	1	1.09269	17.36	0.23	0.03	0.34481	0.997459	1.173	17.165	0.035	0.106066	0.851368	0.983598	1.02594	0.442094	0.967949	5069
	GRP78	P11021	78 kDa glucose-regulated protein OS=Homo sapiens GN=HSPA5 PE=1 SV=2	72	16.5	0	0.183848	1.00406	16.6167	0.116667	0.190088	0.554554	1	1.09052	16.9833	0.483333	0.35473	0.141222	0.997459	1.42565	16.26	-0.24	0.0707107	0.290367	0.978879	0.847254	0.0785277	0.967949	39
	AGM1	O95394-3	Isoform 2 of Phosphoacetylglucosamine mutase OS=Homo sapiens GN=PGM3	62	16.89	-1.77636e-15	0.113137	1.00154	17.0067	0.116667	0.0702377	0.355281	1	1.08509	16.9633	0.0733333	0.231157	0.67022	0.997459	1.06109	16.96	0.07	0.0707107	0.547926	0.978879	1.05035	0.86338	0.971124	1747
	P5CR1	P32322-3	Isoform 3 of Pyrroline-5-carboxylate reductase 1, mitochondrial OS=Homo sapiens GN=PYCR1	36	15.93	8.88178e-16	0.268701	1.00868	16.0467	0.116667	0.200333	0.658491	1	1.09117	16.3167	0.386667	0.265393	0.240358	0.997459	1.32224	15.86	-0.07	0.0989949	0.778174	0.978879	0.95376	0.207759	0.967949	2323
	EMB	Q6PCB8	Embigin OS=Homo sapiens GN=EMB PE=1 SV=1	37	14.74	0	0.141421	1.0024	14.8567	0.116667	0.165025	0.469448	1	1.08896	15.09	0.35	0.219317	0.119586	0.997459	1.28414	14.39	-0.35	0.254558	0.264561	0.978879	0.790699	0.0428246	0.967949	4937
	TOR1B	O14657	Torsin-1B OS=Homo sapiens GN=TOR1B PE=1 SV=2	38	16.885	1.77636e-15	0.26163	1.00823	17	0.115	0.153948	0.648401	1	1.08714	16.9767	0.0916667	0.200083	0.719172	0.997459	1.07246	16.9	0.015	0.155563	0.952023	0.997067	1.01339	0.886145	0.974579	4175
	PFD1	O60925	Prefoldin subunit 1 OS=Homo sapiens GN=PFDN1 PE=1 SV=2	14	18.785	1.77636e-15	0.0636396	1.00049	18.9	0.115	0.158745	0.348366	1	1.08743	18.9767	0.191667	0.190088	0.218882	0.997459	1.14872	18.675	-0.11	0.106066	0.358493	0.978879	0.92784	0.245002	0.967949	4182
	FKBP3	Q00688	Peptidyl-prolyl cis-trans isomerase FKBP3 OS=Homo sapiens GN=FKBP3 PE=1 SV=1	25	16.275	1.77636e-15	0.0212132	1.00005	16.39	0.115	0.101489	0.183229	1	1.08477	16.4233	0.148333	0.0945163	0.104516	0.997459	1.10989	16.17	-0.105	0.169706	0.541249	0.978879	0.933023	0.132585	0.967949	581
	IF5A1	P63241-2	Isoform 2 of Eukaryotic translation initiation factor 5A-1 OS=Homo sapiens GN=EIF5A	20	16.735	1.77636e-15	0.0919239	1.00102	16.85	0.115	0.1	0.296195	1	1.08471	16.8433	0.108333	0.125033	0.376243	0.997459	1.08069	16.645	-0.09	0.0919239	0.42526	0.978879	0.940476	0.223863	0.967949	97
	PSIP1	O75475	PC4 and SFRS1-interacting protein OS=Homo sapiens GN=PSIP1 PE=1 SV=1	60	17.005	0	0.0494975	1.00029	17.12	0.115	0.115326	0.219266	1	1.08529	17.21	0.205	0.158745	0.138736	0.997459	1.15743	16.955	-0.05	0.120208	0.695189	0.978879	0.967613	0.198696	0.967949	684
	S12A4	Q9UP95-7	Isoform 7 of Solute carrier family 12 member 4 OS=Homo sapiens GN=SLC12A4	120	16.205	1.77636e-15	0.0212132	1.00005	16.32	0.115	0.0754983	0.107761	1	1.08396	16.3667	0.161667	0.132035	0.163888	0.997459	1.12173	16.225	0.02	0.0636396	0.735539	0.978879	1.01445	0.265115	0.967949	2589
	SWAHC	Q53LP3	Ankyrin repeat domain-containing protein SOWAHC OS=Homo sapiens GN=SOWAHC PE=1 SV=1	56	15.715	0	0.176777	1.00376	15.83	0.115	0.101489	0.518101	1	1.08477	15.6567	-0.0583333	0.193477	0.769054	0.997459	0.966287	15.795	0.08	0.0353553	0.648178	0.978879	1.05718	0.537575	0.967949	3262
	BLMH	Q13867	Bleomycin hydrolase OS=Homo sapiens GN=BLMH PE=1 SV=1	53	15.935	0	0.0494975	1.00029	16.05	0.115	0.285832	0.570433	1	1.09665	16.0167	0.0816667	0.255799	0.660578	0.997459	1.06971	16.105	0.17	0.00707107	0.147117	0.978879	1.12507	0.887862	0.975806	1267
	DDX55	Q8NHQ9	ATP-dependent RNA helicase DDX55 OS=Homo sapiens GN=DDX55 PE=1 SV=3	69	16.085	0	0.106066	1.00135	16.2	0.115	0.0984886	0.309068	1	1.08467	15.9933	-0.0916667	0.0208167	0.40293	0.997459	0.938503	16.1	0.015	0.0141421	0.909866	0.988289	1.01048	0.0523058	0.967949	3024
	RFT1	Q96AA3	Protein RFT1 homolog OS=Homo sapiens GN=RFT1 PE=1 SV=1	60	13.625	0	0.615183	1.0458	13.74	0.115	0.034641	0.835029	1	1.08318	13.9	0.275	0.324191	0.643486	0.997459	1.23086	13.555	-0.07	0.0777817	0.892689	0.98552	0.95333	0.653093	0.967949	4157
	SEBP2	Q96T21-2	Isoform 2 of Selenocysteine insertion sequence-binding protein 2 OS=Homo sapiens GN=SECISBP2	87	16.115	-1.77636e-15	0.0919239	1.00102	16.23	0.115	0.16	0.383577	1	1.08742	16.3733	0.258333	0.175594	0.121979	0.997459	1.20198	16.345	0.23	0.0212132	0.16039	0.978879	1.1729	0.290061	0.967949	2944
	OSBL6	Q9BZF3-2	Isoform 2 of Oxysterol-binding protein-related protein 6 OS=Homo sapiens GN=OSBPL6	102	16.325	-1.77636e-15	0.219203	1.00578	16.44	0.115	0.181934	0.603733	1	1.08858	16.5867	0.261667	0.160416	0.302034	0.997459	1.20379	16.235	-0.09	0.0353553	0.66478	0.978879	0.939664	0.208638	0.967949	3778
	LCLT1	Q6UWP7-3	Isoform 3 of Lysocardiolipin acyltransferase 1 OS=Homo sapiens GN=LCLAT1	45	18.435	-1.77636e-15	0.0353553	1.00015	18.55	0.115	0.121655	0.239734	1	1.0855	18.5	0.065	0.0888819	0.344172	0.997459	1.04742	18.365	-0.07	0.0919239	0.466421	0.978879	0.953605	0.270202	0.967949	4393
	ROA0	Q13151	Heterogeneous nuclear ribonucleoprotein A0 OS=Homo sapiens GN=HNRNPA0 PE=1 SV=1	31	16.9	1.77636e-15	0.0707107	1.0006	17.0133	0.113333	0.161658	0.366773	1	1.08635	17.2133	0.313333	0.113725	0.0323648	0.997459	1.24518	16.825	-0.075	0.0777817	0.420016	0.978879	0.950032	0.0479259	0.967949	1585
	HXK1	P19367	Hexokinase-1 OS=Homo sapiens GN=HK1 PE=1 SV=3	102	17.18	0	0.282843	1.00962	17.2933	0.113333	0.181751	0.677264	1	1.08735	17.2467	0.0666667	0.258134	0.81327	0.997459	1.05813	17.14	-0.04	0.254558	0.895591	0.98552	0.980235	0.894726	0.978102	859
	K0930	Q6ICG6	Uncharacterized protein KIAA0930 OS=Homo sapiens GN=KIAA0930 PE=1 SV=1	46	16.2	0	0.0282843	1.0001	16.3133	0.113333	0.222336	0.471348	1	1.09056	16.1667	-0.0333333	0.142945	0.729098	0.997459	0.980325	16.08	-0.12	0.113137	0.363676	0.978879	0.921603	0.485187	0.967949	4321
	DNPEP	Q9ULA0	Aspartyl aminopeptidase OS=Homo sapiens GN=DNPEP PE=1 SV=1	52	15.93	8.88178e-16	0.268701	1.00868	16.0433	0.113333	0.080829	0.657017	1	1.08284	15.8567	-0.0733333	0.276104	0.791817	0.997459	0.962332	15.98	0.05	0.19799	0.853355	0.983849	1.04014	0.760927	0.967949	2290
	HMGN2	P05204	Non-histone chromosomal protein HMG-17 OS=Homo sapiens GN=HMGN2 PE=1 SV=3	9	16.82	0	0.155563	1.00291	16.9333	0.113333	0.370045	0.671413	1	1.10552	17.2167	0.396667	0.475955	0.286696	0.997459	1.36606	16.64	-0.18	0.311127	0.563022	0.978879	0.892986	0.442134	0.967949	2618
	AOFB	P27338	Amine oxidase [flavin-containing] B OS=Homo sapiens GN=MAOB PE=1 SV=3	59	16.05	0	0.0565685	1.00038	16.1633	0.113333	0.132035	0.284639	1	1.08472	16.2	0.15	0.07	0.0873834	0.997459	1.11045	16.05	-8.88178e-16	0.113137	1	1	1.00154	0.321771	0.967949	2852
	CMS1	Q9BQ75-2	Isoform 2 of Protein CMSS1 OS=Homo sapiens GN=CMSS1	30	16.93	0	0.169706	1.00346	17.0433	0.113333	0.080829	0.510421	1	1.08286	16.9533	0.0233333	0.215019	0.901854	0.997459	1.02385	16.99	0.06	0	0.704833	0.978879	1.04247	0.833486	0.970455	2911
	MED22	Q15528-2	Isoform Surf5A of Mediator of RNA polymerase II transcription subunit 22 OS=Homo sapiens GN=MED22	16	16.75	0	0.113137	1.00154	16.8633	0.113333	0.215716	0.500004	1	1.09001	16.9167	0.166667	0.268576	0.41427	0.997459	1.13505	16.48	-0.27	0.183848	0.243699	0.978879	0.832689	0.243504	0.967949	5071
	ASPH	Q12797	Aspartyl/asparaginyl beta-hydroxylase OS=Homo sapiens GN=ASPH PE=1 SV=3	86	17.03	-1.77636e-15	0.0565685	1.00038	17.1433	0.113333	0.0702377	0.151174	1	1.08258	17.1933	0.163333	0.148436	0.192346	0.997459	1.12378	17.005	-0.025	0.106066	0.803688	0.978879	0.984149	0.260755	0.967949	564
	PFD2	Q9UHV9	Prefoldin subunit 2 OS=Homo sapiens GN=PFDN2 PE=1 SV=1	17	17.81	-1.77636e-15	0.113137	1.00154	17.9233	0.113333	0.150111	0.412097	1	1.08562	17.9667	0.156667	0.225019	0.381095	0.997459	1.12352	17.69	-0.12	0.0424264	0.355068	0.978879	0.920387	0.344629	0.967949	2289
	VAT1	Q99536	Synaptic vesicle membrane protein VAT-1 homolog OS=Homo sapiens GN=VAT1 PE=1 SV=2	42	16.775	1.77636e-15	0.106066	1.00135	16.8867	0.111667	0.0550757	0.360458	1	1.081	16.9367	0.161667	0.133167	0.238682	0.997459	1.12172	16.77	-0.005	0.0848528	0.924966	0.992924	0.997402	0.263047	0.967949	891
	PLAK	P14923	Junction plakoglobin OS=Homo sapiens GN=JUP PE=1 SV=3	82	16.305	0	0.318198	1.01219	16.4167	0.111667	0.147422	0.710144	1	1.08418	16.35	0.045	0.181934	0.867645	0.997459	1.03703	16.21	-0.095	0.268701	0.770367	0.978879	0.944404	0.757005	0.967949	858
	PRPK	Q96S44	TP53-regulating kinase OS=Homo sapiens GN=TP53RK PE=1 SV=2	28	17.395	0	0.120208	1.00174	17.5067	0.111667	0.0152753	0.424543	1	1.08052	17.3733	-0.0216667	0.215484	0.890163	0.997459	0.992263	17.47	0.075	0.0707107	0.537324	0.978879	1.05399	0.647855	0.967949	4901
	DSN1	Q9H410-4	Isoform 4 of Kinetochore-associated protein DSN1 homolog OS=Homo sapiens GN=DSN1	38	15.925	0	0.120208	1.00174	16.0367	0.111667	0.151767	0.453319	1	1.0845	16.2133	0.288333	0.263122	0.207884	0.997459	1.23434	15.88	-0.045	0.113137	0.751155	0.978879	0.97078	0.301461	0.967949	4275
	PININ	Q9H307	Pinin OS=Homo sapiens GN=PNN PE=1 SV=4	82	17.115	-1.77636e-15	0.00707107	1.00001	17.2267	0.111667	0.0493288	0.0604354	1	1.08089	17.24	0.125	0.069282	0.0867624	0.997459	1.09135	17.205	0.09	0.0777817	0.357162	0.978879	1.06514	0.224304	0.967949	1313
	H33	P84243	Histone H3.3 OS=Homo sapiens GN=H3F3A PE=1 SV=2	15	13.815	-8.88178e-16	0.13435	1.00217	13.9267	0.111667	0.370045	0.66939	1	1.10436	13.72	-0.095	0.168226	0.539721	0.997459	0.940443	13.65	-0.165	0.212132	0.465789	0.978879	0.896754	0.658073	0.967949	4343
	GUAD	Q9Y2T3	Guanine deaminase OS=Homo sapiens GN=GDA PE=1 SV=1	51	16.795	-1.77636e-15	0.247487	1.00737	16.9067	0.111667	0.178979	0.645724	1	1.08595	16.8033	0.00833333	0.0971253	0.970138	0.997459	1.00732	16.735	-0.06	0.0919239	0.792721	0.978879	0.960238	0.688853	0.967949	269
	GRPE1	Q9HAV7	GrpE protein homolog 1, mitochondrial OS=Homo sapiens GN=GRPEL1 PE=1 SV=2	24	17.73	1.77636e-15	0.113137	1.00154	17.84	0.11	0.09	0.375799	1	1.08063	17.8867	0.156667	0.0602771	0.266306	0.997459	1.11536	17.725	-0.005	0.106066	0.967791	1	0.997887	0.215208	0.967949	2003
	LYAR	Q9NX58	Cell growth-regulating nucleolar protein OS=Homo sapiens GN=LYAR PE=1 SV=2	44	16.3	1.77636e-15	0.0424264	1.00022	16.41	0.11	0.06	0.0993585	1	1.07985	16.2933	-0.00666667	0.251462	0.967937	0.997459	1.00523	16.39	0.09	0.0424264	0.16795	0.978879	1.0646	0.747358	0.967949	2008
	PGRC1	O00264	Membrane-associated progesterone receptor component 1 OS=Homo sapiens GN=PGRMC1 PE=1 SV=3	22	15.7	8.88178e-16	0.155563	1.00291	15.81	0.11	0.153948	0.510056	1	1.08328	15.7567	0.0566667	0.226789	0.762754	0.997459	1.04843	15.77	0.07	0.141421	0.684463	0.978879	1.05224	0.9247	0.980411	1415
	VP26B	Q4G0F5	Vacuolar protein sorting-associated protein 26B OS=Homo sapiens GN=VPS26B PE=1 SV=2	39	15.76	0	0.0848528	1.00086	15.87	0.11	0.0608276	0.27507	1	1.07986	15.9833	0.223333	0.211266	0.206694	0.997459	1.17571	15.785	0.025	0.106066	0.82002	0.980684	1.01885	0.34769	0.967949	5256
	EFHD2	Q96C19	EF-hand domain-containing protein D2 OS=Homo sapiens GN=EFHD2 PE=1 SV=1	27	17.46	-1.77636e-15	0.113137	1.00154	17.57	0.11	0.266646	0.573805	1	1.09121	17.5867	0.126667	0.145717	0.361456	0.997459	1.09551	17.505	0.045	0.0353553	0.674168	0.978879	1.03184	0.861159	0.971124	2554
	WDR4	P57081-2	Isoform 2 of tRNA (guanine-N(7)-)-methyltransferase non-catalytic subunit WDR4 OS=Homo sapiens GN=WDR4	45	17.14	0	0.127279	1.00195	17.25	0.11	0.0608276	0.421236	1	1.07986	17.27	0.13	0.052915	0.368439	0.997459	1.09479	17.115	-0.025	0.0353553	0.828833	0.981505	0.982968	0.127431	0.967949	4211
	SAFB1	Q15424-3	Isoform 3 of Scaffold attachment factor B1 OS=Homo sapiens GN=SAFB	103	16.53	-1.77636e-15	0.183848	1.00406	16.64	0.11	0.213776	0.589419	1	1.08697	16.7167	0.186667	0.161967	0.362415	0.997459	1.14282	16.55	0.02	0.113137	0.909846	0.988289	1.01552	0.649916	0.967949	867
	SETD7	Q8WTS6	Histone-lysine N-methyltransferase SETD7 OS=Homo sapiens GN=SETD7 PE=1 SV=1	41	16.31	-1.77636e-15	0.0707107	1.0006	16.42	0.11	0.0556776	0.216303	1	1.07977	16.41	0.1	0.06	0.244144	0.997459	1.07239	16.355	0.045	0.0494975	0.54538	0.978879	1.03199	0.251569	0.967949	4068
	DPOLB	P06746	DNA polymerase beta OS=Homo sapiens GN=POLB PE=1 SV=3	38	16.42	-1.77636e-15	0.0141421	1.00002	16.53	0.11	0.193132	0.42802	1	1.08577	16.5033	0.0833333	0.144684	0.42383	0.997459	1.06309	16.6	0.18	0.0565685	0.122241	0.978879	1.13332	0.660606	0.967949	3361
	RPA49	Q9GZS1-2	Isoform 2 of DNA-directed RNA polymerase I subunit RPA49 OS=Homo sapiens GN=POLR1E	47	16.535	1.77636e-15	0.0636396	1.00049	16.6433	0.108333	0.0251661	0.225504	1	1.07809	16.5667	0.0316667	0.153731	0.772625	0.997459	1.02599	16.64	0.105	0.0282843	0.220828	0.978879	1.0756	0.551028	0.967949	2368
	CNPY2	Q9Y2B0	Protein canopy homolog 2 OS=Homo sapiens GN=CNPY2 PE=1 SV=1	21	15.955	8.88178e-16	0.120208	1.00174	16.0633	0.108333	0.092376	0.403554	1	1.07947	16.2133	0.258333	0.168028	0.143124	0.997459	1.20144	15.895	-0.06	0.0494975	0.60841	0.978879	0.959546	0.102534	0.967949	1412
	SMBP2	P38935	DNA-binding protein SMUBP-2 OS=Homo sapiens GN=IGHMBP2 PE=1 SV=3	109	16.065	1.77636e-15	0.0636396	1.00049	16.1733	0.108333	0.0702377	0.191044	1	1.07883	16.1133	0.0483333	0.150444	0.657238	0.997459	1.03775	16.14	0.075	0.0707107	0.381969	0.978879	1.05399	0.715223	0.967949	1898
	HNRPL	P14866	Heterogeneous nuclear ribonucleoprotein L OS=Homo sapiens GN=HNRNPL PE=1 SV=2	64	16.165	0	0.0212132	1.00005	16.2733	0.108333	0.15695	0.373998	1	1.08231	16.4167	0.251667	0.102632	0.0445158	0.997459	1.19261	16.04	-0.125	0.169706	0.497369	0.978879	0.920178	0.0891033	0.967949	178
	REXO4	Q9GZR2	RNA exonuclease 4 OS=Homo sapiens GN=REXO4 PE=1 SV=2	47	17.055	0	0.0494975	1.00029	17.1633	0.108333	0.0665833	0.162007	1	1.07875	17.1833	0.128333	0.110604	0.194691	0.997459	1.09518	17.03	-0.025	0.0565685	0.71877	0.978879	0.983198	0.211408	0.967949	1998
	NUDT3	O95989	Diphosphoinositol polyphosphate phosphohydrolase 1 OS=Homo sapiens GN=NUDT3 PE=1 SV=1	19	16.905	-1.77636e-15	0.0919239	1.00102	17.0133	0.108333	0.128582	0.338056	1	1.08088	17.1033	0.198333	0.115036	0.128228	0.997459	1.14981	16.93	0.025	0.0424264	0.771998	0.978879	1.0177	0.239925	0.967949	5041
	RYBP	Q8N488	RING1 and YY1-binding protein OS=Homo sapiens GN=RYBP PE=1 SV=2	25	14.605	0	0.162635	1.00318	14.7133	0.108333	0.218251	0.597893	1	1.08634	14.8233	0.218333	0.270247	0.341021	0.997459	1.1771	14.49	-0.115	0.141421	0.524918	0.978879	0.925601	0.428332	0.967949	4342
	KI67	P46013	Antigen KI-67 OS=Homo sapiens GN=MKI67 PE=1 SV=2	359	16.87	1.77636e-15	0.296985	1.01061	16.9767	0.106667	0.168028	0.704748	1	1.08167	16.9233	0.0533333	0.1861	0.847481	0.997459	1.04347	16.815	-0.055	0.360624	0.883574	0.984089	0.97767	0.890267	0.977031	88
	SYMC	P56192	Methionine--tRNA ligase, cytoplasmic OS=Homo sapiens GN=MARS PE=1 SV=2	101	16.37	1.77636e-15	0.0424264	1.00022	16.4767	0.106667	0.104083	0.217644	1	1.07859	16.4467	0.0766667	0.171561	0.525937	0.997459	1.0596	16.465	0.095	0.00707107	0.186606	0.978879	1.06807	0.780812	0.970037	271
	PYRD1	Q8WU10	Pyridine nucleotide-disulfide oxidoreductase domain-containing protein 1 OS=Homo sapiens GN=PYROXD1 PE=1 SV=1	56	16.94	1.77636e-15	0.155563	1.00291	17.0467	0.106667	0.120139	0.505967	1	1.07923	17.2	0.26	0.217025	0.22096	0.997459	1.20627	16.955	0.015	0.0494975	0.914923	0.989305	1.01075	0.315244	0.967949	4476
	ITB1	P05556	Integrin beta-1 OS=Homo sapiens GN=ITGB1 PE=1 SV=2	88	16.54	1.77636e-15	0.141421	1.0024	16.6467	0.106667	0.159478	0.499873	1	1.08107	16.7967	0.256667	0.106927	0.176238	0.997459	1.19693	16.51	-0.03	0.183848	0.872703	0.983849	0.983399	0.215682	0.967949	319
	CHM4A	Q9BY43-2	Isoform 2 of Charged multivesicular body protein 4a OS=Homo sapiens GN=CHMP4A	30	16.61	1.77636e-15	0.0141421	1.00002	16.7167	0.106667	0.10116	0.20672	1	1.07848	16.8167	0.206667	0.183394	0.189232	0.997459	1.16012	16.56	-0.05	0.0282843	0.198727	0.978879	0.966029	0.191419	0.967949	3429
	LMAN2	Q12907	Vesicular integral-membrane protein VIP36 OS=Homo sapiens GN=LMAN2 PE=1 SV=1	40	17.04	1.77636e-15	0.268701	1.00868	17.1467	0.106667	0.0550757	0.674057	1	1.07726	17.1067	0.0666667	0.215019	0.798379	0.997459	1.05493	17.18	0.14	0.113137	0.594944	0.978879	1.1036	0.860757	0.971124	1227
	MANF	P55145	Mesencephalic astrocyte-derived neurotrophic factor OS=Homo sapiens GN=MANF PE=1 SV=3	21	17.54	0	0	1	17.6467	0.106667	0.125033	0.277562	1	1.07943	17.7133	0.173333	0.175024	0.228422	0.997459	1.13321	17.41	-0.13	0.0282843	0.0971796	0.978879	0.913919	0.141623	0.967949	1972
	IKIP	Q70UQ0	Inhibitor of nuclear factor kappa-B kinase-interacting protein OS=Homo sapiens GN=IKBIP PE=1 SV=1	39	17.09	0	0.0848528	1.00086	17.1967	0.106667	0.085049	0.288553	1	1.07798	17.1867	0.0966667	0.171561	0.466179	0.997459	1.07439	17.085	-0.005	0.120208	0.966466	1	0.99827	0.665282	0.967949	2164
	TMED7	Q9Y3B3	Transmembrane emp24 domain-containing protein 7 OS=Homo sapiens GN=TMED7 PE=1 SV=2	25	17.16	0	0.0565685	1.00038	17.2667	0.106667	0.051316	0.160193	1	1.07719	17.2367	0.0766667	0.255408	0.660132	0.997459	1.06534	17.155	-0.005	0.0353553	0.92686	0.993423	0.99669	0.808971	0.970455	2715
	ICAM1	P05362	Intercellular adhesion molecule 1 OS=Homo sapiens GN=ICAM1 PE=1 SV=2	58	17	0	0.113137	1.00154	17.1067	0.106667	0.0757188	0.386083	1	1.07772	17.2833	0.283333	0.135769	0.0972405	0.997459	1.22066	17.04	0.04	0.127279	0.771718	0.978879	1.03012	0.107537	0.967949	3660
	TR10A	O00220	Tumor necrosis factor receptor superfamily member 10A OS=Homo sapiens GN=TNFRSF10A PE=1 SV=3	50	15.33	0	0.169706	1.00346	15.4367	0.106667	0.176163	0.558435	1	1.08222	15.4033	0.0733333	0.142244	0.6654	0.997459	1.0555	15.56	0.23	0.155563	0.294096	0.978879	1.17625	0.575066	0.967949	4348
	GP179	Q6PRD1	Probable G-protein coupled receptor 179 OS=Homo sapiens GN=GPR179 PE=1 SV=2	257	14.07	0	0.127279	1.00195	14.1767	0.106667	0.270062	0.596414	1	1.08938	14.44	0.37	0.325115	0.18235	0.997459	1.31349	13.885	-0.185	0.445477	0.661761	0.978879	0.9007	0.330697	0.967949	2117
	RL10A	P62906	60S ribosomal protein L10a OS=Homo sapiens GN=RPL10A PE=1 SV=2	25	16.96	-1.77636e-15	0.183848	1.00406	17.0667	0.106667	0.247857	0.621816	1	1.0872	17.05	0.09	0.168226	0.632541	0.997459	1.06929	16.805	-0.155	0.0212132	0.44243	0.978879	0.898181	0.484627	0.967949	325
	ALDH2	P05091	Aldehyde dehydrogenase, mitochondrial OS=Homo sapiens GN=ALDH2 PE=1 SV=2	56	16.565	1.77636e-15	0.33234	1.0133	16.67	0.105	0.043589	0.732521	1	1.07582	16.8033	0.238333	0.361985	0.51488	0.997459	1.20367	16.58	0.015	0.240416	0.963858	0.999402	1.01747	0.744273	0.967949	2409
	SELH	Q8IZQ5	Selenoprotein H OS=Homo sapiens GN=SELH PE=1 SV=2	13	18.055	0	0.219203	1.00578	18.16	0.105	0.117898	0.615912	1	1.07787	18.2867	0.231667	0.15308	0.358886	0.997459	1.17851	17.905	-0.15	0.00707107	0.510008	0.978879	0.901256	0.11578	0.967949	4722
	HMGN1	P05114	Non-histone chromosomal protein HMG-14 OS=Homo sapiens GN=HMGN1 PE=1 SV=3	11	17.095	1.77636e-15	0.120208	1.00174	17.2	0.105	0.321403	0.658969	1	1.09411	17.4067	0.311667	0.436157	0.351788	0.997459	1.27972	16.86	-0.235	0.169706	0.269376	0.978879	0.852626	0.398585	0.967949	3090
	PP1R8	Q12972	Nuclear inhibitor of protein phosphatase 1 OS=Homo sapiens GN=PPP1R8 PE=1 SV=2	38	16.275	0	0.0494975	1.00029	16.38	0.105	0	0.222035	1	1.07549	16.4133	0.138333	0.0208167	0.14894	0.997459	1.10071	16.345	0.07	0.0212132	0.299194	0.978879	1.04977	0.00751395	0.855756	3523
	SNAG	Q99747	Gamma-soluble NSF attachment protein OS=Homo sapiens GN=NAPG PE=1 SV=1	35	17.915	0	0.106066	1.00135	18.02	0.105	0.108167	0.360182	1	1.07749	18.0367	0.121667	0.117189	0.308907	0.997459	1.09042	17.925	0.01	0.0494975	0.871079	0.983849	1.00725	0.514251	0.967949	3723
	NUDC2	Q8WVJ2	NudC domain-containing protein 2 OS=Homo sapiens GN=NUDCD2 PE=1 SV=1	18	15.135	0	0.0636396	1.00049	15.24	0.105	0.0264575	0.187465	1	1.07561	15.37	0.235	0.221133	0.206136	0.997459	1.18592	15.19	0.055	0.19799	0.743351	0.978879	1.04375	0.439627	0.967949	3882
	GNL3	Q9BVP2	Guanine nucleotide-binding protein-like 3 OS=Homo sapiens GN=GNL3 PE=1 SV=2	62	16.855	0	0.0919239	1.00102	16.96	0.105	0.07	0.349049	1	1.07633	16.9267	0.0716667	0.0737111	0.477005	0.997459	1.05185	16.88	0.025	0.0424264	0.784279	0.978879	1.0177	0.475811	0.967949	752
	SEC63	Q9UGP8	Translocation protein SEC63 homolog OS=Homo sapiens GN=SEC63 PE=1 SV=2	88	16.695	-1.77636e-15	0.0636396	1.00049	16.8	0.105	0.117898	0.288783	1	1.07791	16.6967	0.00166667	0.195533	0.969517	0.997459	1.00733	16.785	0.09	0.0212132	0.247224	0.978879	1.06443	0.721417	0.967949	854
	HNRDL	O14979	Heterogeneous nuclear ribonucleoprotein D-like OS=Homo sapiens GN=HNRNPDL PE=1 SV=3	46	16.745	0	0.106066	1.00135	16.85	0.105	0.19975	0.513202	1	1.08249	16.7933	0.0483333	0.178979	0.75141	0.997459	1.03946	16.69	-0.055	0.0282843	0.574008	0.978879	0.962687	0.753127	0.967949	1253
	PHC2	Q8IXK0-5	Isoform 5 of Polyhomeotic-like protein 2 OS=Homo sapiens GN=PHC2	91	17.055	0	0.0212132	1.00005	17.16	0.105	0.0754983	0.116105	1	1.07648	17.2033	0.148333	0.0305505	0.0182203	0.997459	1.10845	17.01	-0.045	0.0848528	0.613088	0.978879	0.970128	0.0343752	0.967949	2886
	TRY3	P35030-2	Isoform 2 of Trypsin-3 OS=Homo sapiens GN=PRSS3	28	16.765	0	0.13435	1.00217	16.87	0.105	0.0360555	0.44815	1	1.07572	17.04	0.275	0.294449	0.244756	0.997459	1.22752	16.51	-0.255	0.0282843	0.19595	0.978879	0.838068	0.0789331	0.967949	3667
	MLKL	Q8NB16	Mixed lineage kinase domain-like protein OS=Homo sapiens GN=MLKL PE=1 SV=1	54	16.865	-1.77636e-15	0.388909	1.01822	16.97	0.105	0.180278	0.764009	1	1.08119	16.78	-0.085	0.24	0.815317	0.997459	0.951502	17.025	0.16	0.205061	0.663979	0.978879	1.12294	0.69525	0.967949	3877
	UBP30	Q70CQ3	Ubiquitin carboxyl-terminal hydrolase 30 OS=Homo sapiens GN=USP30 PE=1 SV=1	59	15.315	-8.88178e-16	0.219203	1.00578	15.42	0.105	0.115326	0.610941	1	1.07776	15.3167	0.00166667	0.162891	0.993602	1	1.00533	15.225	-0.09	0.289914	0.76181	0.978879	0.949024	0.718796	0.967949	5194
	THOC1	Q96FV9	THO complex subunit 1 OS=Homo sapiens GN=THOC1 PE=1 SV=1	76	16.365	-1.77636e-15	0.0212132	1.00005	16.47	0.105	0.0173205	0.0317823	1	1.07555	16.5333	0.168333	0.0929157	0.0794984	0.997459	1.1253	16.315	-0.05	0.00707107	0.157758	0.978879	0.965942	0.0173224	0.895411	2088
	RS27L	Q71UM5	40S ribosomal protein S27-like OS=Homo sapiens GN=RPS27L PE=1 SV=3	9	17.615	-1.77636e-15	0.615183	1.0458	17.72	0.105	0.429302	0.856654	1	1.10583	17.8967	0.281667	0.553745	0.652315	0.997459	1.27235	17.24	-0.375	0.0565685	0.546463	0.978879	0.771402	0.544218	0.967949	2350
	PPIG	Q13427	Peptidyl-prolyl cis-trans isomerase G OS=Homo sapiens GN=PPIG PE=1 SV=2	89	16.505	-1.77636e-15	0.120208	1.00174	16.61	0.105	0.034641	0.425801	1	1.0757	16.65	0.145	0.043589	0.320632	0.997459	1.10607	16.54	0.035	0.0282843	0.751973	0.978879	1.02466	0.122045	0.967949	2242
	NOP16	Q9Y3C1	Nucleolar protein 16 OS=Homo sapiens GN=NOP16 PE=1 SV=2	21	17.115	-1.77636e-15	0.148492	1.00265	17.22	0.105	0.034641	0.496597	1	1.0757	17.27	0.155	0.043589	0.369054	0.997459	1.11376	17.2	0.085	0	0.566767	0.978879	1.06069	0.204635	0.967949	3070
	JUNB	P17275	Transcription factor jun-B OS=Homo sapiens GN=JUNB PE=1 SV=1	36	15.56	8.88178e-16	0.268701	1.00868	15.6633	0.103333	0.28589	0.715252	1	1.08805	15.64	0.08	0.337787	0.789923	0.997459	1.07555	15.345	-0.215	0.0353553	0.458564	0.978879	0.861676	0.631842	0.967949	4763
	ICE2	Q659A1	Little elongation complex subunit 2 OS=Homo sapiens GN=ICE2 PE=1 SV=2	110	16.04	0	0	1	16.1433	0.103333	0.147422	0.34863	1	1.07806	16.09	0.05	0.141067	0.601801	0.997459	1.03854	16.035	-0.005	0.0494975	0.909666	0.988289	0.996834	0.725853	0.967949	3010
	GNA1	Q96EK6	Glucosamine 6-phosphate N-acetyltransferase OS=Homo sapiens GN=GNPNAT1 PE=1 SV=1	21	16.02	0	0.127279	1.00195	16.1233	0.103333	0.125033	0.456191	1	1.0769	15.95	-0.07	0.20664	0.671543	0.997459	0.959288	16.15	0.13	0.0141421	0.383205	0.978879	1.09432	0.448921	0.967949	3159
	MTA70	Q86U44	N6-adenosine-methyltransferase 70 kDa subunit OS=Homo sapiens GN=METTL3 PE=1 SV=2	64	17.07	0	0.0424264	1.00022	17.1733	0.103333	0.0750555	0.144802	1	1.07522	17.11	0.04	0.043589	0.401292	0.997459	1.02843	17.135	0.065	0.0636396	0.367509	0.978879	1.04659	0.349114	0.967949	3405
	NDUAB	Q86Y39	NADH dehydrogenase [ubiquinone] 1 alpha subcomplex subunit 11 OS=Homo sapiens GN=NDUFA11 PE=1 SV=3	15	16.79	0	0.0565685	1.00038	16.8933	0.103333	0.180093	0.433512	1	1.07983	16.7633	-0.0266667	0.0585947	0.654688	0.997459	0.982229	16.805	0.015	0.00707107	0.771742	0.978879	1.01046	0.56431	0.967949	4236
	EH1L1	Q8N3D4	EH domain-binding protein 1-like protein 1 OS=Homo sapiens GN=EHBP1L1 PE=1 SV=2	162	15.77	8.88178e-16	0.0565685	1.00038	15.8733	0.103333	0.0832666	0.19938	1	1.07544	15.8133	0.0433333	0.0635085	0.493289	0.997459	1.03115	15.72	-0.05	0.0424264	0.429622	0.978879	0.966145	0.1761	0.967949	2353
	NSUN5	Q96P11-2	Isoform 2 of Probable 28S rRNA (cytosine-C(5))-methyltransferase OS=Homo sapiens GN=NSUN5	50	15.57	0	0.155563	1.00291	15.6733	0.103333	0.0585947	0.513784	1	1.07485	15.6867	0.116667	0.115036	0.471458	0.997459	1.08652	15.72	0.15	0.19799	0.492453	0.978879	1.1148	0.677204	0.967949	2800
	DSC2	Q02487	Desmocollin-2 OS=Homo sapiens GN=DSC2 PE=1 SV=1	100	14.24	0	0.311127	1.01165	14.3433	0.103333	0.480139	0.789549	1	1.11447	13.89	-0.35	0.31	0.329788	0.997459	0.79711	13.785	-0.455	0.346482	0.302446	0.978879	0.740055	0.373597	0.967949	3350
	SARNP	P82979	SAP domain-containing ribonucleoprotein OS=Homo sapiens GN=SARNP PE=1 SV=3	24	17.82	-1.77636e-15	0.0141421	1.00002	17.9233	0.103333	0.183394	0.432202	1	1.08016	17.9567	0.136667	0.241316	0.43015	0.997459	1.10943	17.68	-0.14	0.141421	0.393064	0.978879	0.9097	0.433548	0.967949	3378
	NDUA4	O00483	Cytochrome c oxidase subunit NDUFA4 OS=Homo sapiens GN=NDUFA4 PE=1 SV=1	9	18.07	0	0.127279	1.00195	18.1733	0.103333	0.185023	0.514543	1	1.08001	18.2	0.13	0.0519615	0.368889	0.997459	1.09476	18.18	0.11	0.0565685	0.42154	0.978879	1.07964	0.7092	0.967949	4173
	STAR7	Q9NQZ5	StAR-related lipid transfer protein 7, mitochondrial OS=Homo sapiens GN=STARD7 PE=1 SV=2	43	17.39	-1.77636e-15	0.0141421	1.00002	17.4933	0.103333	0.183394	0.432202	1	1.08016	17.5633	0.173333	0.0550757	0.024216	0.997459	1.12821	17.54	0.15	0.113137	0.30817	0.978879	1.11128	0.488119	0.967949	4332
	GOPC	Q9HD26-2	Isoform 2 of Golgi-associated PDZ and coiled-coil motif-containing protein OS=Homo sapiens GN=GOPC	50	16.75	0	0.155563	1.00291	16.8533	0.103333	0.117189	0.516689	1	1.07658	16.8567	0.106667	0.234592	0.584924	0.997459	1.08608	16.995	0.245	0.120208	0.227967	0.978879	1.18715	0.590597	0.967949	4437
	DDX56	Q9NY93	Probable ATP-dependent RNA helicase DDX56 OS=Homo sapiens GN=DDX56 PE=1 SV=1	62	16.56	-1.77636e-15	0.113137	1.00154	16.6633	0.103333	0.155027	0.455823	1	1.07847	16.7667	0.206667	0.0378594	0.215667	0.997459	1.15428	16.835	0.275	0.0636396	0.126583	0.978879	1.21058	0.136767	0.967949	1672
	PPT2	Q9UMR5-3	Isoform 3 of Lysosomal thioesterase PPT2 OS=Homo sapiens GN=PPT2	35	16.21	-1.77636e-15	0.183848	1.00406	16.3133	0.103333	0.0585947	0.569535	1	1.07485	16.3567	0.146667	0.0378594	0.458217	0.997459	1.10726	16.195	-0.015	0.289914	0.95723	0.998101	0.999665	0.581401	0.967949	4756
	RASK	P01116-2	Isoform 2B of GTPase KRas OS=Homo sapiens GN=KRAS	21	16.74	-1.77636e-15	0.0989949	1.00118	16.8433	0.103333	0.262742	0.584493	1	1.08575	16.89	0.15	0.259422	0.43756	0.997459	1.12126	16.595	-0.145	0.120208	0.322599	0.978879	0.90595	0.535323	0.967949	2494
	BLVRB	P30043	Flavin reductase (NADPH) OS=Homo sapiens GN=BLVRB PE=1 SV=3	22	16.915	1.77636e-15	0.00707107	1.00001	17.0167	0.101667	0.0057735	0.00434015	1	1.07302	17.0267	0.111667	0.137961	0.301853	0.997459	1.08372	16.985	0.07	0.0494975	0.290091	0.978879	1.05003	0.517862	0.967949	1688
	SSRA	P43307	Translocon-associated protein subunit alpha OS=Homo sapiens GN=SSR1 PE=1 SV=3	32	16.955	1.77636e-15	0.0919239	1.00102	17.0567	0.101667	0.0472582	0.336729	1	1.0734	17.1333	0.178333	0.115902	0.161386	0.997459	1.134	16.955	1.77636e-15	0.0494975	1	1	1.00029	0.143407	0.967949	1694
	PCNA	P12004	Proliferating cell nuclear antigen OS=Homo sapiens GN=PCNA PE=1 SV=1	29	17.055	0	0.0777817	1.00073	17.1567	0.101667	0.106927	0.296892	1	1.07496	17.23	0.175	0.0866025	0.101442	0.997459	1.13031	17.015	-0.04	0.0353553	0.530247	0.978879	0.972801	0.115389	0.967949	374
	OST48	P39656	Dolichyl-diphosphooligosaccharide--protein glycosyltransferase 48 kDa subunit OS=Homo sapiens GN=DDOST PE=1 SV=4	51	16.675	0	0.176777	1.00376	16.7767	0.101667	0.225019	0.628629	1	1.08172	16.82	0.145	0.219317	0.504005	0.997459	1.11441	16.52	-0.155	0.0565685	0.423635	0.978879	0.898478	0.433949	0.967949	1223
	S4A7	Q9Y6M7-13	Isoform 13 of Sodium bicarbonate cotransporter 3 OS=Homo sapiens GN=SLC4A7	128	15.365	0	0.0636396	1.00049	15.4667	0.101667	0.0907377	0.228026	1	1.07442	15.37	0.005	0.0608276	1	1	1.00407	15.27	-0.095	0.127279	0.454988	0.978879	0.938095	0.183469	0.967949	2116
	ABCCB	Q96J66-2	Isoform 2 of ATP-binding cassette sub-family C member 11 OS=Homo sapiens GN=ABCC11	150	12.445	0	0.0353553	1.00015	12.5467	0.101667	0.338575	0.66601	1	1.09318	12.8867	0.441667	0.22053	0.0695577	0.997459	1.36897	12.58	0.135	0.353553	0.689933	0.978879	1.11462	0.369896	0.967949	2271
	MOT1	P53985	Monocarboxylate transporter 1 OS=Homo sapiens GN=SLC16A1 PE=1 SV=3	54	15.705	0	0.176777	1.00376	15.8067	0.101667	0.130128	0.584775	1	1.07593	15.7067	0.00166667	0.243379	0.98739	0.999952	1.01082	15.88	0.175	0.0282843	0.400903	0.978879	1.12907	0.697186	0.967949	3508
	VANG1	Q8TAA9-2	Isoform 2 of Vang-like protein 1 OS=Homo sapiens GN=VANGL1	60	15.465	0	0.148492	1.00265	15.5667	0.101667	0.113725	0.517329	1	1.07521	15.78	0.315	0.329697	0.244215	0.997459	1.2667	15.6	0.135	0.0707107	0.407274	0.978879	1.09875	0.45296	0.967949	3559
	T2FB	P13984	General transcription factor IIF subunit 2 OS=Homo sapiens GN=GTF2F2 PE=1 SV=2	28	17.355	0	0.0494975	1.00029	17.4567	0.101667	0.0929157	0.212923	1	1.07448	17.3267	-0.0283333	0.161658	0.816523	0.997459	0.984698	17.41	0.055	0.0141421	0.383549	0.978879	1.03888	0.554117	0.967949	3663
	RRP7A	Q9Y3A4	Ribosomal RNA-processing protein 7 homolog A OS=Homo sapiens GN=RRP7A PE=1 SV=2	32	16.265	0	0.00707107	1.00001	16.3667	0.101667	0.0986577	0.218873	1	1.07471	16.2833	0.0183333	0.106927	0.81779	0.997459	1.01462	16.31	0.045	0.113137	0.69003	0.978879	1.03327	0.658869	0.967949	3937
	SPB5	P36952	Serpin B5 OS=Homo sapiens GN=SERPINB5 PE=1 SV=2	42	16.445	0	0.360624	1.01566	16.5467	0.101667	0.123423	0.766251	1	1.0756	16.4267	-0.0183333	0.241109	0.943849	0.997459	0.996671	16.505	0.06	0.247487	0.875276	0.983849	1.05014	0.926532	0.980411	1291
	CENPV	Q7Z7K6	Centromere protein V OS=Homo sapiens GN=CENPV PE=1 SV=1	30	16.655	-1.77636e-15	0.0636396	1.00049	16.7567	0.101667	0.106927	0.25628	1	1.07501	16.8033	0.148333	0.115902	0.146736	0.997459	1.11064	16.675	0.02	0.0353553	0.743989	0.978879	1.01411	0.317242	0.967949	4048
	RRP12	Q5JTH9	RRP12-like protein OS=Homo sapiens GN=RRP12 PE=1 SV=2	144	16.185	-1.77636e-15	0.13435	1.00217	16.2867	0.101667	0.160104	0.506282	1	1.07743	16.1433	-0.0416667	0.221886	0.810838	0.997459	0.979294	16.38	0.195	0.0141421	0.285744	0.978879	1.14475	0.473983	0.967949	436
	SEC20	Q12981	Vesicle transport protein SEC20 OS=Homo sapiens GN=BNIP1 PE=1 SV=3	26	17.755	-1.77636e-15	0.120208	1.00174	17.8567	0.101667	0.110151	0.434993	1	1.0751	17.8167	0.0616667	0.187172	0.684493	0.997459	1.04966	17.655	-0.1	0.0212132	0.444464	0.978879	0.933083	0.458928	0.967949	4020
	GSTO1	P78417	Glutathione S-transferase omega-1 OS=Homo sapiens GN=GSTO1 PE=1 SV=2	28	17.23	1.77636e-15	0.0141421	1.00002	17.33	0.1	0.105357	0.239975	1	1.07369	17.2567	0.0266667	0.0450925	0.421351	0.997459	1.01899	17.12	-0.11	0.141421	0.468478	0.978879	0.928815	0.17559	0.967949	908
	TRI25	Q14258	E3 ubiquitin/ISG15 ligase TRIM25 OS=Homo sapiens GN=TRIM25 PE=1 SV=2	71	16.75	0	0.0565685	1.00038	16.85	0.1	0.07	0.187536	1	1.07261	16.98	0.23	0.06245	0.0344484	0.997459	1.17357	16.735	-0.015	0.0353553	0.785607	0.978879	0.989805	0.012898	0.860104	670
	SMD1	P62314	Small nuclear ribonucleoprotein Sm D1 OS=Homo sapiens GN=SNRPD1 PE=1 SV=1	13	15.88	8.88178e-16	0.169706	1.00346	15.98	0.1	0.181934	0.584878	1	1.07732	15.9733	0.0933333	0.0702377	0.575793	0.997459	1.06767	15.73	-0.15	0.0989949	0.41558	0.978879	0.902312	0.279724	0.967949	2513
	ARF6	P62330	ADP-ribosylation factor 6 OS=Homo sapiens GN=ARF6 PE=1 SV=2	20	16.5	0	0.39598	1.01889	16.6	0.1	0.266271	0.789821	1	1.0841	16.21	-0.29	0.570351	0.551781	0.997459	0.862383	16.715	0.215	0.106066	0.580719	0.978879	1.16227	0.548508	0.967949	2642
	HSDL1	Q3SXM5	Inactive hydroxysteroid dehydrogenase-like protein 1 OS=Homo sapiens GN=HSDL1 PE=1 SV=3	37	17.02	0	0.0707107	1.0006	17.12	0.1	0.043589	0.253686	1	1.0721	16.9667	-0.0533333	0.0472582	0.467563	0.997459	0.964054	17.03	0.01	0.0141421	0.874861	0.983849	1.00698	0.0389588	0.967949	4626
	NOM1	Q5C9Z4	Nucleolar MIF4G domain-containing protein 1 OS=Homo sapiens GN=NOM1 PE=1 SV=1	96	16.75	0	0.353553	1.01505	16.85	0.1	0.185203	0.761613	1	1.07765	17.0067	0.256667	0.328075	0.494685	0.997459	1.21454	16.635	-0.115	0.0777817	0.72586	0.978879	0.924053	0.500485	0.967949	4783
	PTBP1	P26599-3	Isoform 3 of Polypyrimidine tract-binding protein 1 OS=Homo sapiens GN=PTBP1	60	15.49	0	0	1	15.59	0.1	0.228692	0.527896	1	1.08101	15.5933	0.103333	0.126623	0.293077	0.997459	1.07697	15.255	-0.235	0.0919239	0.171791	0.978879	0.850548	0.17169	0.967949	77
	HGS	O14964	Hepatocyte growth factor-regulated tyrosine kinase substrate OS=Homo sapiens GN=HGS PE=1 SV=1	86	16.34	0	0.0424264	1.00022	16.44	0.1	0.0360555	0.113501	1	1.072	16.4167	0.0766667	0.0416333	0.170678	0.997459	1.05487	16.415	0.075	0.0353553	0.198873	0.978879	1.05352	0.132997	0.967949	1148
	RIOK1	Q9BRS2	Serine/threonine-protein kinase RIO1 OS=Homo sapiens GN=RIOK1 PE=1 SV=2	66	16.21	-1.77636e-15	0.113137	1.00154	16.31	0.1	0.0556776	0.412999	1	1.0723	16.37	0.16	0.0519615	0.26682	0.997459	1.11777	16.24	0.03	0.0707107	0.785607	0.978879	1.02163	0.148402	0.967949	3166
	RAI3	Q8NFJ5	Retinoic acid-induced protein 3 OS=Homo sapiens GN=GPRC5A PE=1 SV=2	40	16.24	-1.77636e-15	0.0707107	1.0006	16.34	0.1	0.236432	0.550199	1	1.08149	16.43	0.19	0.138924	0.139128	0.997459	1.14436	16.32	0.08	0.0424264	0.327984	0.978879	1.05725	0.653517	0.967949	3710
	UTP20	O75691	Small subunit processome component 20 homolog OS=Homo sapiens GN=UTP20 PE=1 SV=3	318	16.105	1.77636e-15	0.0636396	1.00049	16.2033	0.0983333	0.130128	0.344847	1	1.07343	16.0467	-0.0583333	0.22745	0.70863	0.997459	0.968515	16.295	0.19	0.0212132	0.120368	0.978879	1.14083	0.381239	0.967949	223
	CEBPZ	Q03701	CCAAT/enhancer-binding protein zeta OS=Homo sapiens GN=CEBPZ PE=1 SV=3	121	16.495	1.77636e-15	0.0919239	1.00102	16.5933	0.0983333	0.0650641	0.340517	1	1.07126	16.47	-0.025	0.163707	0.841466	0.997459	0.986988	16.415	-0.08	0.190919	0.66409	0.978879	0.950203	0.532994	0.967949	925
	RRAGC	Q9HB90	Ras-related GTP-binding protein C OS=Homo sapiens GN=RRAGC PE=1 SV=1	44	17.025	1.77636e-15	0.148492	1.00265	17.1233	0.0983333	0.197315	0.588886	1	1.07739	17.0467	0.0216667	0.406489	0.948386	0.997459	1.04347	17.27	0.245	0.0848528	0.211826	0.978879	1.18612	0.786325	0.970404	3739
	IF2B2	Q9Y6M1-1	Isoform 2 of Insulin-like growth factor 2 mRNA-binding protein 2 OS=Homo sapiens GN=IGF2BP2	62	17.255	0	0.205061	1.00506	17.3533	0.0983333	0.276466	0.671739	1	1.08413	17.56	0.305	0.135277	0.242641	0.997459	1.23903	16.88	-0.375	0.551543	0.50984	0.978879	0.799452	0.19986	0.967949	4143
	DLDH	P09622	Dihydrolipoyl dehydrogenase, mitochondrial OS=Homo sapiens GN=DLD PE=1 SV=2	54	16.485	0	0.148492	1.00265	16.5833	0.0983333	0.083865	0.523441	1	1.07176	16.6467	0.161667	0.0986577	0.348028	0.997459	1.12034	16.46	-0.025	0.113137	0.847599	0.982625	0.984332	0.283897	0.967949	497
	PYRG1	P17812	CTP synthase 1 OS=Homo sapiens GN=CTPS1 PE=1 SV=2	67	16.095	1.77636e-15	0.120208	1.00174	16.1933	0.0983333	0.0416333	0.444889	1	1.07083	16.1633	0.0683333	0.0802081	0.586924	0.997459	1.04958	16.085	-0.01	0.0777817	0.931637	0.994704	0.993814	0.444958	0.967949	949
	RS15A	P62244	40S ribosomal protein S15a OS=Homo sapiens GN=RPS15A PE=1 SV=2	15	17.785	0	0.0212132	1.00005	17.8833	0.0983333	0.0321455	0.046713	1	1.07071	17.8533	0.0683333	0.12897	0.431311	0.997459	1.05127	17.835	0.05	0.00707107	0.25098	0.978879	1.03527	0.582159	0.967949	1377
	ZN598	Q86UK7-2	Isoform 2 of Zinc finger protein 598 OS=Homo sapiens GN=ZNF598	98	16.165	0	0.106066	1.00135	16.2633	0.0983333	0.0971253	0.371363	1	1.07217	16.3933	0.228333	0.165025	0.143068	0.997459	1.17652	16.11	-0.055	0.0282843	0.574008	0.978879	0.962687	0.126752	0.967949	1602
	SLTM	Q9NWH9	SAFB-like transcription modulator OS=Homo sapiens GN=SLTM PE=1 SV=2	117	16.625	0	0.106066	1.00135	16.7233	0.0983333	0.0814453	0.364344	1	1.07166	16.78	0.155	0.09	0.202489	0.997459	1.11487	16.68	0.055	0.0989949	0.645753	0.978879	1.04008	0.362518	0.967949	2196
	FAK1	Q05397-5	Isoform 5 of Focal adhesion kinase 1 OS=Homo sapiens GN=PTK2	121	14.985	8.88178e-16	0.148492	1.00265	15.0833	0.0983333	0.179258	0.558394	1	1.07618	15.1	0.115	0.121244	0.4627	0.997459	1.08551	15.17	0.185	0.0424264	0.31275	0.978879	1.13706	0.639474	0.967949	2338
	CHM2A	O43633	Charged multivesicular body protein 2a OS=Homo sapiens GN=CHMP2A PE=1 SV=1	25	17.805	0	0.0919239	1.00102	17.9033	0.0983333	0.0763763	0.360902	1	1.07153	17.8667	0.0616667	0.175024	0.63582	0.997459	1.04879	17.905	0.1	0.0353553	0.368415	0.978879	1.07193	0.783677	0.970037	2605
	R113A	O15541	RING finger protein 113A OS=Homo sapiens GN=RNF113A PE=1 SV=1	39	16.375	0	0.0777817	1.00073	16.4733	0.0983333	0.0981495	0.292566	1	1.07217	16.52	0.145	0.0953939	0.154538	0.997459	1.10735	16.37	-0.005	0.0424264	0.88262	0.983849	0.996756	0.252551	0.967949	4353
	PRAF2	O60831	PRA1 family protein 2 OS=Homo sapiens GN=PRAF2 PE=1 SV=1	19	15.985	8.88178e-16	0.00707107	1.00001	16.0833	0.0983333	0.118462	0.281353	1	1.07298	16.1867	0.201667	0.176163	0.195117	0.997459	1.15588	15.87	-0.115	0.183848	0.538811	0.978879	0.927134	0.202548	0.967949	5260
	TCOF	Q13428-3	Isoform 3 of Treacle protein OS=Homo sapiens GN=TCOF1	152	16.945	0	0.0353553	1.00015	17.0433	0.0983333	0.0503322	0.0786446	1	1.07097	17.0767	0.131667	0.057735	0.0367956	0.997459	1.09614	16.97	0.025	0.0282843	0.552786	0.978879	1.01758	0.0617559	0.967949	250
	ANXA3	P12429	Annexin A3 OS=Homo sapiens GN=ANXA3 PE=1 SV=3	36	17.085	-1.77636e-15	0.0353553	1.00015	17.1833	0.0983333	0.211266	0.506941	1	1.07799	17.1633	0.0783333	0.117189	0.327188	0.997459	1.05809	17.165	0.08	0.106066	0.47082	0.978879	1.05845	0.88938	0.976525	1185
	GT251	Q8NBJ5	Procollagen galactosyltransferase 1 OS=Homo sapiens GN=COLGALT1 PE=1 SV=1	72	17.105	0	0.275772	1.00915	17.2033	0.0983333	0.127017	0.715445	1	1.07335	17.12	0.015	0.20664	0.970181	0.997459	1.01744	17.24	0.135	0.155563	0.630346	0.978879	1.10129	0.84919	0.971124	1447
	ATP9A	O75110	Probable phospholipid-transporting ATPase IIA OS=Homo sapiens GN=ATP9A PE=1 SV=3	119	16.075	0	0.205061	1.00506	16.1733	0.0983333	0.0585947	0.644878	1	1.07113	16.1233	0.0483333	0.212211	0.806078	0.997459	1.04134	16.225	0.15	0.0212132	0.499538	0.978879	1.10963	0.790775	0.970455	2125
	XXLT1	Q8NBI6	Xyloside xylosyltransferase 1 OS=Homo sapiens GN=XXYLT1 PE=1 SV=1	44	16.405	-1.77636e-15	0.0919239	1.00102	16.5033	0.0983333	0.11547	0.375837	1	1.07279	16.51	0.105	0.09	0.289083	0.997459	1.07689	16.47	0.065	0.0848528	0.5259	0.978879	1.04699	0.643553	0.967949	4062
	TM9S4	Q92544	Transmembrane 9 superfamily member 4 OS=Homo sapiens GN=TM9SF4 PE=1 SV=2	75	16.865	-1.77636e-15	0.0353553	1.00015	16.9633	0.0983333	0.0665833	0.121878	1	1.07129	16.93	0.065	0.183303	0.605438	0.997459	1.0518	16.83	-0.035	0.0565685	0.547926	0.978879	0.976407	0.607013	0.967949	2083
	MRP	P49006	MARCKS-related protein OS=Homo sapiens GN=MARCKSL1 PE=1 SV=2	20	16.435	-1.77636e-15	0.0636396	1.00049	16.5333	0.0983333	0.0351188	0.234121	1	1.07075	16.5333	0.0983333	0.0404145	0.227084	0.997459	1.07082	16.49	0.055	0.169706	0.729022	0.978879	1.04245	0.546311	0.967949	3370
	UGGG1	Q9NYU2-2	Isoform 2 of UDP-glucose:glycoprotein glucosyltransferase 1 OS=Homo sapiens GN=UGGT1	175	16.12	1.77636e-15	0.113137	1.00154	16.2167	0.0966667	0.0896289	0.424381	1	1.07069	16.2133	0.0933333	0.204042	0.559028	0.997459	1.07385	16.155	0.035	0.0919239	0.767729	0.978879	1.0256	0.8521	0.971124	450
	ARHG2	Q92974-2	Isoform 2 of Rho guanine nucleotide exchange factor 2 OS=Homo sapiens GN=ARHGEF2	111	16.51	1.77636e-15	0.0141421	1.00002	16.6067	0.0966667	0.051316	0.0711624	1	1.06975	16.8	0.29	0.06	0.00968873	0.997459	1.22335	16.46	-0.05	0.0989949	0.604377	0.978879	0.967074	0.00317624	0.786393	1241
	TM38B	Q9NVV0	Trimeric intracellular cation channel type B OS=Homo sapiens GN=TMEM38B PE=1 SV=1	33	17.72	1.77636e-15	0.0424264	1.00022	17.8167	0.0966667	0.125033	0.316364	1	1.07202	17.7733	0.0533333	0.135769	0.578064	0.997459	1.04071	17.67	-0.05	0.0989949	0.605103	0.978879	0.967074	0.568012	0.967949	5158
	RL13A	P40429	60S ribosomal protein L13a OS=Homo sapiens GN=RPL13A PE=1 SV=2	24	18.54	0	0.19799	1.00471	18.6367	0.0966667	0.120968	0.616608	1	1.07177	18.7133	0.173333	0.1823	0.421877	0.997459	1.13374	18.51	-0.03	0.0424264	0.866254	0.983849	0.979632	0.481062	0.967949	1433
	RABL3	Q5HYI8	Rab-like protein 3 OS=Homo sapiens GN=RABL3 PE=1 SV=1	26	15.68	0	0.0141421	1.00002	15.7767	0.0966667	0.155671	0.394712	1	1.07348	15.8867	0.206667	0.316439	0.375337	0.997459	1.17215	15.695	0.015	0.00707107	0.349886	0.978879	1.01046	0.66744	0.967949	4561
	OGT1	O15294	UDP-N-acetylglucosamine--peptide N-acetylglucosaminyltransferase 110 kDa subunit OS=Homo sapiens GN=OGT PE=1 SV=3	117	16.18	0	0.0848528	1.00086	16.2767	0.0966667	0.0321455	0.336581	1	1.06948	15.9667	-0.213333	0.0550757	0.118109	0.997459	0.862964	16.3	0.12	0.0141421	0.288368	0.978879	1.08676	0.000889093	0.570044	917
	APMAP	Q9HDC9	Adipocyte plasma membrane-associated protein OS=Homo sapiens GN=APMAP PE=1 SV=2	46	16.93	0	0.141421	1.0024	17.0267	0.0966667	0.107858	0.506663	1	1.07132	17.0233	0.0933333	0.141892	0.537166	0.997459	1.07024	16.865	-0.065	0.0919239	0.648144	0.978879	0.956916	0.477653	0.967949	2102
	TMA16	Q96EY4	Translation machinery-associated protein 16 OS=Homo sapiens GN=TMA16 PE=1 SV=2	24	16.75	0	0.0565685	1.00038	16.8467	0.0966667	0.0907377	0.239237	1	1.07073	16.7967	0.0466667	0.0702377	0.478872	0.997459	1.03369	16.985	0.235	0.0212132	0.0766751	0.978879	1.17697	0.0618705	0.967949	3415
	SC61B	P60468	Protein transport protein Sec61 subunit beta OS=Homo sapiens GN=SEC61B PE=1 SV=2	10	16.99	-1.77636e-15	0.183848	1.00406	17.0867	0.0966667	0.102632	0.591431	1	1.07112	17.07	0.08	0.160935	0.665864	0.997459	1.06144	17.145	0.155	0.0353553	0.439492	0.978879	1.11359	0.721438	0.967949	4874
	SMS1	Q86VZ5	Phosphatidylcholine:ceramide cholinephosphotransferase 1 OS=Homo sapiens GN=SGMS1 PE=1 SV=2	49	17.745	1.77636e-15	0.0636396	1.00049	17.84	0.095	0.08	0.246297	1	1.06916	17.74	-0.005	0.115326	0.95431	0.997459	0.998671	17.715	-0.03	0.00707107	0.625293	0.978879	0.979426	0.409672	0.967949	5012
	TYDP2	O95551-2	Isoform 2 of Tyrosyl-DNA phosphodiesterase 2 OS=Homo sapiens GN=TDP2	44	16.925	1.77636e-15	0.0636396	1.00049	17.02	0.095	0.09	0.26433	1	1.06945	17.21	0.285	0.0608276	0.0315441	0.997459	1.21914	16.935	0.01	0.0777817	0.901431	0.986361	1.00769	0.015695	0.864711	4695
	GDIR1	P52565	Rho GDP-dissociation inhibitor 1 OS=Homo sapiens GN=ARHGDIA PE=1 SV=3	23	15.255	8.88178e-16	0.205061	1.00506	15.35	0.095	0.229129	0.65881	1	1.07692	15.4367	0.181667	0.161658	0.412343	0.997459	1.13884	15.09	-0.165	0.0282843	0.468478	0.978879	0.892014	0.28797	0.967949	554
	ALDR	P15121	Aldose reductase OS=Homo sapiens GN=AKR1B1 PE=1 SV=3	36	17.075	0	0.233345	1.00655	17.17	0.095	0.115326	0.644946	1	1.07033	17.1567	0.0816667	0.208407	0.717413	0.997459	1.06551	17.18	0.105	0.183848	0.659198	0.978879	1.07986	0.925411	0.980411	629
	CENPB	P07199	Major centromere autoantigen B OS=Homo sapiens GN=CENPB PE=1 SV=2	65	16.555	0	0.0777817	1.00073	16.65	0.095	0.0458258	0.251545	1	1.06842	16.7967	0.241667	0.0763763	0.0519181	0.997459	1.18347	16.66	0.105	0.0989949	0.340585	0.978879	1.07676	0.041682	0.967949	3224
	TR10B	O14763-2	Isoform Short of Tumor necrosis factor receptor superfamily member 10B OS=Homo sapiens GN=TNFRSF10B	45	16.525	1.77636e-15	0.205061	1.00506	16.62	0.095	0.147986	0.630944	1	1.07174	16.8767	0.351667	0.245832	0.1979	0.997459	1.28881	16.59	0.065	0.169706	0.751955	0.978879	1.04971	0.280739	0.967949	3800
	BMP2K	Q9NSY1	BMP-2-inducible protein kinase OS=Homo sapiens GN=BMP2K PE=1 SV=2	129	15.915	8.88178e-16	0.148492	1.00265	16.01	0.095	0.320468	0.686477	1	1.08558	16.03	0.115	0.252389	0.567546	0.997459	1.0943	15.84	-0.075	0.0565685	0.604036	0.978879	0.949707	0.819925	0.970455	3973
	NEGR1	Q7Z3B1	Neuronal growth regulator 1 OS=Homo sapiens GN=NEGR1 PE=1 SV=3	39	17.665	0	0.120208	1.00174	17.76	0.095	0.158745	0.498772	1	1.07246	17.7167	0.0516667	0.125033	0.687282	0.997459	1.0391	17.84	0.175	0.0707107	0.25606	0.978879	1.12964	0.59072	0.967949	4339
	ACO13	Q9NPJ3-2	Isoform 2 of Acyl-coenzyme A thioesterase 13 OS=Homo sapiens GN=ACOT13	12	17.095	0	0.0212132	1.00005	17.19	0.095	0.138564	0.337579	1	1.07129	17.16	0.065	0.223383	0.64324	0.997459	1.05464	17.1	0.005	0.0989949	0.910628	0.988385	1.00465	0.875127	0.973628	4439
	SPTB2	Q01082	Spectrin beta chain, non-erythrocytic 1 OS=Homo sapiens GN=SPTBN1 PE=1 SV=2	275	16.855	0	0.13435	1.00217	16.95	0.095	0.149332	0.499205	1	1.07182	16.9367	0.0816667	0.144684	0.559515	0.997459	1.06172	16.855	0	0.176777	1	1	1.00376	0.834057	0.970455	67
	SMC6	Q96SB8-2	Isoform 2 of Structural maintenance of chromosomes protein 6 OS=Homo sapiens GN=SMC6	129	16.355	0	0.0494975	1.00029	16.45	0.095	0.0754983	0.199643	1	1.06904	16.5433	0.188333	0.0404145	0.0786701	0.997459	1.13974	16.275	-0.08	0.0494975	0.253034	0.978879	0.946336	0.00705913	0.855756	1787
	GLPK	P32189-1	Isoform 1 of Glycerol kinase OS=Homo sapiens GN=GK	57	16.785	0	0.162635	1.00318	16.88	0.095	0.043589	0.537376	1	1.06839	16.85	0.065	0.176918	0.708992	0.997459	1.05128	16.745	-0.04	0.176777	0.853259	0.983849	0.976308	0.752259	0.967949	2627
	VEZF1	Q14119	Vascular endothelial zinc finger 1 OS=Homo sapiens GN=VEZF1 PE=1 SV=2	57	15.455	0	0.0353553	1.00015	15.55	0.095	0.1	0.255594	1	1.06978	15.47	0.015	0.0655744	0.743502	0.997459	1.01115	15.41	-0.045	0.0141421	0.369138	0.978879	0.969313	0.265537	0.967949	3529
	PHC3	Q8NDX5-2	Isoform 2 of Polyhomeotic-like protein 3 OS=Homo sapiens GN=PHC3	104	16.375	0	0.106066	1.00135	16.47	0.095	0.144222	0.449526	1	1.07167	16.51	0.135	0.166433	0.324801	0.997459	1.10307	16.455	0.08	0.0494975	0.445192	0.978879	1.05733	0.730854	0.967949	4503
	ATP8	P03928	ATP synthase protein 8 OS=Homo sapiens GN=MT-ATP8 PE=1 SV=1	8	18.055	0	0.176777	1.00376	18.15	0.095	0.0655744	0.590314	1	1.0688	18.33	0.275	0.180831	0.221603	0.997459	1.2163	18.09	0.035	0.141421	0.854253	0.983849	1.02702	0.238269	0.967949	4844
	AP1S1	P61966	AP-1 complex subunit sigma-1A OS=Homo sapiens GN=AP1S1 PE=1 SV=1	19	15.965	-8.88178e-16	0.487904	1.02873	16.06	0.095	0.320468	0.824892	1	1.08646	16.0433	0.0783333	0.37018	0.855867	0.997459	1.0792	16.24	0.275	0.0707107	0.564981	0.978879	1.21072	0.872779	0.973628	5280
	MAP11	P53582	Methionine aminopeptidase 1 OS=Homo sapiens GN=METAP1 PE=1 SV=2	43	16.605	0	0.205061	1.00506	16.7	0.095	0.06245	0.655342	1	1.06874	16.5367	-0.0683333	0.0602771	0.734282	0.997459	0.954295	16.66	0.055	0.0848528	0.779119	0.978879	1.03976	0.386395	0.967949	2985
	ARPC4	P59998-3	Isoform 3 of Actin-related protein 2/3 complex subunit 4 OS=Homo sapiens GN=ARPC4	22	17.465	-1.77636e-15	0.417193	1.02098	17.56	0.095	0.230651	0.80626	1	1.07741	17.2533	-0.211667	0.450037	0.635697	0.997459	0.893103	17.71	0.245	0.0989949	0.555972	0.978879	1.18649	0.535656	0.967949	2049
	SC22B	O75396	Vesicle-trafficking protein SEC22b OS=Homo sapiens GN=SEC22B PE=1 SV=4	25	17.48	1.77636e-15	0.0141421	1.00002	17.5733	0.0933333	0.153731	0.403423	1	1.07095	17.6667	0.186667	0.0907377	0.0658945	0.997459	1.13965	17.425	-0.055	0.0353553	0.240347	0.978879	0.962739	0.150922	0.967949	1328
	SRSF7	Q16629-4	Isoform 4 of Serine/arginine-rich splicing factor 7 OS=Homo sapiens GN=SRSF7	26	18.05	1.77636e-15	0.0424264	1.00022	18.1433	0.0933333	0.211975	0.528976	1	1.07461	18.2267	0.176667	0.159478	0.188431	0.997459	1.13497	17.98	-0.07	0.0565685	0.305373	0.978879	0.953004	0.398729	0.967949	2776
	FA21C	Q9Y4E1-4	Isoform 4 of WASH complex subunit FAM21C OS=Homo sapiens GN=FAM21C	145	15.06	8.88178e-16	0.183848	1.00406	15.1533	0.0933333	0.125033	0.606493	1	1.06946	15.3667	0.306667	0.389915	0.325536	0.997459	1.26598	15	-0.06	0.0707107	0.727566	0.978879	0.95984	0.431924	0.967949	5273
	ASH2L	Q9UBL3-3	Isoform 3 of Set1/Ash2 histone methyltransferase complex subunit ASH2 OS=Homo sapiens GN=ASH2L	60	15.97	0	0.155563	1.00291	16.0633	0.0933333	0.118462	0.553565	1	1.06927	16	0.03	0.269072	0.884779	0.997459	1.03258	16.15	0.18	0.0424264	0.335573	0.978879	1.13313	0.754615	0.967949	1872
	PDIA4	P13667	Protein disulfide-isomerase A4 OS=Homo sapiens GN=PDIA4 PE=1 SV=2	73	16.93	0	0.0848528	1.00086	17.0233	0.0933333	0.0680686	0.330463	1	1.06763	17.0667	0.136667	0.145717	0.277766	0.997459	1.10313	16.87	-0.06	0.155563	0.691006	0.978879	0.962054	0.339319	0.967949	316
	DNLI3	P49916	DNA ligase 3 OS=Homo sapiens GN=LIG3 PE=1 SV=2	113	17	0	0.0707107	1.0006	17.0933	0.0933333	0.12741	0.371192	1	1.06965	17.1467	0.146667	0.135031	0.212157	0.997459	1.11024	16.965	-0.035	0.0212132	0.609653	0.978879	0.976085	0.339483	0.967949	973
	RAB21	Q9UL25	Ras-related protein Rab-21 OS=Homo sapiens GN=RAB21 PE=1 SV=3	24	16.41	0	0.226274	1.00616	16.5033	0.0933333	0.0873689	0.663637	1	1.06815	16.29	-0.12	0.307896	0.65222	0.997459	0.934574	16.505	0.095	0.0494975	0.658432	0.978879	1.06838	0.602535	0.967949	2934
	MKRN2	Q9H000-2	Isoform 2 of Probable E3 ubiquitin-protein ligase makorin-2 OS=Homo sapiens GN=MKRN2	42	16.16	0	0.19799	1.00471	16.2533	0.0933333	0.178979	0.643591	1	1.07239	16.2867	0.126667	0.123423	0.525955	0.997459	1.0944	16.065	-0.095	0.0494975	0.6192	0.978879	0.936548	0.443174	0.967949	4599
	TFIP8	O95379-2	Isoform 2 of Tumor necrosis factor alpha-induced protein 8 OS=Homo sapiens GN=TNFAIP8	22	15.74	0	0.0848528	1.00086	15.8333	0.0933333	0.0602771	0.330682	1	1.06745	15.8	0.06	0.07	0.497389	0.997459	1.04328	15.695	-0.045	0.0494975	0.597114	0.978879	0.969575	0.20941	0.967949	4502
	NR2CA	Q86WQ0-2	Isoform 2 of Nuclear receptor 2C2-associated protein OS=Homo sapiens GN=NR2C2AP	19	15.15	0	0.0141421	1.00002	15.2433	0.0933333	0.0650641	0.12331	1	1.06756	15.2167	0.0666667	0.0862168	0.311392	0.997459	1.04855	15.175	0.025	0.0212132	0.316379	0.978879	1.01753	0.435425	0.967949	5299
	TXLNG	Q9NUQ3	Gamma-taxilin OS=Homo sapiens GN=TXLNG PE=1 SV=2	61	16.98	0	0.169706	1.00346	17.0733	0.0933333	0.0493288	0.576785	1	1.06725	17.1333	0.153333	0.092376	0.403642	0.997459	1.11368	17.025	0.045	0.0494975	0.773015	0.978879	1.03199	0.387842	0.967949	2700
	PRDBP	Q969G5	Protein kinase C delta-binding protein OS=Homo sapiens GN=PRKCDBP PE=1 SV=3	28	16.71	0	0.0707107	1.0006	16.8033	0.0933333	0.175594	0.474193	1	1.07208	16.8967	0.186667	0.130512	0.131282	0.997459	1.14122	16.75	0.04	0.0989949	0.69183	0.978879	1.02932	0.497938	0.967949	3716
	NAT14	Q8WUY8	N-acetyltransferase 14 OS=Homo sapiens GN=NAT14 PE=1 SV=1	22	16.42	-1.77636e-15	0.155563	1.00291	16.5133	0.0933333	0.135769	0.560569	1	1.07004	16.5333	0.113333	0.295691	0.616007	0.997459	1.09659	16.6	0.18	0.0848528	0.319959	0.978879	1.13386	0.841675	0.971124	5082
	PGPS1	Q32NB8-3	Isoform 3 of CDP-diacylglycerol--glycerol-3-phosphate 3-phosphatidyltransferase, mitochondrial OS=Homo sapiens GN=PGS1	37	15.88	0	0.113137	1.00154	15.9733	0.0933333	0.057735	0.436358	1	1.06741	15.82	-0.06	0.168226	0.666743	0.997459	0.963696	15.905	0.025	0.13435	0.859561	0.983849	1.01969	0.554475	0.967949	5323
	DX39B	Q13838	Spliceosome RNA helicase DDX39B OS=Homo sapiens GN=DDX39B PE=1 SV=1	49	16.38	-1.77636e-15	0.0848528	1.00086	16.4733	0.0933333	0.177858	0.491312	1	1.07218	16.5633	0.183333	0.156312	0.189575	0.997459	1.13999	16.245	-0.135	0.0919239	0.267274	0.978879	0.911594	0.206132	0.967949	326
	PEA15	Q15121-2	Isoform 2 of Astrocytic phosphoprotein PEA-15 OS=Homo sapiens GN=PEA15	17	16.85	-1.77636e-15	0.0707107	1.0006	16.9433	0.0933333	0.0929157	0.29903	1	1.06833	16.9167	0.0666667	0.080829	0.413208	0.997459	1.04839	16.76	-0.09	0.0282843	0.296585	0.978879	0.939613	0.148823	0.967949	3858
	SMCA5	O60264	SWI/SNF-related matrix-associated actin-dependent regulator of chromatin subfamily A member 5 OS=Homo sapiens GN=SMARCA5 PE=1 SV=1	122	17.24	-1.77636e-15	0.169706	1.00346	17.3333	0.0933333	0.233524	0.642539	1	1.07602	17.3967	0.156667	0.32532	0.533146	0.997459	1.13379	17.14	-0.1	0.141421	0.589461	0.978879	0.935275	0.705278	0.967949	460
	SNR40	Q96DI7	U5 small nuclear ribonucleoprotein 40 kDa protein OS=Homo sapiens GN=SNRNP40 PE=1 SV=1	39	16.355	1.77636e-15	0.190919	1.00438	16.4467	0.0916667	0.0723418	0.618685	1	1.0665	16.4067	0.0516667	0.102632	0.771543	0.997459	1.03823	16.44	0.085	0.0707107	0.642595	0.978879	1.06132	0.811349	0.970455	2087
	HEM3	P08397-2	Isoform 2 of Porphobilinogen deaminase OS=Homo sapiens GN=HMBS	38	16.045	8.88178e-16	0.275772	1.00915	16.1367	0.0916667	0.264071	0.743955	1	1.07732	16.0433	-0.00166667	0.245017	0.995095	1	1.00848	16.345	0.3	0.0494975	0.360794	0.978879	1.23151	0.553169	0.967949	3225
	CA2D1	P54289-3	Isoform 3 of Voltage-dependent calcium channel subunit alpha-2/delta-1 OS=Homo sapiens GN=CACNA2D1	123	16.775	1.77636e-15	0.247487	1.00737	16.8667	0.0916667	0.061101	0.692713	1	1.06623	16.8333	0.0583333	0.0550757	0.806579	0.997459	1.04177	16.685	-0.09	0.374767	0.807072	0.978879	0.955417	0.754419	0.967949	1468
	ERGI1	Q969X5	Endoplasmic reticulum-Golgi intermediate compartment protein 1 OS=Homo sapiens GN=ERGIC1 PE=1 SV=1	33	16.885	1.77636e-15	0.0212132	1.00005	16.9767	0.0916667	0.0960902	0.236556	1	1.06719	17.0733	0.188333	0.0750555	0.0384893	0.997459	1.14048	16.87	-0.015	0.0565685	0.77464	0.978879	0.990037	0.070719	0.967949	2551
	DNJC1	Q96KC8	DnaJ homolog subfamily C member 1 OS=Homo sapiens GN=DNAJC1 PE=1 SV=1	64	17.065	1.77636e-15	0.162635	1.00318	17.1567	0.0916667	0.23094	0.639919	1	1.07444	17.0067	-0.0583333	0.0896289	0.704709	0.997459	0.961623	17.075	0.01	0.0919239	0.948115	0.995811	1.00798	0.736827	0.967949	5100
	EFL1	Q7Z2Z2	Elongation factor-like GTPase 1 OS=Homo sapiens GN=EFL1 PE=1 SV=2	125	15.475	0	0.0494975	1.00029	15.5667	0.0916667	0.100167	0.262936	1	1.06732	15.5833	0.108333	0.225019	0.48047	0.997459	1.08698	15.315	-0.16	0.0212132	0.138765	0.978879	0.895073	0.259032	0.967949	2260
	S39AE	Q15043-2	Isoform 2 of Zinc transporter ZIP14 OS=Homo sapiens GN=SLC39A14	53	16.285	0	0.0494975	1.00029	16.3767	0.0916667	0.0737111	0.203943	1	1.06654	16.49	0.205	0.105357	0.0721221	0.997459	1.15473	16.36	0.075	0.0848528	0.396986	0.978879	1.05427	0.168265	0.967949	3686
	TRM11	Q7Z4G4-2	Isoform 2 of tRNA (guanine(10)-N2)-methyltransferase homolog OS=Homo sapiens GN=TRMT11	53	16.385	1.77636e-15	0.0353553	1.00015	16.4767	0.0916667	0.011547	0.149754	1	1.06562	16.4233	0.0383333	0.0550757	0.413874	0.997459	1.02743	16.325	-0.06	0.106066	0.567222	0.978879	0.960561	0.10856	0.967949	3701
	HOP2	Q9P2W1	Homologous-pairing protein 2 homolog OS=Homo sapiens GN=PSMC3IP PE=1 SV=1	25	16.555	0	0.148492	1.00265	16.6467	0.0916667	0.064291	0.54763	1	1.06631	16.6567	0.101667	0.170098	0.532272	0.997459	1.07809	16.575	0.02	0.0353553	0.858486	0.983849	1.01411	0.740844	0.967949	4612
	SPRY7	Q5W111	SPRY domain-containing protein 7 OS=Homo sapiens GN=SPRYD7 PE=1 SV=2	22	16.325	0	0.0777817	1.00073	16.4167	0.0916667	0.0550757	0.256117	1	1.06612	16.3033	-0.0216667	0.159478	0.884188	0.997459	0.989166	16.36	0.035	0.127279	0.743989	0.978879	1.02655	0.66145	0.967949	4715
	USO1	O60763	General vesicular transport factor p115 OS=Homo sapiens GN=USO1 PE=1 SV=2	108	16.445	0	0.13435	1.00217	16.5367	0.0916667	0.0763763	0.490599	1	1.0666	16.48	0.035	0.147309	0.808535	0.997459	1.02809	16.475	0.03	0.0919239	0.844555	0.982239	1.02205	0.842444	0.971124	586
	EMAL2	O95834-3	Isoform 3 of Echinoderm microtubule-associated protein-like 2 OS=Homo sapiens GN=EML2	92	16.625	0	0.162635	1.00318	16.7167	0.0916667	0.1823	0.602781	1	1.07122	16.5267	-0.0983333	0.190351	0.574969	0.997459	0.939515	16.74	0.115	0.0141421	0.471331	0.978879	1.083	0.478699	0.967949	2964
	CASP4	P49662	Caspase-4 OS=Homo sapiens GN=CASP4 PE=1 SV=1	43	15.175	-8.88178e-16	0.219203	1.00578	15.2667	0.0916667	0.255799	0.694295	1	1.07715	15.0967	-0.0783333	0.187172	0.7318	0.997459	0.95259	15.19	0.015	0.155563	0.927618	0.993463	1.01339	0.820419	0.970455	3109
	RALB	P11234-2	Isoform 2 of Ras-related protein Ral-B OS=Homo sapiens GN=RALB	26	16.715	0	0.360624	1.01566	16.8067	0.0916667	0.205264	0.778335	1	1.07268	16.65	-0.065	0.395095	0.872671	0.997459	0.980077	16.7	-0.015	0.212132	0.976347	1	0.995011	0.940138	0.981784	3822
	NPC1	O15118	Niemann-Pick C1 protein OS=Homo sapiens GN=NPC1 PE=1 SV=2	142	16.615	-1.77636e-15	0.0636396	1.00049	16.7067	0.0916667	0.0750555	0.251876	1	1.06656	16.8067	0.191667	0.102632	0.0852027	0.997459	1.14403	16.55	-0.065	0.0707107	0.436808	0.978879	0.956519	0.0604748	0.967949	2023
	PDE12	Q6L8Q7-2	Isoform 2 of 2',5'-phosphodiesterase 12 OS=Homo sapiens GN=PDE12	59	16.26	1.77636e-15	0.0424264	1.00022	16.35	0.09	0.052915	0.136401	1	1.06484	16.3233	0.0633333	0.125831	0.487716	0.997459	1.04751	16.34	0.08	0.0141421	0.201908	0.978879	1.05704	0.669541	0.967949	1846
	SYTC	P26639	Threonine--tRNA ligase, cytoplasmic OS=Homo sapiens GN=TARS PE=1 SV=3	83	17.09	0	0.0141421	1.00002	17.18	0.09	0.0754983	0.169895	1	1.06534	17.27	0.18	0.072111	0.0433047	0.997459	1.13383	17.085	-0.005	0.0212132	0.810892	0.978879	0.996594	0.04293	0.967949	98
	SYLC	Q9P2J5	Leucine--tRNA ligase, cytoplasmic OS=Homo sapiens GN=LARS PE=1 SV=2	134	16.75	0	0.0141421	1.00002	16.84	0.09	0.0360555	0.0352852	1	1.06459	16.8433	0.0933333	0.0750555	0.158678	0.997459	1.0678	16.735	-0.015	0.0353553	0.657481	0.978879	0.989805	0.109879	0.967949	148
	ROAA	Q99729-3	Isoform 3 of Heterogeneous nuclear ribonucleoprotein A/B OS=Homo sapiens GN=HNRNPAB	31	17.25	0	0.0424264	1.00022	17.34	0.09	0.0173205	0.176386	1	1.06442	17.2933	0.0433333	0.0929157	0.533493	0.997459	1.03193	17.285	0.035	0.0494975	0.528587	0.978879	1.02486	0.481528	0.967949	931
	2ABA	P63151-2	Isoform 2 of Serine/threonine-protein phosphatase 2A 55 kDa regulatory subunit B alpha isoform OS=Homo sapiens GN=PPP2R2A	53	16.69	1.77636e-15	0.169706	1.00346	16.78	0.09	0.10583	0.590171	1	1.0663	16.5933	-0.0966667	0.316439	0.688379	0.997459	0.950611	16.825	0.135	0.0777817	0.450618	0.978879	1.09889	0.616027	0.967949	1092
	DNJC5	Q9H3Z4-2	Isoform 2 of DnaJ homolog subfamily C member 5 OS=Homo sapiens GN=DNAJC5	19	16.47	1.77636e-15	0.169706	1.00346	16.56	0.09	0.160935	0.609155	1	1.06886	16.34	-0.13	0.301164	0.581883	0.997459	0.92746	16.615	0.145	0.106066	0.430408	0.978879	1.10723	0.521593	0.967949	4095
	GPAM1	Q8IXQ4	GPALPP motifs-containing protein 1 OS=Homo sapiens GN=GPALPP1 PE=1 SV=1	38	16.83	1.77636e-15	0.0141421	1.00002	16.92	0.09	0.072111	0.157404	1	1.06526	16.9433	0.113333	0.105987	0.202729	0.997459	1.08366	16.905	0.075	0.0919239	0.451571	0.978879	1.05443	0.543826	0.967949	5114
	ARFG3	Q9NP61	ADP-ribosylation factor GTPase-activating protein 3 OS=Homo sapiens GN=ARFGAP3 PE=1 SV=1	57	16.34	0	0.0424264	1.00022	16.43	0.09	0.0984886	0.261137	1	1.06604	16.4	0.06	0.1	0.428476	0.997459	1.04414	16.17	-0.17	0.141421	0.321959	0.978879	0.890979	0.117194	0.967949	2697
	SHAN3	Q9BYB0	SH3 and multiple ankyrin repeat domains protein 3 OS=Homo sapiens GN=SHANK3 PE=1 SV=3	185	13.33	0	0.678823	1.05586	13.42	0.09	0.216333	0.882896	1	1.07252	13.7233	0.393333	0.606987	0.574461	0.997459	1.39054	13.16	-0.17	0.0141421	0.78331	0.978879	0.888864	0.608573	0.967949	3430
	NRP1	O14786	Neuropilin-1 OS=Homo sapiens GN=NRP1 PE=1 SV=3	103	16.68	1.77636e-15	0.367696	1.01628	16.77	0.09	0.166433	0.790462	1	1.069	16.6467	-0.0333333	0.453909	0.934368	0.997459	1.00857	16.93	0.25	0.155563	0.5055	0.978879	1.19267	0.795244	0.970455	3951
	SF3B5	Q9BWJ5	Splicing factor 3B subunit 5 OS=Homo sapiens GN=SF3B5 PE=1 SV=1	10	16.7	0	0.127279	1.00195	16.79	0.09	0.06245	0.49051	1	1.06503	16.7267	0.0266667	0.0737111	0.821712	0.997459	1.01955	16.78	0.08	0.0282843	0.534255	0.978879	1.05712	0.565042	0.967949	4598
	TGFB1	P01137	Transforming growth factor beta-1 OS=Homo sapiens GN=TGFB1 PE=1 SV=2	44	16.84	0	0.212132	1.00541	16.93	0.09	0.262298	0.704365	1	1.07597	16.8067	-0.0333333	0.240069	0.882542	0.997459	0.985916	16.85	0.01	0.254558	0.969946	1	1.0148	0.936494	0.981628	5138
	NPM3	O75607	Nucleoplasmin-3 OS=Homo sapiens GN=NPM3 PE=1 SV=3	19	15.46	-8.88178e-16	0.0848528	1.00086	15.55	0.09	0.160935	0.475767	1	1.06886	15.42	-0.04	0.08544	0.652095	0.997459	0.973796	15.58	0.12	0	0.295167	0.978879	1.08673	0.399373	0.967949	2214
	TRABD	Q9H4I3	TraB domain-containing protein OS=Homo sapiens GN=TRABD PE=1 SV=1	42	14.78	-8.88178e-16	0.424264	1.0217	14.87	0.09	0.25865	0.820341	1	1.076	14.5933	-0.186667	0.267644	0.64947	0.997459	0.88898	15.195	0.415	0.0353553	0.397236	0.978879	1.3335	0.224784	0.967949	3175
	LTV1	Q96GA3	Protein LTV1 homolog OS=Homo sapiens GN=LTV1 PE=1 SV=1	55	16.44	0	0.226274	1.00616	16.53	0.09	0.167033	0.683582	1	1.06908	16.7	0.26	0.308058	0.360811	0.997459	1.21544	16.475	0.035	0.0494975	0.863577	0.983849	1.02486	0.587618	0.967949	3720
	PURA2	P30520	Adenylosuccinate synthetase isozyme 2 OS=Homo sapiens GN=ADSS PE=1 SV=3	50	16.565	1.77636e-15	0.0636396	1.00049	16.6533	0.0883333	0.100167	0.315099	1	1.06485	16.6333	0.0683333	0.10116	0.422817	0.997459	1.05025	16.6	0.035	0	0.579167	0.978879	1.02456	0.707829	0.967949	1689
	TMX3	Q96JJ7	Protein disulfide-isomerase TMX3 OS=Homo sapiens GN=TMX3 PE=1 SV=2	52	16.955	1.77636e-15	0.318198	1.01219	17.0433	0.0883333	0.223681	0.771319	1	1.07192	17	0.045	0.3747	0.895816	0.997459	1.05588	17.115	0.16	0.0494975	0.605617	0.978879	1.11762	0.945591	0.982878	2462
	HNRPC	P07910-2	Isoform C1 of Heterogeneous nuclear ribonucleoproteins C1/C2 OS=Homo sapiens GN=HNRNPC	32	17.645	0	0.106066	1.00135	17.7333	0.0883333	0.323471	0.684766	1	1.08044	17.73	0.085	0.331512	0.719409	0.997459	1.08021	17.38	-0.265	0.113137	0.136487	0.978879	0.833479	0.540321	0.967949	395
	CI114	Q5T280	Putative methyltransferase C9orf114 OS=Homo sapiens GN=C9orf114 PE=1 SV=3	42	15.885	0	0.0212132	1.00005	15.9733	0.0883333	0.0416333	0.0732719	1	1.06344	15.9967	0.111667	0.115902	0.218593	0.997459	1.08281	15.94	0.055	0.0565685	0.349886	0.978879	1.03926	0.453872	0.967949	3692
	SCAM4	Q969E2-2	Isoform 2 of Secretory carrier-associated membrane protein 4 OS=Homo sapiens GN=SCAMP4	22	15.445	0	0.0494975	1.00029	15.5333	0.0883333	0.0404145	0.220444	1	1.06342	15.6933	0.248333	0.535755	0.512044	0.997459	1.23942	15.41	-0.035	0.127279	0.738656	0.978879	0.977932	0.752775	0.967949	5332
	TADA3	O75528	Transcriptional adapter 3 OS=Homo sapiens GN=TADA3 PE=1 SV=1	49	14.905	-8.88178e-16	0.120208	1.00174	14.9933	0.0883333	0.155349	0.53044	1	1.06719	15.2233	0.318333	0.234592	0.140349	0.997459	1.25764	14.955	0.05	0.0212132	0.661113	0.978879	1.03532	0.238422	0.967949	3811
	LRRF1	Q32MZ4	Leucine-rich repeat flightless-interacting protein 1 OS=Homo sapiens GN=LRRFIP1 PE=1 SV=2	89	16.905	0	0.0777817	1.00073	16.9933	0.0883333	0.0986577	0.355236	1	1.06478	16.9667	0.0616667	0.120968	0.539077	0.997459	1.04609	16.925	0.02	0.0777817	0.858885	0.983849	1.0147	0.784583	0.970404	980
	ALBU	P02768	Serum albumin OS=Homo sapiens GN=ALB PE=1 SV=2	69	17.685	-1.77636e-15	0.318198	1.01219	17.7733	0.0883333	0.534072	0.831891	1	1.11576	17.4967	-0.188333	0.245017	0.558791	0.997459	0.886067	17.15	-0.535	0.141421	0.216085	0.978879	0.691817	0.366782	0.967949	1748
	SRSF9	Q13242	Serine/arginine-rich splicing factor 9 OS=Homo sapiens GN=SRSF9 PE=1 SV=1	26	16.995	0	0.0777817	1.00073	17.0833	0.0883333	0.0986577	0.355236	1	1.06478	17.0667	0.0716667	0.080829	0.401273	0.997459	1.05203	17.085	0.09	0.0353553	0.308447	0.978879	1.06453	0.689536	0.967949	2863
	ATF7	P17544-2	Isoform 1 of Cyclic AMP-dependent transcription factor ATF-7 OS=Homo sapiens GN=ATF7	50	16.325	-1.77636e-15	0.219203	1.00578	16.4133	0.0883333	0.140119	0.675522	1	1.06653	16.38	0.055	0.122882	0.787767	0.997459	1.04141	16.215	-0.11	0.00707107	0.60704	0.978879	0.926594	0.498547	0.967949	3825
	SSRP1	Q08945	FACT complex subunit SSRP1 OS=Homo sapiens GN=SSRP1 PE=1 SV=1	81	16.72	0	0.0989949	1.00118	16.8067	0.0866667	0.10116	0.430138	1	1.06363	16.7167	-0.00333333	0.180093	0.980457	0.997459	1.00289	16.875	0.155	0.219203	0.492096	0.978879	1.11985	0.667407	0.967949	652
	NOB1	Q9ULX3	RNA-binding protein NOB1 OS=Homo sapiens GN=NOB1 PE=1 SV=1	47	15.99	8.88178e-16	0.0707107	1.0006	16.0767	0.0866667	0.0378594	0.302707	1	1.06216	16.13	0.14	0.105357	0.17548	0.997459	1.10387	16.06	0.07	0.0565685	0.393052	0.978879	1.05012	0.322175	0.967949	2819
	TPM4	P67936	Tropomyosin alpha-4 chain OS=Homo sapiens GN=TPM4 PE=1 SV=3	29	16.77	0	0.749533	1.06824	16.8567	0.0866667	0.615819	0.904937	1	1.1236	17.22	0.45	0.932899	0.597764	0.997459	1.54955	16.19	-0.58	0.0424264	0.470943	0.978879	0.669108	0.520717	0.967949	4017
	CNPY3	Q9BT09	Protein canopy homolog 3 OS=Homo sapiens GN=CNPY3 PE=1 SV=1	31	17.29	0	0.0282843	1.0001	17.3767	0.0866667	0.0832666	0.208521	1	1.0631	17.4333	0.143333	0.102632	0.126777	0.997459	1.1063	17.185	-0.105	0.0636396	0.220828	0.978879	0.930257	0.0644236	0.967949	4264
	TIM10	P62072	Mitochondrial import inner membrane translocase subunit Tim10 OS=Homo sapiens GN=TIMM10 PE=1 SV=1	10	16.33	1.77636e-15	0.212132	1.00541	16.4167	0.0866667	0.0635085	0.666039	1	1.06261	16.4767	0.146667	0.0321455	0.505687	0.997459	1.10719	16.485	0.155	0.0353553	0.486738	0.978879	1.11359	0.394848	0.967949	4875
	ARP3	P61158	Actin-related protein 3 OS=Homo sapiens GN=ACTR3 PE=1 SV=3	47	16.41	0	0.0848528	1.00086	16.4967	0.0866667	0.090185	0.372803	1	1.0633	16.5333	0.123333	0.0665833	0.236721	0.997459	1.09002	16.4	-0.01	0.0848528	0.916955	0.990608	0.993951	0.290333	0.967949	618
	NCBP1	Q09161	Nuclear cap-binding protein subunit 1 OS=Homo sapiens GN=NCBP1 PE=1 SV=1	92	16.1	-1.77636e-15	0.113137	1.00154	16.1867	0.0866667	0.0665833	0.461441	1	1.06267	16.0933	-0.00666667	0.135769	0.956763	0.997459	0.998383	16.215	0.115	0.0212132	0.380826	0.978879	1.08303	0.487346	0.967949	669
	ITA3	P26006	Integrin alpha-3 OS=Homo sapiens GN=ITGA3 PE=1 SV=5	117	16.82	-1.77636e-15	0.0141421	1.00002	16.9067	0.0866667	0.168622	0.46762	1	1.06686	17.1133	0.293333	0.15308	0.0782387	0.997459	1.23017	16.685	-0.135	0.13435	0.388353	0.978879	0.912645	0.0714967	0.967949	1373
	AKAP2	Q9Y2D5-6	Isoform 4 of A-kinase anchor protein 2 OS=Homo sapiens GN=AKAP2	121	16.41	0	0.127279	1.00195	16.4967	0.0866667	0.122202	0.521553	1	1.06448	16.53	0.12	0.138924	0.40755	0.997459	1.09004	16.35	-0.06	0.0565685	0.627254	0.978879	0.959633	0.422159	0.967949	2111
	RAB6A	P20340-2	Isoform 2 of Ras-related protein Rab-6A OS=Homo sapiens GN=RAB6A	24	17.39	0	0.0989949	1.00118	17.4767	0.0866667	0.115902	0.446252	1	1.06423	17.5067	0.116667	0.195533	0.445261	0.997459	1.09076	17.285	-0.105	0.0212132	0.366147	0.978879	0.929855	0.380117	0.967949	2502
	SRP09	P49458	Signal recognition particle 9 kDa protein OS=Homo sapiens GN=SRP9 PE=1 SV=2	10	18.93	0	0.0282843	1.0001	19.0167	0.0866667	0.122202	0.344821	1	1.06448	18.97	0.04	0.175214	0.733113	0.997459	1.03319	18.875	-0.055	0.106066	0.595232	0.978879	0.963895	0.692827	0.967949	3108
	RT02	Q9Y399	28S ribosomal protein S2, mitochondrial OS=Homo sapiens GN=MRPS2 PE=1 SV=1	33	15.87	-8.88178e-16	0.0424264	1.00022	15.9567	0.0866667	0.085049	0.230615	1	1.06314	16.13	0.26	0.0173205	0.0505813	0.997459	1.19754	16.025	0.155	0.00707107	0.113842	0.978879	1.11343	0.00788554	0.855756	3936
	CN142	Q9BXV9	Uncharacterized protein C14orf142 OS=Homo sapiens GN=C14orf142 PE=1 SV=2	11	15.8	-8.88178e-16	0.141421	1.0024	15.8867	0.0866667	0.0680686	0.539722	1	1.0627	15.8533	0.0533333	0.125033	0.706908	0.997459	1.04022	15.775	-0.025	0.00707107	0.844071	0.982239	0.982827	0.630062	0.967949	4948
	ROA1	P09651-2	Isoform A1-A of Heterogeneous nuclear ribonucleoprotein A1 OS=Homo sapiens GN=HNRNPA1	34	15.85	-8.88178e-16	0.226274	1.00616	15.9367	0.0866667	0.312143	0.744098	1	1.07896	16.11	0.26	0.41328	0.432314	0.997459	1.2292	15.595	-0.255	0.106066	0.330559	0.978879	0.83912	0.421509	0.967949	85
	IF5	P55010	Eukaryotic translation initiation factor 5 OS=Homo sapiens GN=EIF5 PE=1 SV=2	49	16.99	-1.77636e-15	0.0282843	1.0001	17.0767	0.0866667	0.0416333	0.0715054	1	1.06221	17.1267	0.136667	0.011547	0.0673985	0.997459	1.09939	17.005	0.015	0.0494975	0.753405	0.978879	1.01075	0.0136236	0.860104	545
	PPR18	Q6NYC8	Phostensin OS=Homo sapiens GN=PPP1R18 PE=1 SV=1	68	16.35	-1.77636e-15	0.0141421	1.00002	16.4367	0.0866667	0.147422	0.415895	1	1.06555	16.4867	0.136667	0.0757188	0.0824325	0.997459	1.10036	16.345	-0.005	0.0777817	0.942515	0.994704	0.997265	0.403902	0.967949	2441
	CA122	Q6ZSJ8	Uncharacterized protein C1orf122 OS=Homo sapiens GN=C1orf122 PE=4 SV=2	11	16.45	-1.77636e-15	0.0848528	1.00086	16.5367	0.0866667	0.178979	0.522143	1	1.06729	16.61	0.16	0.165227	0.25171	0.997459	1.12219	16.47	0.02	0.0848528	0.835601	0.982239	1.01484	0.643456	0.967949	5224
	CATD	P07339	Cathepsin D OS=Homo sapiens GN=CTSD PE=1 SV=1	45	16.525	0	0.176777	1.00376	16.61	0.085	0.113578	0.615973	1	1.06285	16.73	0.205	0.156205	0.317562	0.997459	1.1571	16.49	-0.035	0.141421	0.872703	0.983849	0.978377	0.339344	0.967949	336
	TPD54	O43399-5	Isoform 5 of Tumor protein D54 OS=Homo sapiens GN=TPD52L2	24	16.955	1.77636e-15	0.205061	1.00506	17.04	0.085	0.325115	0.733223	1	1.07878	17.16	0.205	0.396863	0.499268	0.997459	1.18064	16.7	-0.255	0.0848528	0.320052	0.978879	0.838712	0.486671	0.967949	940
	GPC1	P35052	Glypican-1 OS=Homo sapiens GN=GPC1 PE=1 SV=2	62	16.525	1.77636e-15	0.33234	1.0133	16.61	0.085	0.06	0.779274	1	1.0613	16.8667	0.341667	0.266333	0.355183	0.997459	1.28197	16.78	0.255	0.282843	0.508193	0.978879	1.20482	0.437157	0.967949	3104
	NCAS2	Q69YL0	Uncharacterized protein NCBP2-AS2 OS=Homo sapiens GN=NCBP2-AS2 PE=1 SV=1	11	16.385	1.77636e-15	0.275772	1.00915	16.47	0.085	0.20664	0.749845	1	1.06788	16.4233	0.0383333	0.235867	0.886914	0.997459	1.03617	16.6	0.215	0.0282843	0.467673	0.978879	1.16082	0.759115	0.967949	4788
	FLNA	P21333	Filamin-A OS=Homo sapiens GN=FLNA PE=1 SV=4	281	16.625	0	0.106066	1.00135	16.71	0.085	0.138924	0.462465	1	1.06403	16.7533	0.128333	0.117189	0.276932	0.997459	1.0954	16.545	-0.08	0.00707107	0.455022	0.978879	0.946063	0.266594	0.967949	5
	SMAP1	Q8IYB5-2	Isoform 2 of Stromal membrane-associated protein 1 OS=Homo sapiens GN=SMAP1	48	16.915	1.77636e-15	0.0636396	1.00049	17	0.085	0.0818535	0.291081	1	1.06183	16.9333	0.0183333	0.0152753	0.754046	0.997459	1.01283	17.075	0.16	0.0494975	0.114151	0.978879	1.11762	0.0964345	0.967949	3551
	ZN556	Q9HAH1	Zinc finger protein 556 OS=Homo sapiens GN=ZNF556 PE=2 SV=1	52	14.845	8.88178e-16	0.106066	1.00135	14.93	0.085	0.158745	0.525739	1	1.06505	14.9533	0.108333	0.0929157	0.359947	0.997459	1.07946	15.02	0.175	0.0565685	0.213796	0.978879	1.1294	0.551127	0.967949	4136
	LG3BP	Q08380	Galectin-3-binding protein OS=Homo sapiens GN=LGALS3BP PE=1 SV=1	65	15.935	8.88178e-16	0.219203	1.00578	16.02	0.085	0.156205	0.689447	1	1.06492	16.0767	0.141667	0.159478	0.525489	0.997459	1.10777	16.175	0.24	0.0919239	0.342265	0.978879	1.18219	0.537221	0.967949	4331
	NBR1	Q14596	Next to BRCA1 gene 1 protein OS=Homo sapiens GN=NBR1 PE=1 SV=3	107	16.275	1.77636e-15	0.162635	1.00318	16.36	0.085	0.257099	0.681737	1	1.07225	16.6867	0.411667	0.427239	0.237	0.997459	1.37163	16.195	-0.08	0.0212132	0.612474	0.978879	0.946109	0.332099	0.967949	4500
	NHP2	Q9NX24	H/ACA ribonucleoprotein complex subunit 2 OS=Homo sapiens GN=NHP2 PE=1 SV=1	17	15.325	8.88178e-16	0.318198	1.01219	15.41	0.085	0.424617	0.807567	1	1.0898	15.6033	0.278333	0.514231	0.513058	0.997459	1.26116	14.995	-0.33	0.0353553	0.386091	0.978879	0.795656	0.491258	0.967949	4750
	YTDC1	Q96MU7	YTH domain-containing protein 1 OS=Homo sapiens GN=YTHDC1 PE=1 SV=3	85	15.915	8.88178e-16	0.0777817	1.00073	16	0.085	0.141067	0.456424	1	1.06409	15.9667	0.0516667	0.215484	0.732378	0.997459	1.04423	16.055	0.14	0.0212132	0.219529	0.978879	1.10196	0.819279	0.970455	2557
	K0907	Q7Z7F0-2	Isoform 2 of UPF0469 protein KIAA0907 OS=Homo sapiens GN=KIAA0907	59	14.725	0	0.275772	1.00915	14.81	0.085	0.157162	0.744227	1	1.06493	14.9633	0.238333	0.46694	0.521035	0.997459	1.22366	14.925	0.2	0.247487	0.522376	0.978879	1.15716	0.837415	0.971124	4235
	APEX1	P27695	DNA-(apurinic or apyrimidinic site) lyase OS=Homo sapiens GN=APEX1 PE=1 SV=2	36	16.645	0	0.106066	1.00135	16.73	0.085	0.147309	0.510085	1	1.06431	16.6733	0.0283333	0.135769	0.772952	0.997459	1.02283	16.56	-0.085	0.0565685	0.429875	0.978879	0.943147	0.56715	0.967949	548
	UBC12	P61081	NEDD8-conjugating enzyme Ubc12 OS=Homo sapiens GN=UBE2M PE=1 SV=1	21	17.225	-1.77636e-15	0.0212132	1.00005	17.31	0.085	0.0360555	0.0453182	1	1.06091	17.2867	0.0616667	0.19218	0.635394	0.997459	1.04978	17.265	0.04	0.0494975	0.445192	0.978879	1.02842	0.870364	0.972564	1263
	T2FA	P35269	General transcription factor IIF subunit 1 OS=Homo sapiens GN=GTF2F1 PE=1 SV=2	58	16.795	-1.77636e-15	0.0636396	1.00049	16.88	0.085	0.087178	0.301503	1	1.06199	16.8567	0.0616667	0.0960902	0.452529	0.997459	1.04522	16.84	0.045	0.0282843	0.492014	0.978879	1.03178	0.714399	0.967949	2225
	DFNA5	O60443	Non-syndromic hearing impairment protein 5 OS=Homo sapiens GN=DFNA5 PE=1 SV=2	55	16.545	-1.77636e-15	0.00707107	1.00001	16.63	0.085	0.0781025	0.197702	1	1.06171	16.66	0.115	0.0458258	0.0453407	0.997459	1.08334	16.48	-0.065	0.113137	0.565379	0.978879	0.957415	0.100367	0.967949	3985
	MPRI	P11717	Cation-independent mannose-6-phosphate receptor OS=Homo sapiens GN=IGF2R PE=1 SV=3	274	16.685	-1.77636e-15	0.0636396	1.00049	16.77	0.085	0.069282	0.271969	1	1.0615	16.7667	0.0816667	0.090185	0.323824	0.997459	1.05962	16.67	-0.015	0.0848528	0.861242	0.983849	0.990513	0.425948	0.967949	307
	PUM2	Q8TB72-3	Isoform 3 of Pumilio homolog 2 OS=Homo sapiens GN=PUM2	114	16.575	-1.77636e-15	0.0353553	1.00015	16.66	0.085	0.194679	0.531337	1	1.06727	16.6567	0.0816667	0.0929157	0.270524	0.997459	1.05972	16.82	0.245	0.141421	0.230788	0.978879	1.18794	0.414119	0.967949	4066
	GPX1	P07203	Glutathione peroxidase 1 OS=Homo sapiens GN=GPX1 PE=1 SV=4	22	16.19	1.77636e-15	0.0424264	1.00022	16.2733	0.0833333	0.0251661	0.171554	1	1.05957	16.08	-0.11	0.193132	0.430666	0.997459	0.932058	16.2	0.01	0.0707107	0.88262	0.983849	1.00756	0.336715	0.967949	2033
	BT2A1	Q7KYR7-1	Isoform 2 of Butyrophilin subfamily 2 member A1 OS=Homo sapiens GN=BTN2A1	60	16.62	1.77636e-15	0.0848528	1.00086	16.7033	0.0833333	0.207926	0.581846	1	1.06699	16.7133	0.0933333	0.109697	0.36928	0.997459	1.06892	16.465	-0.155	0.106066	0.253772	0.978879	0.899346	0.331646	0.967949	4887
	RASN	P01111	GTPase NRas OS=Homo sapiens GN=NRAS PE=1 SV=1	21	17.69	1.77636e-15	0.155563	1.00291	17.7733	0.0833333	0.126623	0.595704	1	1.06215	17.9167	0.226667	0.273008	0.323309	0.997459	1.18462	17.555	-0.135	0.0353553	0.428532	0.978879	0.910807	0.280158	0.967949	5261
	PUS7	Q96PZ0	Pseudouridylate synthase 7 homolog OS=Homo sapiens GN=PUS7 PE=1 SV=2	75	16.54	0	0	1	16.6233	0.0833333	0.0321455	0.0461905	1	1.05964	16.56	0.02	0.034641	0.42265	0.997459	1.01415	16.62	0.08	0.0282843	0.155958	0.978879	1.05712	0.0483028	0.967949	1038
	MGST3	O14880	Microsomal glutathione S-transferase 3 OS=Homo sapiens GN=MGST3 PE=1 SV=1	17	16.65	1.77636e-15	0.39598	1.01889	16.7333	0.0833333	0.19218	0.818997	1	1.06581	16.82	0.17	0.115326	0.651949	0.997459	1.12749	16.495	-0.155	0.176777	0.681949	0.978879	0.901506	0.478607	0.967949	2120
	DLGP4	Q9Y2H0	Disks large-associated protein 4 OS=Homo sapiens GN=DLGAP4 PE=1 SV=3	108	16.43	0	0.0565685	1.00038	16.5133	0.0833333	0.0635085	0.239468	1	1.06014	16.6033	0.173333	0.0950438	0.083824	0.997459	1.12929	16.365	-0.065	0.0212132	0.329685	0.978879	0.955997	0.0405765	0.967949	3454
	FOXP1	Q9H334-4	Isoform 4 of Forkhead box protein P1 OS=Homo sapiens GN=FOXP1	74	13.86	8.88178e-16	1.03238	1.13077	13.9433	0.0833333	0.359073	0.928383	1	1.08233	13.68	-0.18	0.209523	0.846455	0.997459	0.889021	14.53	0.67	0.0282843	0.527202	0.978879	1.59123	0.362601	0.967949	3737
	TM14C	Q9P0S9	Transmembrane protein 14C OS=Homo sapiens GN=TMEM14C PE=1 SV=1	12	15.12	0	0	1	15.2033	0.0833333	0.490544	0.796303	1	1.10031	14.8967	-0.223333	0.289367	0.313064	0.997459	0.868545	15.33	0.21	0.296985	0.5	0.978879	1.16896	0.584495	0.967949	4291
	VDAC1	P21796	Voltage-dependent anion-selective channel protein 1 OS=Homo sapiens GN=VDAC1 PE=1 SV=2	31	16.54	1.77636e-15	0.113137	1.00154	16.6233	0.0833333	0.150111	0.534137	1	1.06328	16.66	0.12	0.144222	0.38171	0.997459	1.0904	16.44	-0.1	0.0565685	0.413445	0.978879	0.933392	0.355043	0.967949	110
	NDRG1	Q92597	Protein NDRG1 OS=Homo sapiens GN=NDRG1 PE=1 SV=1	43	15.99	0	0.0424264	1.00022	16.0733	0.0833333	0.104083	0.309233	1	1.06132	15.9933	0.00333333	0.110151	0.965453	0.997459	1.00429	16.03	0.04	0.169706	0.79615	0.978879	1.03167	0.806562	0.970455	3153
	TACC1	O75410-7	Isoform 7 of Transforming acidic coiled-coil-containing protein 1 OS=Homo sapiens GN=TACC1	80	16.73	0	0.127279	1.00195	16.8133	0.0833333	0.149778	0.558894	1	1.06333	16.8733	0.143333	0.191398	0.38993	0.997459	1.11083	16.66	-0.07	0.0848528	0.592289	0.978879	0.953462	0.497502	0.967949	4184
	FETA	P02771	Alpha-fetoprotein OS=Homo sapiens GN=AFP PE=1 SV=1	69	16.03	0	0.0282843	1.0001	16.1133	0.0833333	0.051316	0.102192	1	1.05991	16.1667	0.136667	0.130512	0.206568	0.997459	1.10232	15.745	-0.285	0.106066	0.144531	0.978879	0.821851	0.0113411	0.860104	4510
	LMNA	P02545	Prelamin-A/C OS=Homo sapiens GN=LMNA PE=1 SV=1	74	17.42	-1.77636e-15	0.0424264	1.00022	17.5033	0.0833333	0.185831	0.523527	1	1.06543	17.5333	0.113333	0.181475	0.394811	0.997459	1.08739	17.325	-0.095	0.00707107	0.186606	0.978879	0.936278	0.494901	0.967949	83
	PLCB4	Q15147-4	Isoform 3 of 1-phosphatidylinositol 4,5-bisphosphate phosphodiesterase beta-4 OS=Homo sapiens GN=PLCB4	136	16.17	-1.77636e-15	0.169706	1.00346	16.2533	0.0833333	0.134288	0.622912	1	1.06248	16.4033	0.233333	0.0737111	0.276934	0.997459	1.17656	16.21	0.04	0.0424264	0.79615	0.978879	1.02834	0.202123	0.967949	1707
	DJB11	Q9UBS4	DnaJ homolog subfamily B member 11 OS=Homo sapiens GN=DNAJB11 PE=1 SV=1	41	17.2	-1.77636e-15	0.212132	1.00541	17.2833	0.0833333	0.217332	0.706342	1	1.06769	17.1733	-0.0266667	0.347035	0.921895	0.997459	1.00099	17.365	0.165	0.0353553	0.466498	0.978879	1.12133	0.841834	0.971124	2198
	XPO4	Q9C0E2	Exportin-4 OS=Homo sapiens GN=XPO4 PE=1 SV=2	130	15.46	-8.88178e-16	0.0282843	1.0001	15.5433	0.0833333	0.106927	0.30947	1	1.06142	15.3767	-0.0833333	0.245425	0.617272	0.997459	0.953054	15.605	0.145	0.0494975	0.0962453	0.978879	1.10606	0.444577	0.967949	2915
	KDSR	Q06136	3-ketodihydrosphingosine reductase OS=Homo sapiens GN=KDSR PE=1 SV=1	36	16.12	0	0.0282843	1.0001	16.2033	0.0833333	0.080829	0.212035	1	1.06056	16.2267	0.106667	0.0305505	0.0411222	0.997459	1.0769	16.115	-0.005	0.00707107	0.845028	0.982239	0.996546	0.117111	0.967949	3521
	ENPL	P14625	Endoplasmin OS=Homo sapiens GN=HSP90B1 PE=1 SV=1	92	16.81	-1.77636e-15	0.0424264	1.00022	16.8933	0.0833333	0.0665833	0.186828	1	1.06021	16.95	0.14	0.130767	0.19903	0.997459	1.10497	16.765	-0.045	0.0212132	0.349886	0.978879	0.969342	0.187873	0.967949	53
	PYGB	P11216	Glycogen phosphorylase, brain form OS=Homo sapiens GN=PYGB PE=1 SV=5	97	16.38	-1.77636e-15	0.0141421	1.00002	16.4633	0.0833333	0.0665833	0.155997	1	1.06022	16.5333	0.153333	0.170392	0.258697	0.997459	1.11734	16.26	-0.12	0.141421	0.440851	0.978879	0.922399	0.182803	0.967949	997
	THUM3	Q9BV44	THUMP domain-containing protein 3 OS=Homo sapiens GN=THUMPD3 PE=1 SV=1	57	16.42	-1.77636e-15	0.296985	1.01061	16.5033	0.0833333	0.023094	0.759531	1	1.05955	16.7167	0.296667	0.061101	0.387196	0.997459	1.22903	16.675	0.255	0.00707107	0.438498	0.978879	1.19334	0.120398	0.967949	2363
	CLIP2	Q9UDT6	CAP-Gly domain-containing linker protein 2 OS=Homo sapiens GN=CLIP2 PE=1 SV=1	116	16.81	-1.77636e-15	0.0141421	1.00002	16.8933	0.0833333	0.118462	0.346978	1	1.06188	16.9633	0.153333	0.115036	0.144458	0.997459	1.1145	16.745	-0.065	0.0777817	0.442785	0.978879	0.95664	0.191699	0.967949	2380
	MYCBP	Q99417	C-Myc-binding protein OS=Homo sapiens GN=MYCBP PE=1 SV=3	12	17.665	1.77636e-15	0.0636396	1.00049	17.7467	0.0816667	0.141539	0.448445	1	1.0617	17.6967	0.0316667	0.185562	0.829079	0.997459	1.02787	17.605	-0.06	0.13435	0.644903	0.978879	0.961345	0.774946	0.968324	4086
	RL36	Q9Y3U8	60S ribosomal protein L36 OS=Homo sapiens GN=RPL36 PE=1 SV=3	12	18.345	0	0.205061	1.00506	18.4267	0.0816667	0.126623	0.670143	1	1.06094	18.46	0.115	0.13	0.578541	0.997459	1.08586	18.195	-0.15	0.00707107	0.5	0.978879	0.901256	0.259146	0.967949	2940
	MPP6	Q9NZW5	MAGUK p55 subfamily member 6 OS=Homo sapiens GN=MPP6 PE=1 SV=2	61	16.985	0	0.0494975	1.00029	17.0667	0.0816667	0.16563	0.476957	1	1.06292	17.1367	0.151667	0.10504	0.11732	0.997459	1.11281	17.005	0.02	0.0353553	0.657773	0.978879	1.01411	0.486913	0.967949	3060
	STX5	Q13190	Syntaxin-5 OS=Homo sapiens GN=STX5 PE=1 SV=2	40	17.375	0	0.00707107	1.00001	17.4567	0.0816667	0.10116	0.30954	1	1.05995	17.68	0.305	0.0458258	0.00720545	0.997459	1.23584	17.44	0.065	0	1	1	1.04608	0.0080373	0.855756	3852
	IR3IP	Q9Y5U9	Immediate early response 3-interacting protein 1 OS=Homo sapiens GN=IER3IP1 PE=1 SV=1	9	18.875	0	0.275772	1.00915	18.9567	0.0816667	0.168028	0.754785	1	1.06309	18.5533	-0.321667	0.790084	0.570137	0.997459	0.882535	19.12	0.245	0.0848528	0.424409	0.978879	1.18612	0.618621	0.967949	5240
	DC1L2	O43237	Cytoplasmic dynein 1 light intermediate chain 2 OS=Homo sapiens GN=DYNC1LI2 PE=1 SV=1	54	15.375	0	0.120208	1.00174	15.4567	0.0816667	0.155671	0.574752	1	1.06237	15.4267	0.0516667	0.122202	0.665483	0.997459	1.03896	15.45	0.075	0.127279	0.637554	0.978879	1.05541	0.922418	0.980411	1175
	IFRD2	Q12894-2	Isoform 2 of Interferon-related developmental regulator 2 OS=Homo sapiens GN=IFRD2	66	14.385	0	0.0494975	1.00029	14.4667	0.0816667	0.162583	0.493428	1	1.06267	14.4333	0.0483333	0.140119	0.599315	0.997459	1.03737	14.535	0.15	0.106066	0.247282	0.978879	1.11107	0.717682	0.967949	3118
	RT12	O15235	28S ribosomal protein S12, mitochondrial OS=Homo sapiens GN=MRPS12 PE=1 SV=1	15	16.085	-8.88178e-16	0.13435	1.00217	16.1667	0.0816667	0.37421	0.744485	1	1.08309	16.38	0.295	0.23516	0.17308	0.997459	1.23745	16.01	-0.075	0.155563	0.686498	0.978879	0.952103	0.498066	0.967949	4686
	ITA1	P56199	Integrin alpha-1 OS=Homo sapiens GN=ITGA1 PE=1 SV=2	131	16.745	0	0.0212132	1.00005	16.8267	0.0816667	0.0776745	0.221579	1	1.05926	16.94	0.195	0.07	0.0285965	0.997459	1.14562	16.755	0.01	0.00707107	0.711723	0.978879	1.00696	0.0498241	0.967949	1058
	PHLP	Q13371-2	Isoform 2 of Phosducin-like protein OS=Homo sapiens GN=PDCL	25	16.555	0	0.00707107	1.00001	16.6367	0.0816667	0.0981495	0.314006	1	1.05989	16.48	-0.075	0.141067	0.448273	0.997459	0.952391	16.6	0.045	0.183848	0.795167	0.978879	1.03587	0.535568	0.967949	4985
	FXR2	P51116	Fragile X mental retardation syndrome-related protein 2 OS=Homo sapiens GN=FXR2 PE=1 SV=2	74	16.825	-1.77636e-15	0.0353553	1.00015	16.9067	0.0816667	0.0757188	0.206386	1	1.0592	16.8867	0.0616667	0.15695	0.571618	0.997459	1.04772	16.845	0.02	0.0636396	0.743989	0.978879	1.01445	0.820116	0.970455	2235
	WDR1	O75083	WD repeat-containing protein 1 OS=Homo sapiens GN=WDR1 PE=1 SV=4	66	16.895	-1.77636e-15	0.0353553	1.00015	16.9767	0.0816667	0.011547	0.169474	1	1.05826	16.8833	-0.0116667	0.057735	0.797728	0.997459	0.99248	16.905	0.01	0.0212132	0.770513	0.978879	1.00701	0.0873238	0.967949	442
	DUS3L	Q96G46	tRNA-dihydrouridine(47) synthase [NAD(P)(+)]-like OS=Homo sapiens GN=DUS3L PE=1 SV=2	73	16.83	1.77636e-15	0.226274	1.00616	16.91	0.08	0.1253	0.708556	1	1.05967	17.0067	0.176667	0.198578	0.463196	0.997459	1.13725	16.76	-0.07	0.0565685	0.738117	0.978879	0.953004	0.451963	0.967949	3305
	STK39	Q9UEW8-2	Isoform 2 of STE20/SPS1-related proline-alanine-rich protein kinase OS=Homo sapiens GN=STK39	58	15.56	8.88178e-16	0.19799	1.00471	15.64	0.08	0.167033	0.68522	1	1.0617	15.33	-0.23	0.350428	0.418865	0.997459	0.869369	15.775	0.215	0.106066	0.341477	0.978879	1.16227	0.298956	0.967949	3328
	DIM1	Q9UNQ2	Probable dimethyladenosine transferase OS=Homo sapiens GN=DIMT1 PE=1 SV=1	35	16.86	0	0.0282843	1.0001	16.94	0.08	0.10583	0.321227	1	1.05889	16.8333	-0.0266667	0.137961	0.77323	0.997459	0.984728	17.04	0.18	0.0707107	0.135901	0.978879	1.13356	0.250164	0.967949	1802
	CPSF7	Q8N684-3	Isoform 3 of Cleavage and polyadenylation specificity factor subunit 7 OS=Homo sapiens GN=CPSF7	56	16.47	0	0.0989949	1.00118	16.55	0.08	0.0360555	0.448261	1	1.05724	16.56	0.09	0.0866025	0.404424	0.997459	1.06563	16.46	-0.01	0.0141421	0.909866	0.988289	0.993116	0.324537	0.967949	1988
	CDK13	Q14004-2	Isoform 2 of Cyclin-dependent kinase 13 OS=Homo sapiens GN=CDK13	158	16.91	0	0.127279	1.00195	16.99	0.08	0.0519615	0.53178	1	1.05748	17.1067	0.196667	0.132035	0.218715	0.997459	1.14928	17.3	0.39	0.0282843	0.130556	0.978879	1.31052	0.0277477	0.967949	2244
	NCEH1	Q6PIU2-2	Isoform 2 of Neutral cholesterol ester hydrolase 1 OS=Homo sapiens GN=NCEH1	47	16.54	0	0.0565685	1.00038	16.62	0.08	0.121655	0.397581	1	1.05949	16.7533	0.213333	0.0288675	0.0794295	0.997459	1.15952	16.475	-0.065	0.106066	0.544898	0.978879	0.957237	0.0507517	0.967949	2254
	ATAD1	Q8NBU5	ATPase family AAA domain-containing protein 1 OS=Homo sapiens GN=ATAD1 PE=1 SV=1	41	16.65	1.77636e-15	0.155563	1.00291	16.73	0.08	0.137477	0.614162	1	1.06025	16.6133	-0.0366667	0.231157	0.845974	0.997459	0.983521	16.765	0.115	0.0494975	0.478033	0.978879	1.08329	0.73993	0.967949	2544
	GSTK1	Q9Y2Q3-2	Isoform 2 of Glutathione S-transferase kappa 1 OS=Homo sapiens GN=GSTK1	32	17.25	0	0.0565685	1.00038	17.33	0.08	0.0458258	0.244644	1	1.05737	17.2533	0.00333333	0.254231	0.984287	0.997585	1.01236	17.23	-0.02	0.0282843	0.711723	0.978879	0.986327	0.874198	0.973628	2592
	FMNL2	Q96PY5-3	Isoform 2 of Formin-like protein 2 OS=Homo sapiens GN=FMNL2	124	15.38	8.88178e-16	0.0282843	1.0001	15.46	0.08	0.121244	0.373084	1	1.05947	15.5567	0.176667	0.0665833	0.0300141	0.997459	1.13108	15.285	-0.095	0.289914	0.723742	0.978879	0.94574	0.289594	0.967949	3163
	SYJ2B	P57105	Synaptojanin-2-binding protein OS=Homo sapiens GN=SYNJ2BP PE=1 SV=2	16	16.95	0	0.0989949	1.00118	17.03	0.08	0.104403	0.464936	1	1.05884	17.14	0.19	0.0866025	0.156703	0.997459	1.14212	16.94	-0.01	0.0565685	0.915131	0.989305	0.993474	0.145387	0.967949	4703
	SEN15	Q8WW01	tRNA-splicing endonuclease subunit Sen15 OS=Homo sapiens GN=TSEN15 PE=1 SV=1	19	15.86	0	0	1	15.94	0.08	0.043589	0.0863356	1	1.05734	15.8967	0.0366667	0.0814453	0.517154	0.997459	1.02684	15.705	-0.155	0.0919239	0.252789	0.978879	0.899044	0.0360423	0.967949	5120
	EMSA1	Q6PJG2	ELM2 and SANT domain-containing protein 1 OS=Homo sapiens GN=ELMSAN1 PE=1 SV=2	115	15.75	0	0.0565685	1.00038	15.83	0.08	0.07	0.264077	1	1.05785	15.8967	0.146667	0.080829	0.100235	0.997459	1.10816	15.805	0.055	0.0212132	0.383549	0.978879	1.03892	0.206443	0.967949	2536
	GALE	Q14376	UDP-glucose 4-epimerase OS=Homo sapiens GN=GALE PE=1 SV=2	38	15.89	-8.88178e-16	0.0282843	1.0001	15.97	0.08	0.0458258	0.0951943	1	1.05737	15.91	0.02	0.043589	0.578439	0.997459	1.01427	15.88	-0.01	0.0141421	0.711723	0.978879	0.993116	0.128338	0.967949	2656
	AL3A2	P51648-2	Isoform 2 of Fatty aldehyde dehydrogenase OS=Homo sapiens GN=ALDH3A2	58	17.16	0	0.0989949	1.00118	17.24	0.08	0.0793725	0.445873	1	1.05809	17.2267	0.0666667	0.240069	0.698676	0.997459	1.05701	17.325	0.165	0.0494975	0.213449	0.978879	1.1215	0.761359	0.967949	1434
	NFRKB	Q6P4R8-3	Isoform 3 of Nuclear factor related to kappa-B-binding protein OS=Homo sapiens GN=NFRKB	139	14.97	0	0.367696	1.01628	15.05	0.08	0.0519615	0.810125	1	1.05748	15.22	0.25	0.650922	0.622416	0.997459	1.27015	14.81	-0.16	0.0141421	0.648771	0.978879	0.895047	0.738417	0.967949	2443
	LTOR2	Q9Y2Q5	Ragulator complex protein LAMTOR2 OS=Homo sapiens GN=LAMTOR2 PE=1 SV=1	14	15.44	-8.88178e-16	0.0282843	1.0001	15.52	0.08	0.05	0.107167	1	1.05744	15.4533	0.0133333	0.111505	0.858968	0.997459	1.01132	15.385	-0.055	0.0636396	0.42154	0.978879	0.963063	0.352489	0.967949	4118
	LGMN	Q99538	Legumain OS=Homo sapiens GN=LGMN PE=1 SV=1	49	15.64	-8.88178e-16	0.325269	1.01273	15.72	0.08	0.0866025	0.78751	1	1.05827	15.44	-0.2	0.265141	0.547908	0.997459	0.880413	15.66	0.02	0.296985	0.954682	0.997067	1.02472	0.564636	0.967949	4415
	SF3B3	Q15393	Splicing factor 3B subunit 3 OS=Homo sapiens GN=SF3B3 PE=1 SV=4	136	16.8	0	0.155563	1.00291	16.88	0.08	0.06245	0.597313	1	1.05767	16.7567	-0.0433333	0.133167	0.777692	0.997459	0.973216	16.885	0.085	0.0353553	0.579115	0.978879	1.06085	0.487858	0.967949	399
	RL19	P84098	60S ribosomal protein L19 OS=Homo sapiens GN=RPL19 PE=1 SV=1	23	17.21	-1.77636e-15	0.141421	1.0024	17.29	0.08	0.0953939	0.570157	1	1.05858	17.3867	0.176667	0.207926	0.34233	0.997459	1.13792	17.16	-0.05	0.0424264	0.705654	0.978879	0.966145	0.401452	0.967949	1381
	ARC1B	O15143	Actin-related protein 2/3 complex subunit 1B OS=Homo sapiens GN=ARPC1B PE=1 SV=3	41	16.76	0	0.226274	1.00616	16.84	0.08	0.07	0.705043	1	1.05785	16.75	-0.01	0.196977	0.963983	0.997459	0.99939	16.755	-0.005	0.233345	0.984621	1	1.00306	0.91871	0.980411	2122
	PSA1	P25786-2	Isoform Long of Proteasome subunit alpha type-1 OS=Homo sapiens GN=PSMA1	30	16.52	-1.77636e-15	0.367696	1.01628	16.6	0.08	0.216564	0.815379	1	1.0652	16.57	0.05	0.121655	0.88004	0.997459	1.03768	16.785	0.265	0.0212132	0.493576	0.978879	1.2017	0.618144	0.967949	840
	ELOC	Q15369	Transcription elongation factor B polypeptide 1 OS=Homo sapiens GN=TCEB1 PE=1 SV=1	12	17.095	1.77636e-15	0.162635	1.00318	17.1733	0.0783333	0.064291	0.617734	1	1.05649	17.1167	0.0216667	0.126623	0.889517	0.997459	1.01778	17.215	0.12	0.0212132	0.484616	0.978879	1.08679	0.650058	0.967949	2775
	ARM10	Q8N2F6-3	Isoform 3 of Armadillo repeat-containing protein 10 OS=Homo sapiens GN=ARMC10	31	15.965	8.88178e-16	0.0636396	1.00049	16.0433	0.0783333	0.0702377	0.303665	1	1.05663	16.13	0.165	0.08544	0.0962242	0.997459	1.12248	16.01	0.045	0.0989949	0.721014	0.978879	1.0329	0.213401	0.967949	3407
	ZDHC5	Q9C0B5-2	Isoform 2 of Palmitoyltransferase ZDHHC5 OS=Homo sapiens GN=ZDHHC5	72	15.805	0	0.190919	1.00438	15.8833	0.0783333	0.149778	0.668272	1	1.05965	16.0333	0.228333	0.134288	0.313273	0.997459	1.17481	15.66	-0.145	0	0.478056	0.978879	0.904379	0.110419	0.967949	3432
	NOC3L	Q8WTT2	Nucleolar complex protein 3 homolog OS=Homo sapiens GN=NOC3L PE=1 SV=1	93	16.425	0	0.00707107	1.00001	16.5033	0.0783333	0.064291	0.186324	1	1.05649	16.4567	0.0316667	0.0568624	0.449209	0.997459	1.02272	16.52	0.095	0.113137	0.429553	0.978879	1.06971	0.470375	0.967949	962
	FACE1	O75844	CAAX prenyl protease 1 homolog OS=Homo sapiens GN=ZMPSTE24 PE=1 SV=2	55	16.765	-1.77636e-15	0.190919	1.00438	16.8433	0.0783333	0.210079	0.680284	1	1.06326	16.9	0.135	0.255147	0.523783	0.997459	1.10991	16.645	-0.12	0.0353553	0.548044	0.978879	0.920326	0.590645	0.967949	1746
	ELOA1	Q14241	Transcription elongation factor B polypeptide 3 OS=Homo sapiens GN=TCEB3 PE=1 SV=2	90	16.375	0	0.0212132	1.00005	16.4533	0.0783333	0.138684	0.421711	1	1.05901	16.55	0.175	0.164621	0.211421	0.997459	1.13376	16.24	-0.135	0.0848528	0.265137	0.978879	0.911458	0.170435	0.967949	1770
	H1X	Q92522	Histone H1x OS=Homo sapiens GN=H1FX PE=1 SV=1	22	17.715	0	0.00707107	1.00001	17.7933	0.0783333	0.0702377	0.207882	1	1.05663	17.9867	0.271667	0.106927	0.0439227	0.997459	1.2094	17.635	-0.08	0.13435	0.570447	0.978879	0.948109	0.0243617	0.967949	1929
	LEG3	P17931	Galectin-3 OS=Homo sapiens GN=LGALS3 PE=1 SV=5	26	17.175	0	0.120208	1.00174	17.2533	0.0783333	0.0251661	0.548446	1	1.0559	17.2133	0.0383333	0.181751	0.805496	0.997459	1.03227	17.225	0.05	0.0777817	0.663292	0.978879	1.03602	0.910662	0.979782	2499
	RPC3	Q9BUI4	DNA-directed RNA polymerase III subunit RPC3 OS=Homo sapiens GN=POLR3C PE=1 SV=1	61	16.105	0	0.13435	1.00217	16.1833	0.0783333	0.125831	0.553225	1	1.05846	16.2467	0.141667	0.173877	0.37316	0.997459	1.10842	16.1	-0.005	0.0282843	0.965047	0.99964	0.996636	0.596176	0.967949	2688
	CTGE5	O15320-10	Isoform 11 of cTAGE family member 5 OS=Homo sapiens GN=CTAGE5	90	16.235	1.77636e-15	0.0919239	1.00102	16.3133	0.0783333	0.080829	0.463421	1	1.05691	16.45	0.215	0.0888819	0.110335	0.997459	1.16219	16.16	-0.075	0.0141421	0.427438	0.978879	0.949365	0.0279246	0.967949	2833
	THYN1	Q9P016	Thymocyte nuclear protein 1 OS=Homo sapiens GN=THYN1 PE=1 SV=1	26	16.535	0	0.0919239	1.00102	16.6133	0.0783333	0.046188	0.443239	1	1.05616	16.58	0.045	0.0360555	0.669336	0.997459	1.0319	16.5	-0.035	0.0141421	0.704942	0.978879	0.976055	0.218925	0.967949	3605
	COX6C	P09669	Cytochrome c oxidase subunit 6C OS=Homo sapiens GN=COX6C PE=1 SV=2	9	18.695	0	0.346482	1.01445	18.7733	0.0783333	0.254231	0.820137	1	1.06639	18.8367	0.141667	0.206478	0.671786	0.997459	1.11053	18.59	-0.105	0.0282843	0.736133	0.978879	0.929894	0.700227	0.967949	4361
	CAAP1	Q9H8G2	Caspase activity and apoptosis inhibitor 1 OS=Homo sapiens GN=CAAP1 PE=1 SV=2	38	16.105	0	0.148492	1.00265	16.1833	0.0783333	0.290057	0.727701	1	1.07004	16.17	0.065	0.306105	0.78346	0.997459	1.06168	15.97	-0.135	0.0141421	0.422662	0.978879	0.910692	0.793383	0.970455	4978
	TMCO6	Q96DC7-2	Isoform 2 of Transmembrane and coiled-coil domain-containing protein 6 OS=Homo sapiens GN=TMCO6	55	12.725	-8.88178e-16	0.459619	1.02548	12.8033	0.0783333	0.170098	0.850889	1	1.06068	12.6367	-0.0883333	0.372201	0.842833	0.997459	0.961927	12.74	0.015	0.0848528	0.970763	1	1.01133	0.924167	0.980411	5013
	PAPS2	O95340	Bifunctional 3'-phosphoadenosine 5'-phosphosulfate synthase 2 OS=Homo sapiens GN=PAPSS2 PE=1 SV=2	70	15.815	-8.88178e-16	0.13435	1.00217	15.8933	0.0783333	0.0351188	0.558552	1	1.05601	15.86	0.045	0.072111	0.721974	0.997459	1.03255	15.795	-0.02	0.148492	0.900733	0.986361	0.988846	0.670216	0.967949	602
	CAPZB	P47756-2	Isoform 2 of F-actin-capping protein subunit beta OS=Homo sapiens GN=CAPZB	31	16.785	0	0.205061	1.00506	16.8633	0.0783333	0.225462	0.742106	1	1.06436	16.9867	0.201667	0.276466	0.425421	0.997459	1.16366	16.585	-0.2	0.0494975	0.409689	0.978879	0.870807	0.353764	0.967949	765
	BCAT1	P54687	Branched-chain-amino-acid aminotransferase, cytosolic OS=Homo sapiens GN=BCAT1 PE=1 SV=3	43	16.835	-1.77636e-15	0.00707107	1.00001	16.9133	0.0783333	0.119304	0.375293	1	1.05824	16.8967	0.0616667	0.249466	0.710309	0.997459	1.0544	17.065	0.23	0.176777	0.305286	0.978879	1.17724	0.594482	0.967949	1900
	GSCR2	Q9NZM5	Glioma tumor suppressor candidate region gene 2 protein OS=Homo sapiens GN=GLTSCR2 PE=1 SV=2	54	16.115	-1.77636e-15	0.360624	1.01566	16.1933	0.0783333	0.110151	0.811194	1	1.05788	16.5567	0.441667	0.347898	0.296141	0.997459	1.38354	16.125	0.01	0.106066	0.975355	1	1.00832	0.258387	0.967949	4106
	ZN330	Q9Y3S2	Zinc finger protein 330 OS=Homo sapiens GN=ZNF330 PE=1 SV=1	36	15.175	-8.88178e-16	0.388909	1.01822	15.2533	0.0783333	0.207445	0.827353	1	1.063	15.2433	0.0683333	0.232451	0.85002	0.997459	1.05736	15.18	0.005	0.19799	0.978052	1	1.0082	0.979431	0.99207	5178
	PCH2	Q15645	Pachytene checkpoint protein 2 homolog OS=Homo sapiens GN=TRIP13 PE=1 SV=2	49	17.005	-1.77636e-15	0.190919	1.00438	17.0833	0.0783333	0.145029	0.675849	1	1.05936	16.7767	-0.228333	0.3646	0.429014	0.997459	0.872298	17.21	0.205	0.0141421	0.369634	0.978879	1.15271	0.306817	0.967949	1098
	SPS2L	Q9NUQ6-3	Isoform 3 of SPATS2-like protein OS=Homo sapiens GN=SPATS2L	65	16.55	1.77636e-15	0.0141421	1.00002	16.6267	0.0766667	0.085049	0.256578	1	1.0558	16.7533	0.203333	0.170392	0.173478	0.997459	1.15674	16.5	-0.05	0.0707107	0.496396	0.978879	0.966516	0.170136	0.967949	2006
	RUSD3	Q6P087	RNA pseudouridylate synthase domain-containing protein 3 OS=Homo sapiens GN=RPUSD3 PE=1 SV=3	38	16.08	1.77636e-15	0.0707107	1.0006	16.1567	0.0766667	0.145717	0.491783	1	1.0581	16.2067	0.126667	0.179258	0.35764	0.997459	1.09726	16.23	0.15	0.19799	0.468713	0.978879	1.1148	0.777571	0.969619	4777
	VASP	P50552	Vasodilator-stimulated phosphoprotein OS=Homo sapiens GN=VASP PE=1 SV=3	40	16.33	1.77636e-15	0.113137	1.00154	16.4067	0.0766667	0.122202	0.535221	1	1.05712	16.3533	0.0233333	0.100664	0.834955	0.997459	1.01796	16.225	-0.105	0.13435	0.489102	0.978879	0.931822	0.454586	0.967949	1192
	PGRC2	O15173-2	Isoform 2 of Membrane-associated progesterone receptor component 2 OS=Homo sapiens GN=PGRMC2	26	16.69	1.77636e-15	0.0424264	1.00022	16.7667	0.0766667	0.0750555	0.241791	1	1.05553	16.8333	0.143333	0.0321455	0.067224	0.997459	1.10464	16.745	0.055	0.00707107	0.31153	0.978879	1.03887	0.0929613	0.967949	1285
	HACD3	Q9P035	Very-long-chain (3R)-3-hydroxyacyl-CoA dehydratase 3 OS=Homo sapiens GN=HACD3 PE=1 SV=2	43	17.01	1.77636e-15	0.0989949	1.00118	17.0867	0.0766667	0.085049	0.465116	1	1.05579	16.9867	-0.0233333	0.176163	0.862176	0.997459	0.988814	16.88	-0.13	0.0424264	0.285094	0.978879	0.914029	0.392591	0.967949	1731
	NS1BP	Q9Y6Y0	Influenza virus NS1A-binding protein OS=Homo sapiens GN=IVNS1ABP PE=1 SV=3	72	16.08	1.77636e-15	0.0989949	1.00118	16.1567	0.0766667	0.104083	0.481234	1	1.05639	16.1567	0.0766667	0.290057	0.705176	0.997459	1.06887	16.04	-0.04	0.113137	0.743432	0.978879	0.974151	0.87502	0.973628	2721
	PDIA5	Q14554	Protein disulfide-isomerase A5 OS=Homo sapiens GN=PDIA5 PE=1 SV=1	60	17.45	0	0	1	17.5267	0.0766667	0.0950438	0.297198	1	1.0561	17.6967	0.246667	0.145029	0.098499	0.997459	1.19046	17.445	-0.005	0.00707107	0.5	0.978879	0.996546	0.0855632	0.967949	4221
	TM9S1	O15321-2	Isoform 2 of Transmembrane 9 superfamily member 1 OS=Homo sapiens GN=TM9SF1	55	15.56	8.88178e-16	0.0424264	1.00022	15.6367	0.0766667	0.15695	0.493567	1	1.05868	15.8333	0.273333	0.100167	0.0279938	0.997459	1.21052	15.725	0.165	0.0212132	0.0692862	0.978879	1.12123	0.119914	0.967949	4858
	FR1OP	O95684-2	Isoform 2 of FGFR1 oncogene partner OS=Homo sapiens GN=FGFR1OP	41	15.84	0	0.0282843	1.0001	15.9167	0.0766667	0.0832666	0.250665	1	1.05576	15.8567	0.0166667	0.090185	0.787955	0.997459	1.01294	15.925	0.085	0.0494975	0.20134	0.978879	1.061	0.556718	0.967949	3486
	GSTCD	Q8NEC7	Glutathione S-transferase C-terminal domain-containing protein OS=Homo sapiens GN=GSTCD PE=1 SV=2	71	15.38	8.88178e-16	0.226274	1.00616	15.4567	0.0766667	0.173877	0.727874	1	1.05959	15.4233	0.0433333	0.25697	0.857461	0.997459	1.04179	15.295	-0.085	0.205061	0.732165	0.978879	0.94755	0.866433	0.971908	4134
	FMNL1	O95466-2	Isoform 2 of Formin-like protein 1 OS=Homo sapiens GN=FMNL1	122	16.25	0	0.0707107	1.0006	16.3267	0.0766667	0.0802081	0.356154	1	1.05567	16.45	0.2	0.155885	0.151256	0.997459	1.15308	16.175	-0.075	0.0777817	0.420016	0.978879	0.950032	0.128682	0.967949	1464
	TACC2	O95359	Transforming acidic coiled-coil-containing protein 2 OS=Homo sapiens GN=TACC2 PE=1 SV=3	309	16.79	0	0.0565685	1.00038	16.8667	0.0766667	0.0351188	0.266066	1	1.05479	16.7767	-0.0133333	0.111505	0.871702	0.997459	0.992749	16.79	1.77636e-15	0.0848528	1	1	1.00086	0.550722	0.967949	1961
	PEO1	Q96RR1	Twinkle protein, mitochondrial OS=Homo sapiens GN=PEO1 PE=1 SV=1	77	14.3	-8.88178e-16	0.0282843	1.0001	14.3767	0.0766667	0.115036	0.369593	1	1.05681	14.3533	0.0533333	0.109697	0.494539	0.997459	1.03969	14.495	0.195	0.417193	0.628019	0.978879	1.16874	0.779731	0.970037	3464
	ACTN1	P12814	Alpha-actinin-1 OS=Homo sapiens GN=ACTN1 PE=1 SV=2	103	16.62	0	0	1	16.6967	0.0766667	0.151438	0.473037	1	1.05853	16.7233	0.103333	0.140475	0.330658	0.997459	1.07767	16.52	-0.1	0.0565685	0.242238	0.978879	0.933392	0.35419	0.967949	84
	CUL4A	Q13619	Cullin-4A OS=Homo sapiens GN=CUL4A PE=1 SV=3	88	16.98	0	0.0424264	1.00022	17.0567	0.0766667	0.128582	0.419492	1	1.05733	16.92	-0.06	0.160935	0.592391	0.997459	0.96331	17.135	0.155	0.00707107	0.113842	0.978879	1.11343	0.315307	0.967949	416
	RL21	P46778	60S ribosomal protein L21 OS=Homo sapiens GN=RPL21 PE=1 SV=2	19	17.19	0	0.0282843	1.0001	17.2667	0.0766667	0.0503322	0.118147	1	1.05501	17.2433	0.0533333	0.150444	0.605318	0.997459	1.04135	17.265	0.075	0.0353553	0.14994	0.978879	1.05352	0.814359	0.970455	923
	ARPC2	O15144	Actin-related protein 2/3 complex subunit 2 OS=Homo sapiens GN=ARPC2 PE=1 SV=1	34	16.67	-1.77636e-15	0.311127	1.01165	16.7467	0.0766667	0.185831	0.792333	1	1.06056	16.6467	-0.0233333	0.234592	0.937178	0.997459	0.992854	16.825	0.155	0.106066	0.607852	0.978879	1.11493	0.814543	0.970455	1082
	ERP44	Q9BS26	Endoplasmic reticulum resident protein 44 OS=Homo sapiens GN=ERP44 PE=1 SV=1	47	17.17	0	0	1	17.2467	0.0766667	0.0907377	0.280899	1	1.05598	17.3533	0.183333	0.105987	0.0956834	0.997459	1.13754	17.065	-0.105	0.0212132	0.0903345	0.978879	0.929855	0.0372843	0.967949	1168
	ENPP1	P22413	Ectonucleotide pyrophosphatase/phosphodiesterase family member 1 OS=Homo sapiens GN=ENPP1 PE=1 SV=2	105	16.69	0	0	1	16.7667	0.0766667	0.124231	0.397029	1	1.05723	16.85	0.16	0.052915	0.0345784	0.997459	1.11779	16.71	0.02	0.0424264	0.625666	0.978879	1.01418	0.21021	0.967949	4787
	TANK	Q92844	TRAF family member-associated NF-kappa-B activator OS=Homo sapiens GN=TANK PE=1 SV=2	48	16.92	-1.77636e-15	0.0141421	1.00002	16.9967	0.0766667	0.0665833	0.178548	1	1.05533	17.0333	0.113333	0.110151	0.214524	0.997459	1.08386	16.95	0.03	0.169706	0.844126	0.982239	1.02455	0.644724	0.967949	5296
	PSA4	P25789	Proteasome subunit alpha type-4 OS=Homo sapiens GN=PSMA4 PE=1 SV=1	29	15.85	-8.88178e-16	0.353553	1.01505	15.9267	0.0766667	0.221886	0.816998	1	1.06274	15.6333	-0.216667	0.353883	0.563896	0.997459	0.878509	16.09	0.24	0.0282843	0.512387	0.978879	1.18111	0.402142	0.967949	648
	DDX42	Q86XP3	ATP-dependent RNA helicase DDX42 OS=Homo sapiens GN=DDX42 PE=1 SV=1	103	16.42	-1.77636e-15	0.0707107	1.0006	16.4967	0.0766667	0.0832666	0.360881	1	1.05576	16.5567	0.136667	0.083865	0.157993	0.997459	1.10059	16.385	-0.035	0.0353553	0.614312	0.978879	0.976178	0.151583	0.967949	514
	PTGR1	Q14914	Prostaglandin reductase 1 OS=Homo sapiens GN=PTGR1 PE=1 SV=2	36	16.31	-1.77636e-15	0.0707107	1.0006	16.3867	0.0766667	0.080829	0.357082	1	1.05568	16.3233	0.0133333	0.22053	0.929508	0.997459	1.01702	16.315	0.005	0.0494975	0.942931	0.994704	1.00377	0.908716	0.979782	1231
	PLCE	Q9NUQ2	1-acyl-sn-glycerol-3-phosphate acyltransferase epsilon OS=Homo sapiens GN=AGPAT5 PE=1 SV=3	42	16.56	-1.77636e-15	0.0565685	1.00038	16.6367	0.0766667	0.0723418	0.284611	1	1.05547	16.6267	0.0666667	0.135769	0.507406	0.997459	1.05041	16.59	0.03	0.113137	0.778915	0.978879	1.02258	0.840612	0.971124	4284
	THOC7	Q6I9Y2	THO complex subunit 7 homolog OS=Homo sapiens GN=THOC7 PE=1 SV=3	24	16.85	-1.77636e-15	0.0424264	1.00022	16.9267	0.0766667	0.126623	0.41378	1	1.05733	16.7967	-0.0533333	0.223681	0.723116	0.997459	0.971227	16.86	0.01	0.183848	0.951462	0.997067	1.01105	0.821458	0.970455	4943
	OPA3	Q9H6K4	Optic atrophy 3 protein OS=Homo sapiens GN=OPA3 PE=1 SV=1	20	16.88	-1.77636e-15	0.169706	1.00346	16.9567	0.0766667	0.219393	0.692501	1	1.06254	17.0733	0.193333	0.162583	0.32267	0.997459	1.1483	16.875	-0.005	0.13435	0.977043	1	0.998702	0.599955	0.967949	5097
	ATPB	P06576	ATP synthase subunit beta, mitochondrial OS=Homo sapiens GN=ATP5B PE=1 SV=3	57	16.275	1.77636e-15	0.0919239	1.00102	16.35	0.075	0.07	0.440709	1	1.05419	16.4567	0.181667	0.130512	0.168992	0.997459	1.13725	16.185	-0.09	0.00707107	0.397135	0.978879	0.939528	0.08043	0.967949	60
	GNAI2	P04899	Guanine nucleotide-binding protein G(i) subunit alpha-2 OS=Homo sapiens GN=GNAI2 PE=1 SV=3	40	16.205	1.77636e-15	0.13435	1.00217	16.28	0.075	0.0608276	0.57086	1	1.05398	16.3433	0.138333	0.0550757	0.366193	0.997459	1.10117	16.22	0.015	0.155563	0.927394	0.993423	1.01339	0.428989	0.967949	260
	RED	Q13123	Protein Red OS=Homo sapiens GN=IK PE=1 SV=3	66	17.255	0	0.0212132	1.00005	17.33	0.075	0.115326	0.353843	1	1.0556	17.2967	0.0416667	0.080829	0.434467	0.997459	1.03039	17.285	0.03	0.0636396	0.680877	0.978879	1.02151	0.770278	0.967949	1704
	ECI2	O75521	Enoyl-CoA delta isomerase 2, mitochondrial OS=Homo sapiens GN=ECI2 PE=1 SV=4	44	15.905	0	0.0636396	1.00049	15.98	0.075	0.12	0.393079	1	1.05579	15.9933	0.0883333	0.100664	0.277726	0.997459	1.06488	15.81	-0.095	0.0141421	0.25098	0.978879	0.936295	0.229929	0.967949	1084
	GNS	P15586	N-acetylglucosamine-6-sulfatase OS=Homo sapiens GN=GNS PE=1 SV=3	62	16.845	1.77636e-15	0.106066	1.00135	16.92	0.075	0.0608276	0.490002	1	1.05399	17.01	0.165	0.07	0.232552	0.997459	1.12205	16.73	-0.115	0.169706	0.515527	0.978879	0.926578	0.0882398	0.967949	1752
	RL37A	P61513	60S ribosomal protein L37a OS=Homo sapiens GN=RPL37A PE=1 SV=2	10	16.785	0	0.205061	1.00506	16.86	0.075	0.13	0.693094	1	1.05616	16.8567	0.0716667	0.0585947	0.734116	0.997459	1.0515	16.695	-0.09	0.120208	0.667794	0.978879	0.941154	0.526686	0.967949	1827
	SE1L1	Q9UBV2	Protein sel-1 homolog 1 OS=Homo sapiens GN=SEL1L PE=1 SV=3	89	15.225	0	0.275772	1.00915	15.3	0.075	0.248797	0.785478	1	1.064	15.1867	-0.0383333	0.346458	0.906568	0.997459	0.992825	15.42	0.195	0.0141421	0.499738	0.978879	1.14475	0.805821	0.970455	2476
	ZN800	Q2TB10	Zinc finger protein 800 OS=Homo sapiens GN=ZNF800 PE=1 SV=1	75	16.535	0	0.00707107	1.00001	16.61	0.075	0.0916515	0.280899	1	1.05477	16.9133	0.378333	0.36074	0.213887	0.997459	1.32682	16.445	-0.09	0.0212132	0.139209	0.978879	0.939574	0.179115	0.967949	3777
	SRSF2	Q01130-2	Isoform 2 of Serine/arginine-rich splicing factor 2 OS=Homo sapiens GN=SRSF2	24	17.695	0	0.205061	1.00506	17.77	0.075	0.153948	0.697727	1	1.05741	17.8667	0.171667	0.251064	0.490684	0.997459	1.13752	17.59	-0.105	0.0141421	0.610827	0.978879	0.929827	0.501778	0.967949	4215
	CK098	E9PRG8	Uncharacterized protein C11orf98 OS=Homo sapiens GN=C11orf98 PE=4 SV=1	14	17.415	0	0.0494975	1.00029	17.49	0.075	0.06245	0.270374	1	1.05402	17.57	0.155	0.18735	0.276402	0.997459	1.11981	17.46	0.045	0.141421	0.707754	0.978879	1.03416	0.603209	0.967949	4645
	SYPL1	Q16563-2	Isoform 2 of Synaptophysin-like protein 1 OS=Homo sapiens GN=SYPL1	26	16.735	0	0.233345	1.00655	16.81	0.075	0.307896	0.768724	1	1.06983	16.9367	0.201667	0.291433	0.454277	0.997459	1.16527	17.025	0.29	0.0353553	0.310717	0.978879	1.22282	0.672113	0.967949	4713
	NAA15	Q9BXJ9	N-alpha-acetyltransferase 15, NatA auxiliary subunit OS=Homo sapiens GN=NAA15 PE=1 SV=1	101	16.715	0	0.0212132	1.00005	16.79	0.075	0	0.177171	1	1.05336	16.7033	-0.0116667	0.115902	0.830726	0.997459	0.994069	16.79	0.075	0.0141421	0.107801	0.978879	1.05339	0.358082	0.967949	190
	UGDH	O60701	UDP-glucose 6-dehydrogenase OS=Homo sapiens GN=UGDH PE=1 SV=1	55	16.585	-1.77636e-15	0.13435	1.00217	16.66	0.075	0.115326	0.56992	1	1.0556	16.7733	0.188333	0.146401	0.254634	0.997459	1.14339	16.51	-0.075	0.0282843	0.593757	0.978879	0.949433	0.209091	0.967949	259
	CDC37	Q16543	Hsp90 co-chaperone Cdc37 OS=Homo sapiens GN=CDC37 PE=1 SV=1	44	17.355	0	0.00707107	1.00001	17.43	0.075	0.144222	0.467984	1	1.05692	17.4433	0.0883333	0.169214	0.459037	0.997459	1.06809	17.275	-0.08	0.13435	0.570447	0.978879	0.948109	0.578056	0.967949	1008
	PSA7	O14818	Proteasome subunit alpha type-7 OS=Homo sapiens GN=PSMA7 PE=1 SV=1	28	17.245	0	0.403051	1.01958	17.32	0.075	0.19	0.845156	1	1.05956	17.1067	-0.138333	0.237557	0.712278	0.997459	0.917051	17.525	0.28	0.00707107	0.511052	0.978879	1.2142	0.373996	0.967949	1173
	AF1L1	Q8TED9-2	Isoform 2 of Actin filament-associated protein 1-like 1 OS=Homo sapiens GN=AFAP1L1	82	14.925	-8.88178e-16	0.00707107	1.00001	15	0.075	0.163707	0.491903	1	1.05795	15.01	0.085	0.0984886	0.273096	0.997459	1.06235	15.015	0.09	0.13435	0.516944	0.978879	1.06668	0.857237	0.971124	4315
	TUSC3	Q13454-2	Isoform 2 of Tumor suppressor candidate 3 OS=Homo sapiens GN=TUSC3	40	17.585	0	0.120208	1.00174	17.66	0.075	0.07	0.546431	1	1.05418	17.7267	0.141667	0.0750555	0.324867	0.997459	1.10417	17.525	-0.06	0.00707107	0.625293	0.978879	0.95927	0.129955	0.967949	4554
	COMD7	Q86VX2-2	Isoform 2 of COMM domain-containing protein 7 OS=Homo sapiens GN=COMMD7	22	15.855	-8.88178e-16	0.0212132	1.00005	15.93	0.075	0.0264575	0.0464664	1	1.05348	16.0233	0.168333	0.0351188	0.00567749	0.997459	1.12398	15.805	-0.05	0.0353553	0.255187	0.978879	0.966081	0.000637047	0.565486	4891
	TSR1	Q2NL82	Pre-rRNA-processing protein TSR1 homolog OS=Homo sapiens GN=TSR1 PE=1 SV=1	92	16.295	-1.77636e-15	0.00707107	1.00001	16.37	0.075	0.112694	0.368139	1	1.05554	16.2767	-0.0183333	0.167432	0.867175	0.997459	0.99191	16.49	0.195	0.0848528	0.187909	0.978879	1.14571	0.328543	0.967949	887
	ZNT1	Q9Y6M5	Zinc transporter 1 OS=Homo sapiens GN=SLC30A1 PE=1 SV=3	55	16.475	-1.77636e-15	0.0353553	1.00015	16.55	0.075	0.13	0.428213	1	1.05626	16.6733	0.198333	0.0378594	0.0153076	0.997459	1.14763	16.63	0.155	0.0565685	0.12126	0.978879	1.11385	0.136408	0.967949	4127
	LY6K	Q17RY6	Lymphocyte antigen 6K OS=Homo sapiens GN=LY6K PE=1 SV=2	19	16.495	0	0.0777817	1.00073	16.57	0.075	0.0984886	0.426349	1	1.05501	16.2	-0.295	0.186815	0.096602	0.997459	0.819681	16.815	0.32	0.106066	0.0977139	0.978879	1.25002	0.0119595	0.860104	4883
	MEPCE	Q7L2J0	7SK snRNA methylphosphate capping enzyme OS=Homo sapiens GN=MEPCE PE=1 SV=1	74	16.475	-1.77636e-15	0.0636396	1.00049	16.55	0.075	0.0519615	0.305899	1	1.05381	16.5533	0.0783333	0.120139	0.40868	0.997459	1.05823	16.59	0.115	0.0282843	0.198649	0.978879	1.08308	0.590312	0.967949	2539
	RAB9A	P51151	Ras-related protein Rab-9A OS=Homo sapiens GN=RAB9A PE=1 SV=1	23	16.94	1.77636e-15	0.0707107	1.0006	17.0133	0.0733333	0.0550757	0.351616	1	1.05266	16.81	-0.13	0.150997	0.289109	0.997459	0.917149	17.02	0.08	0.0707107	0.375305	0.978879	1.05765	0.148881	0.967949	2236
	TM9S2	Q99805	Transmembrane 9 superfamily member 2 OS=Homo sapiens GN=TM9SF2 PE=1 SV=1	76	16.29	0	0.0282843	1.0001	16.3633	0.0733333	0.115902	0.390052	1	1.05438	16.46	0.17	0.191572	0.262294	0.997459	1.13152	16.335	0.045	0.0919239	0.613088	0.978879	1.03273	0.573585	0.967949	1243
	ARF4	P18085	ADP-ribosylation factor 4 OS=Homo sapiens GN=ARF4 PE=1 SV=3	21	17.12	1.77636e-15	0.0424264	1.00022	17.1933	0.0733333	0.0416333	0.183107	1	1.05244	16.9667	-0.153333	0.330202	0.506814	0.997459	0.914868	17.125	0.005	0.0636396	0.93585	0.994704	1.00396	0.577416	0.967949	1753
	MYO1E	Q12965	Unconventional myosin-Ie OS=Homo sapiens GN=MYO1E PE=1 SV=2	127	16.57	0	0.169706	1.00346	16.6433	0.0733333	0.117189	0.657246	1	1.05443	16.58	0.01	0.156205	0.95266	0.997459	1.01081	16.63	0.06	0.226274	0.794429	0.978879	1.04888	0.940481	0.981784	695
	GYS1	P13807	Glycogen [starch] synthase, muscle OS=Homo sapiens GN=GYS1 PE=1 SV=2	84	16.82	0	0.0848528	1.00086	16.8933	0.0733333	0.0585947	0.417832	1	1.05273	16.8667	0.0466667	0.083865	0.60046	0.997459	1.03403	16.815	-0.005	0.0494975	0.950528	0.996757	0.996834	0.593375	0.967949	1220
	RCC1	P18754-2	Isoform 2 of Regulator of chromosome condensation OS=Homo sapiens GN=RCC1	48	16.31	0	0	1	16.3833	0.0733333	0.155027	0.498704	1	1.05627	16.49	0.18	0.0818535	0.0625339	0.997459	1.13409	16.4	0.09	0.0424264	0.204833	0.978879	1.0646	0.357244	0.967949	1335
	CTL2	Q8IWA5-3	Isoform 3 of Choline transporter-like protein 2 OS=Homo sapiens GN=SLC44A2	80	16.93	1.77636e-15	0.113137	1.00154	17.0033	0.0733333	0.0305505	0.524134	1	1.0523	16.9267	-0.00333333	0.0763763	0.974863	0.997459	0.99863	16.945	0.015	0.148492	0.920549	0.992381	1.01313	0.727303	0.967949	4054
	TIP	Q8TB96	T-cell immunomodulatory protein OS=Homo sapiens GN=ITFG1 PE=1 SV=1	68	15.27	8.88178e-16	0.268701	1.00868	15.3433	0.0733333	0.255799	0.787271	1	1.06329	15.3067	0.0366667	0.185562	0.884757	0.997459	1.03144	15.63	0.36	0.0565685	0.299113	0.978879	1.28392	0.378013	0.967949	4955
	WDR55	Q9H6Y2	WD repeat-containing protein 55 OS=Homo sapiens GN=WDR55 PE=1 SV=2	42	15.8	-8.88178e-16	0.0989949	1.00118	15.8733	0.0733333	0.0351188	0.477742	1	1.05235	15.9367	0.136667	0.0305505	0.286881	0.997459	1.09953	15.7	-0.1	0.0707107	0.37554	0.978879	0.933593	0.0176175	0.895411	4434
	CALR	P27797	Calreticulin OS=Homo sapiens GN=CALR PE=1 SV=1	48	16.17	-1.77636e-15	0.0282843	1.0001	16.2433	0.0733333	0.0757188	0.234692	1	1.05312	16.3667	0.196667	0.110151	0.0802331	0.997459	1.14828	16.055	-0.115	0.0919239	0.30958	0.978879	0.92432	0.0362908	0.967949	30
	YKT6	O15498	Synaptobrevin homolog YKT6 OS=Homo sapiens GN=YKT6 PE=1 SV=1	22	16.99	-1.77636e-15	0.141421	1.0024	17.0633	0.0733333	0.0723418	0.595228	1	1.05302	17.08	0.09	0.07	0.526834	0.997459	1.06521	17.015	0.025	0.0494975	0.846382	0.982625	1.01778	0.645819	0.967949	2488
	NUP43	Q8NFH3	Nucleoporin Nup43 OS=Homo sapiens GN=NUP43 PE=1 SV=1	42	16.63	-1.77636e-15	0.296985	1.01061	16.7033	0.0733333	0.100167	0.787256	1	1.05383	16.7367	0.106667	0.234592	0.714081	0.997459	1.08608	16.39	-0.24	0.113137	0.446015	0.978879	0.848047	0.324081	0.967949	4576
	P33MX	Q96A73-2	Isoform 2 of Putative monooxygenase p33MONOX OS=Homo sapiens GN=KIAA1191	31	17.67	-1.77636e-15	0.0707107	1.0006	17.7433	0.0733333	0.159478	0.536683	1	1.05649	17.8867	0.216667	0.0971253	0.0674475	0.997459	1.16379	17.505	-0.165	0.190919	0.423359	0.978879	0.895836	0.100546	0.967949	4656
	FBRS	Q9HAH7-1	Isoform 1 of Probable fibrosin-1 OS=Homo sapiens GN=FBRS	52	16.56	-1.77636e-15	0.155563	1.00291	16.6333	0.0733333	0.222336	0.694726	1	1.06074	16.8633	0.303333	0.371663	0.303023	0.997459	1.26051	16.455	-0.105	0.190919	0.609978	0.978879	0.933879	0.435185	0.967949	5189
	ICMT	O60725	Protein-S-isoprenylcysteine O-methyltransferase OS=Homo sapiens GN=ICMT PE=1 SV=1	32	16.99	-1.77636e-15	0.0141421	1.00002	17.0633	0.0733333	0.201329	0.593027	1	1.05892	17.12	0.13	0.069282	0.0756229	0.997459	1.09513	16.885	-0.105	0.162635	0.528286	0.978879	0.93276	0.374118	0.967949	5319
	CSTF1	Q05048	Cleavage stimulation factor subunit 1 OS=Homo sapiens GN=CSTF1 PE=1 SV=1	48	17.13	-1.77636e-15	0.0848528	1.00086	17.2033	0.0733333	0.0152753	0.433436	1	1.05218	17.2	0.07	0.04	0.43747	0.997459	1.04999	17.23	0.1	0.0565685	0.316379	0.978879	1.07219	0.288605	0.967949	3849
	QCR7	P14927	Cytochrome b-c1 complex subunit 7 OS=Homo sapiens GN=UQCRB PE=1 SV=2	14	18.1	-1.77636e-15	0.0141421	1.00002	18.1733	0.0733333	0.106927	0.35663	1	1.05409	18.1333	0.0333333	0.0450925	0.332161	0.997459	1.02371	18.205	0.105	0.0353553	0.11248	0.978879	1.07566	0.47545	0.967949	3996
	NQO1	P15559-2	Isoform 2 of NAD(P)H dehydrogenase [quinone] 1 OS=Homo sapiens GN=NQO1	27	16.675	1.77636e-15	0.190919	1.00438	16.7467	0.0716667	0.200333	0.720384	1	1.05766	16.7133	0.0383333	0.0896289	0.826714	0.997459	1.02823	16.615	-0.06	0.00707107	0.733752	0.978879	0.95927	0.797495	0.970455	542
	TP53B	Q12888-3	Isoform 3 of Tumor suppressor p53-binding protein 1 OS=Homo sapiens GN=TP53BP1	214	15.915	8.88178e-16	0.0494975	1.00029	15.9867	0.0716667	0.149778	0.506688	1	1.05466	16.0633	0.148333	0.057735	0.0665787	0.997459	1.10888	15.875	-0.04	0.0777817	0.61155	0.978879	0.973362	0.265753	0.967949	636
	BCCIP	Q9P287	BRCA2 and CDKN1A-interacting protein OS=Homo sapiens GN=BCCIP PE=1 SV=1	36	16.635	1.77636e-15	0.233345	1.00655	16.7067	0.0716667	0.172143	0.750143	1	1.05601	16.6167	-0.0183333	0.115902	0.93124	0.997459	0.98953	16.875	0.24	0.0212132	0.38186	0.978879	1.18106	0.361711	0.967949	1673
	OFUT1	Q9H488	GDP-fucose protein O-fucosyltransferase 1 OS=Homo sapiens GN=POFUT1 PE=1 SV=1	44	16.325	0	0.00707107	1.00001	16.3967	0.0716667	0.0602771	0.158474	1	1.05154	16.4267	0.101667	0.0351188	0.0342854	0.997459	1.07322	16.275	-0.05	0.106066	0.644385	0.978879	0.967242	0.102563	0.967949	2001
	PABP4	Q13310-3	Isoform 3 of Polyadenylate-binding protein 4 OS=Homo sapiens GN=PABPC4	72	16.775	1.77636e-15	0.00707107	1.00001	16.8467	0.0716667	0.0288675	0.0756229	1	1.05107	16.8967	0.121667	0.201329	0.405097	0.997459	1.09513	16.875	0.1	0.0353553	0.144462	0.978879	1.07193	0.722851	0.967949	865
	ORC2	Q13416	Origin recognition complex subunit 2 OS=Homo sapiens GN=ORC2 PE=1 SV=2	66	17.055	0	0.106066	1.00135	17.1267	0.0716667	0.0208167	0.497369	1	1.051	17.09	0.035	0.0916515	0.690916	0.997459	1.02594	17.155	0.1	0.0212132	0.366147	0.978879	1.07183	0.498333	0.967949	1834
	DDX31	Q9H8H2	Probable ATP-dependent RNA helicase DDX31 OS=Homo sapiens GN=DDX31 PE=1 SV=2	94	16.375	0	0.00707107	1.00001	16.4467	0.0716667	0.0152753	0.0261483	1	1.05097	16.5133	0.138333	0.10116	0.138511	0.997459	1.10246	16.525	0.15	0.00707107	0.020529	0.978879	1.10958	0.106038	0.967949	2189
	TFCP2	Q12800-4	Isoform 4 of Alpha-globin transcription factor CP2 OS=Homo sapiens GN=TFCP2	57	16.445	0	0.0919239	1.00102	16.5167	0.0716667	0.0602771	0.473542	1	1.05154	16.3467	-0.0983333	0.0862168	0.366681	0.997459	0.93523	16.355	-0.09	0.0212132	0.410369	0.978879	0.939574	0.0983072	0.967949	3384
	KNOP1	Q1ED39	Lysine-rich nucleolar protein 1 OS=Homo sapiens GN=KNOP1 PE=1 SV=1	52	15.895	8.88178e-16	0.247487	1.00737	15.9667	0.0716667	0.133167	0.766835	1	1.05388	16.03	0.135	0.285132	0.625799	0.997459	1.11239	15.9	0.005	0.127279	0.982698	1	1.00542	0.882217	0.974552	4225
	H1BP3	Q53T59	HCLS1-binding protein 3 OS=Homo sapiens GN=HS1BP3 PE=1 SV=1	43	15.525	0	0.0636396	1.00049	15.5967	0.0716667	0.0665833	0.301798	1	1.05167	15.7367	0.211667	0.0763763	0.0395231	0.997459	1.15911	15.64	0.115	0.0424264	0.165181	0.978879	1.08321	0.0560174	0.967949	4228
	ELMD2	Q8IZ81	ELMO domain-containing protein 2 OS=Homo sapiens GN=ELMOD2 PE=1 SV=1	35	17.555	1.77636e-15	0.162635	1.00318	17.6267	0.0716667	0.0702377	0.659072	1	1.05176	17.63	0.075	0.301164	0.75444	0.997459	1.06907	17.685	0.13	0.0353553	0.455699	0.978879	1.09446	0.923971	0.980411	4401
	ACBD5	Q5T8D3	Acyl-CoA-binding domain-containing protein 5 OS=Homo sapiens GN=ACBD5 PE=1 SV=1	60	16.695	0	0.0777817	1.00073	16.7667	0.0716667	0.090185	0.409565	1	1.0523	16.89	0.195	0.0264575	0.129618	0.997459	1.14485	16.675	-0.02	0.00707107	0.757762	0.978879	0.986239	0.0262723	0.967949	4564
	MA1B1	Q9UKM7	Endoplasmic reticulum mannosyl-oligosaccharide 1,2-alpha-mannosidase OS=Homo sapiens GN=MAN1B1 PE=1 SV=2	80	15.875	0	0.106066	1.00135	15.9467	0.0716667	0.176163	0.626759	1	1.05628	15.98	0.105	0.0888819	0.351096	0.997459	1.07687	15.94	0.065	0.127279	0.641274	0.978879	1.04812	0.861213	0.971124	3331
	IF4B	P23588	Eukaryotic translation initiation factor 4B OS=Homo sapiens GN=EIF4B PE=1 SV=2	69	16.365	-1.77636e-15	0.106066	1.00135	16.4367	0.0716667	0.080829	0.51087	1	1.05204	16.48	0.115	0.072111	0.336287	0.997459	1.08387	16.34	-0.025	0.0424264	0.798879	0.978879	0.983033	0.273007	0.967949	337
	RU2A	P09661	U2 small nuclear ribonucleoprotein A' OS=Homo sapiens GN=SNRPA1 PE=1 SV=2	28	15.565	-8.88178e-16	0.120208	1.00174	15.6367	0.0716667	0.102632	0.561442	1	1.05272	15.64	0.075	0.150997	0.585736	0.997459	1.05718	15.455	-0.11	0.0353553	0.407786	0.978879	0.926727	0.370761	0.967949	742
	ETFB	P38117	Electron transfer flavoprotein subunit beta OS=Homo sapiens GN=ETFB PE=1 SV=3	28	17.995	0	0.0777817	1.00073	18.0667	0.0716667	0.289194	0.723316	1	1.06461	18.2433	0.248333	0.28589	0.276352	0.997459	1.20309	17.825	-0.17	0.0777817	0.143898	0.978879	0.889489	0.365501	0.967949	1432
	PSB6	P28072	Proteasome subunit beta type-6 OS=Homo sapiens GN=PSMB6 PE=1 SV=4	25	16.255	-1.77636e-15	0.26163	1.00823	16.3267	0.0716667	0.198578	0.776524	1	1.05771	16.22	-0.035	0.192873	0.888049	0.997459	0.981722	16.44	0.185	0.0141421	0.499695	0.978879	1.13684	0.648677	0.967949	2320
	DLG1	Q12959-2	Isoform 2 of Disks large homolog 1 OS=Homo sapiens GN=DLG1	103	16.385	0	0.0494975	1.00029	16.4567	0.0716667	0.0814453	0.336525	1	1.05206	16.48	0.095	0.0360555	0.218923	0.997459	1.06829	16.295	-0.09	0.176777	0.613088	0.978879	0.943051	0.252533	0.967949	2650
	MENTO	O95772	MLN64 N-terminal domain homolog OS=Homo sapiens GN=STARD3NL PE=1 SV=1	27	18.225	-1.77636e-15	0.0353553	1.00015	18.2967	0.0716667	0.176163	0.557942	1	1.05612	18.47	0.245	0.190788	0.150669	0.997459	1.19196	18.335	0.11	0.0494975	0.158562	0.978879	1.07955	0.390852	0.967949	5247
	EGFR	P00533	Epidermal growth factor receptor OS=Homo sapiens GN=EGFR PE=1 SV=2	134	16.295	-1.77636e-15	0.13435	1.00217	16.3667	0.0716667	0.116762	0.60091	1	1.05321	16.4167	0.121667	0.106927	0.402512	0.997459	1.09001	16.225	-0.07	0.0353553	0.593757	0.978879	0.952781	0.319475	0.967949	354
	SCRN3	Q0VDG4-2	Isoform 2 of Secernin-3 OS=Homo sapiens GN=SCRN3	48	17.005	-1.77636e-15	0.0919239	1.00102	17.0767	0.0716667	0.180093	0.600429	1	1.05627	16.8967	-0.108333	0.312623	0.619424	0.997459	0.942466	17.125	0.12	0.0353553	0.290367	0.978879	1.0869	0.651803	0.967949	4382
	MOGS	Q13724-2	Isoform 2 of Mannosyl-oligosaccharide glucosidase OS=Homo sapiens GN=MOGS	81	16.76	1.77636e-15	0.113137	1.00154	16.83	0.07	0.0556776	0.536453	1	1.05024	16.78	0.02	0.072111	0.850062	0.997459	1.0148	16.775	0.015	0.106066	0.903771	0.988085	1.01182	0.783387	0.970037	1529
	AIFM2	Q9BRQ8	Apoptosis-inducing factor 2 OS=Homo sapiens GN=AIFM2 PE=1 SV=1	41	16.33	0	0	1	16.4	0.07	0.0360555	0.0782023	1	1.04994	16.5267	0.196667	0.0945163	0.0691041	0.997459	1.14767	16.345	0.015	0.0636396	0.795167	0.978879	1.01094	0.0437203	0.967949	2563
	CSTF3	Q12996	Cleavage stimulation factor subunit 3 OS=Homo sapiens GN=CSTF3 PE=1 SV=1	83	15.65	8.88178e-16	0.0707107	1.0006	15.72	0.07	0.0953939	0.420062	1	1.05127	15.6733	0.0233333	0.0665833	0.744635	0.997459	1.01703	15.75	0.1	0.0282843	0.266116	0.978879	1.07188	0.533495	0.967949	1197
	UBE2H	P62256	Ubiquitin-conjugating enzyme E2 H OS=Homo sapiens GN=UBE2H PE=1 SV=1	21	17.26	1.77636e-15	0.0848528	1.00086	17.33	0.07	0.160935	0.572041	1	1.05411	17.4067	0.146667	0.277369	0.465335	0.997459	1.12037	17.23	-0.03	0.155563	0.838641	0.982239	0.982269	0.764817	0.967949	3514
	PREB	Q9HCU5	Prolactin regulatory element-binding protein OS=Homo sapiens GN=PREB PE=1 SV=2	45	16.13	0	0.0989949	1.00118	16.2	0.07	0.08544	0.4998	1	1.05095	16.2033	0.0733333	0.0057735	0.484936	0.997459	1.05215	16.19	0.06	0.0424264	0.545025	0.978879	1.04269	0.642311	0.967949	4098
	SYDC	P14868	Aspartate--tRNA ligase, cytoplasmic OS=Homo sapiens GN=DARS PE=1 SV=2	57	17.25	0	0	1	17.32	0.07	0.0264575	0.0444669	1	1.04983	17.2967	0.0466667	0.130512	0.598852	0.997459	1.03566	17.27	0.02	0.0282843	0.5	0.978879	1.01406	0.773741	0.968324	647
	SYNC	O43776	Asparagine--tRNA ligase, cytoplasmic OS=Homo sapiens GN=NARS PE=1 SV=1	63	16.66	0	0.0282843	1.0001	16.73	0.07	0.043589	0.118781	1	1.05003	16.8433	0.183333	0.0737111	0.0357511	0.997459	1.13648	16.615	-0.045	0.0353553	0.300574	0.978879	0.969435	0.0124249	0.860104	738
	PIGS	Q96S52-2	Isoform 2 of GPI transamidase component PIG-S OS=Homo sapiens GN=PIGS	61	16.07	0	0.0707107	1.0006	16.14	0.07	0.0264575	0.380961	1	1.04983	16.13	0.06	0.07	0.43956	0.997459	1.04328	16.045	-0.025	0.0353553	0.711723	0.978879	0.982968	0.257791	0.967949	1786
	SEH1	Q96EE3-1	Isoform B of Nucleoporin SEH1 OS=Homo sapiens GN=SEH1L	47	16.91	0	0.0707107	1.0006	16.98	0.07	0.0818535	0.395212	1	1.05085	16.9833	0.0733333	0.0568624	0.352008	0.997459	1.05269	16.88	-0.03	0.0141421	0.65547	0.978879	0.979444	0.304569	0.967949	2457
	NSF1C	Q9UNZ2-5	Isoform 3 of NSFL1 cofactor p47 OS=Homo sapiens GN=NSFL1C	41	17.27	0	0.0707107	1.0006	17.34	0.07	0.185203	0.598963	1	1.05551	17.5167	0.246667	0.172434	0.120631	0.997459	1.19206	17.26	-0.01	0	0.874334	0.983849	0.993092	0.271694	0.967949	3067
	DCTP1	Q9H773	dCTP pyrophosphatase 1 OS=Homo sapiens GN=DCTPP1 PE=1 SV=1	19	15.36	8.88178e-16	0.296985	1.01061	15.43	0.07	0.253574	0.81045	1	1.06022	15.58	0.22	0.137477	0.474874	0.997459	1.1683	15.235	-0.125	0.0636396	0.657722	0.978879	0.91745	0.392816	0.967949	3439
	K1211	Q6ZU35	Uncharacterized protein KIAA1211 OS=Homo sapiens GN=KIAA1211 PE=1 SV=3	137	15.32	0	0.0282843	1.0001	15.39	0.07	0.213776	0.629469	1	1.05758	15.31	-0.01	0.20664	0.941294	0.997459	1.00002	15.235	-0.085	0.00707107	0.130019	0.978879	0.94279	0.803471	0.970455	4233
	VMP1	Q96GC9	Vacuole membrane protein 1 OS=Homo sapiens GN=VMP1 PE=1 SV=1	46	15.45	0	0.127279	1.00195	15.52	0.07	0.147986	0.618108	1	1.05347	15.8367	0.386667	0.434319	0.260946	0.997459	1.34582	15.215	-0.235	0.289914	0.44404	0.978879	0.858277	0.232279	0.967949	4968
	RAVR1	Q8IY67-2	Isoform 2 of Ribonucleoprotein PTB-binding 1 OS=Homo sapiens GN=RAVER1	78	15.75	0	0.0424264	1.00022	15.82	0.07	0.141067	0.489828	1	1.05304	15.7633	0.0133333	0.210079	0.923834	0.997459	1.01641	16.025	0.275	0.00707107	0.0627561	0.978879	1.21	0.290023	0.967949	1142
	LIMA1	Q9UHB6-4	Isoform 4 of LIM domain and actin-binding protein 1 OS=Homo sapiens GN=LIMA1	85	16.73	0	0.0707107	1.0006	16.8	0.07	0.284781	0.717977	1	1.06367	16.8267	0.0966667	0.175594	0.460162	0.997459	1.07462	16.645	-0.085	0.0494975	0.311514	0.978879	0.943062	0.758144	0.967949	477
	RS12	P25398	40S ribosomal protein S12 OS=Homo sapiens GN=RPS12 PE=1 SV=3	15	17.37	0	0.254558	1.00779	17.44	0.07	0.173494	0.77253	1	1.05472	17.56	0.19	0.283549	0.502331	0.997459	1.15505	17.155	-0.215	0.0494975	0.438821	0.978879	0.8618	0.328729	0.967949	1024
	SF3A2	Q15428	Splicing factor 3A subunit 2 OS=Homo sapiens GN=SF3A2 PE=1 SV=2	49	16.73	0	0.169706	1.00346	16.8	0.07	0.17	0.691034	1	1.05458	16.72	-0.01	0.132288	0.950888	0.997459	0.995919	16.88	0.15	0.0282843	0.425527	0.978879	1.10968	0.636075	0.967949	2155
	WDR46	O15213	WD repeat-containing protein 46 OS=Homo sapiens GN=WDR46 PE=1 SV=3	68	16.28	-1.77636e-15	0.113137	1.00154	16.35	0.07	0.156205	0.604146	1	1.05391	16.4667	0.186667	0.111505	0.196787	0.997459	1.14037	15.875	-0.405	0.13435	0.0857423	0.978879	0.756874	0.0137771	0.860104	2208
	PLD1	Q13393-4	Isoform PLD1D of Phospholipase D1 OS=Homo sapiens GN=PLD1	112	16.6	-1.77636e-15	0.113137	1.00154	16.67	0.07	0.0888819	0.543942	1	1.05106	16.6633	0.0633333	0.151767	0.632761	0.997459	1.0487	16.73	0.13	0.0848528	0.331771	0.978879	1.09524	0.748886	0.967949	3199
	K2013	Q8IYS2-2	Isoform 2 of Uncharacterized protein KIAA2013 OS=Homo sapiens GN=KIAA2013	73	14.53	-8.88178e-16	0.0848528	1.00086	14.6	0.07	0.13	0.519728	1	1.05256	14.6233	0.0933333	0.300888	0.65389	0.997459	1.08221	14.71	0.18	0.0424264	0.157963	0.978879	1.13313	0.825851	0.970455	4238
	GPX8	Q8TED1	Probable glutathione peroxidase 8 OS=Homo sapiens GN=GPX8 PE=1 SV=2	24	17.53	0	0.19799	1.00471	17.6	0.07	0.13	0.711918	1	1.05251	17.39	-0.14	0.185203	0.505261	0.997459	0.912494	17.61	0.08	0.0848528	0.67238	0.978879	1.05793	0.400481	0.967949	4247
	HTRA1	Q92743	Serine protease HTRA1 OS=Homo sapiens GN=HTRA1 PE=1 SV=1	51	15.3	-8.88178e-16	0.212132	1.00541	15.37	0.07	0.219317	0.751044	1	1.05761	15.3733	0.0733333	0.200333	0.733477	0.997459	1.05907	15.55	0.25	0.0989949	0.316168	0.978879	1.19061	0.638411	0.967949	5088
	NDUB3	O43676	NADH dehydrogenase [ubiquinone] 1 beta subcomplex subunit 3 OS=Homo sapiens GN=NDUFB3 PE=1 SV=3	11	17.28	-1.77636e-15	0.0707107	1.0006	17.35	0.07	0.182483	0.594545	1	1.05545	17.3767	0.0966667	0.185831	0.479772	0.997459	1.07536	17.525	0.245	0.0777817	0.082001	0.978879	1.18595	0.501181	0.967949	5091
	AHNK2	Q8IVF2	Protein AHNAK2 OS=Homo sapiens GN=AHNAK2 PE=1 SV=2	617	16.49	-1.77636e-15	0.169706	1.00346	16.56	0.07	0.222711	0.719189	1	1.05818	16.7133	0.223333	0.22942	0.304989	0.997459	1.177	16.455	-0.035	0.0636396	0.822331	0.98116	0.976507	0.51413	0.967949	113
	SREK1	Q8WXA9-2	Isoform 2 of Splicing regulatory glutamine/lysine-rich protein 1 OS=Homo sapiens GN=SREK1	72	16.13	-1.77636e-15	0.0424264	1.00022	16.2	0.07	0.043589	0.197725	1	1.05004	16.2167	0.0866667	0.0585947	0.155828	0.997459	1.06249	16.065	-0.065	0.0919239	0.492238	0.978879	0.956916	0.101387	0.967949	2176
	NUDC	Q9Y266	Nuclear migration protein nudC OS=Homo sapiens GN=NUDC PE=1 SV=1	38	17.505	0	0.0777817	1.00073	17.5733	0.0683333	0.119304	0.452313	1	1.05087	17.5467	0.0416667	0.0971253	0.58068	0.997459	1.03085	17.465	-0.04	0.0212132	0.609653	0.978879	0.972708	0.620277	0.967949	441
	CENPH	Q9H3R5	Centromere protein H OS=Homo sapiens GN=CENPH PE=1 SV=1	28	15.505	8.88178e-16	0.0212132	1.00005	15.5733	0.0683333	0.11547	0.414485	1	1.05071	15.4633	-0.0416667	0.130512	0.638477	0.997459	0.974196	15.62	0.115	0	0.0825712	0.978879	1.08298	0.393498	0.967949	3436
	ACTN4	O43707	Alpha-actinin-4 OS=Homo sapiens GN=ACTN4 PE=1 SV=2	105	17.235	1.77636e-15	0.0636396	1.00049	17.3033	0.0683333	0.156312	0.55792	1	1.05264	17.37	0.135	0.12	0.199434	0.997459	1.10063	17.175	-0.06	0.00707107	0.4076	0.978879	0.95927	0.355612	0.967949	25
	DDX54	Q8TDD1-2	Isoform 2 of ATP-dependent RNA helicase DDX54 OS=Homo sapiens GN=DDX54	99	16.215	0	0.0353553	1.00015	16.2833	0.0683333	0.106927	0.359059	1	1.0504	16.2733	0.0583333	0.0585947	0.207685	0.997459	1.04184	16.365	0.15	0.00707107	0.0672994	0.978879	1.10958	0.286552	0.967949	1072
	RS9	P46781	40S ribosomal protein S9 OS=Homo sapiens GN=RPS9 PE=1 SV=3	23	18.465	0	0.0777817	1.00073	18.5333	0.0683333	0.136504	0.489883	1	1.05166	18.51	0.045	0.202978	0.764468	0.997459	1.03859	18.435	-0.03	0.00707107	0.65547	0.978879	0.979426	0.869372	0.972564	1156
	FOXK1	P85037	Forkhead box protein K1 OS=Homo sapiens GN=FOXK1 PE=1 SV=1	75	16.915	0	0.0212132	1.00005	16.9833	0.0683333	0.0602771	0.181282	1	1.04911	17.0167	0.101667	0.0665833	0.0962852	0.997459	1.07377	16.91	-0.005	0.0424264	0.915131	0.989305	0.996756	0.18159	0.967949	1703
	HMGB2	P26583	High mobility group protein B2 OS=Homo sapiens GN=HMGB2 PE=1 SV=2	24	17.595	1.77636e-15	0.700036	1.05944	17.6633	0.0683333	0.608714	0.924638	1	1.10714	17.91	0.315	0.76531	0.673991	0.997459	1.35173	17.085	-0.51	0.0636396	0.483387	0.978879	0.702564	0.58427	0.967949	2223
	CDK16	Q00536-2	Isoform 2 of Cyclin-dependent kinase 16 OS=Homo sapiens GN=CDK16	63	17.035	0	0.0777817	1.00073	17.1033	0.0683333	0.135769	0.488311	1	1.05158	17.1867	0.151667	0.0665833	0.130577	0.997459	1.11163	17.115	0.08	0.0777817	0.416386	0.978879	1.05779	0.479542	0.967949	4380
	NDUS4	O43181	NADH dehydrogenase [ubiquinone] iron-sulfur protein 4, mitochondrial OS=Homo sapiens GN=NDUFS4 PE=1 SV=1	20	17.105	0	0.0777817	1.00073	17.1733	0.0683333	0.0757188	0.367499	1	1.04948	17.1867	0.0816667	0.106927	0.382867	0.997459	1.06021	17.22	0.115	0.0141421	0.24076	0.978879	1.083	0.541707	0.967949	4689
	CLASR	Q8N2M8	CLK4-associating serine/arginine rich protein OS=Homo sapiens GN=CLASRP PE=1 SV=4	77	14.985	8.88178e-16	0.0212132	1.00005	15.0533	0.0683333	0.0971253	0.372472	1	1.0501	15.1433	0.158333	0.190088	0.302088	0.997459	1.12245	15.045	0.06	0.0494975	0.3094	0.978879	1.04277	0.621003	0.967949	4723
	LMA2L	Q9H0V9-2	Isoform 2 of VIP36-like protein OS=Homo sapiens GN=LMAN2L	41	16.945	0	0.120208	1.00174	17.0133	0.0683333	0.150444	0.62071	1	1.05233	16.9733	0.0283333	0.271355	0.905664	0.997459	1.03146	16.94	-0.005	0.113137	0.941471	0.994704	0.998073	0.963975	0.988041	4920
	KS6B1	P23443-2	Isoform Alpha II of Ribosomal protein S6 kinase beta-1 OS=Homo sapiens GN=RPS6KB1	56	15.045	0	0.176777	1.00376	15.1133	0.0683333	0.428291	0.821153	1	1.0778	15.1233	0.0783333	0.29023	0.744473	0.997459	1.07015	14.965	-0.08	0.0353553	0.648178	0.978879	0.9462	0.940587	0.981784	4344
	SPB6	P35237	Serpin B6 OS=Homo sapiens GN=SERPINB6 PE=1 SV=3	43	16.555	0	0.148492	1.00265	16.6233	0.0683333	0.0378594	0.652508	1	1.04874	16.5767	0.0216667	0.169214	0.885168	0.997459	1.01973	16.535	-0.02	0.106066	0.894351	0.98552	0.987566	0.87344	0.973628	1431
	P3H1	Q32P28-3	Isoform 3 of Prolyl 3-hydroxylase 1 OS=Homo sapiens GN=P3H1	91	15.675	0	0.289914	1.01011	15.7433	0.0683333	0.175594	0.818953	1	1.05366	15.68	0.005	0.11	1	1	1.00542	15.83	0.155	0.0848528	0.59309	0.978879	1.11438	0.768411	0.967949	2066
	MIRO1	Q8IXI2-3	Isoform 3 of Mitochondrial Rho GTPase 1 OS=Homo sapiens GN=RHOT1	80	15.015	0	0.162635	1.00318	15.0833	0.0683333	0.209841	0.727805	1	1.05608	15.0233	0.00833333	0.388501	0.99041	1	1.031	15.145	0.13	0.0494975	0.480023	0.978879	1.09462	0.951042	0.983344	4323
	PEBB	Q13951	Core-binding factor subunit beta OS=Homo sapiens GN=CBFB PE=1 SV=2	22	16.975	-1.77636e-15	0.00707107	1.00001	17.0433	0.0683333	0.18037	0.579234	1	1.054	16.7967	-0.178333	0.064291	0.038617	0.997459	0.884313	17.33	0.355	0.0565685	0.0760305	0.978879	1.27948	0.0118102	0.860104	4781
	MGDP1	Q86V88	Magnesium-dependent phosphatase 1 OS=Homo sapiens GN=MDP1 PE=1 SV=1	20	15.425	0	0.0494975	1.00029	15.4933	0.0683333	0.155671	0.561924	1	1.05255	15.1933	-0.231667	0.083865	0.034042	0.997459	0.852621	15.375	-0.05	0.0494975	0.411119	0.978879	0.966221	0.0642985	0.967949	4889
	GRWD1	Q9BQ67	Glutamate-rich WD repeat-containing protein 1 OS=Homo sapiens GN=GRWD1 PE=1 SV=1	49	16.135	0	0.0494975	1.00029	16.2033	0.0683333	0.0702377	0.355572	1	1.04933	16.2033	0.0683333	0.057735	0.290538	0.997459	1.04907	16.12	-0.015	0.0282843	0.711723	0.978879	0.989752	0.30426	0.967949	2464
	EXOS5	Q9NQT4	Exosome complex component RRP46 OS=Homo sapiens GN=EXOSC5 PE=1 SV=1	25	16.255	-1.77636e-15	0.0919239	1.00102	16.3233	0.0683333	0.140119	0.557935	1	1.05185	16.4967	0.241667	0.270247	0.261265	0.997459	1.1958	16.16	-0.095	0.113137	0.457491	0.978879	0.937712	0.312625	0.967949	4283
	OGFR	Q9NZT2-2	Isoform 2 of Opioid growth factor receptor OS=Homo sapiens GN=OGFR	71	16.325	-1.77636e-15	0.13435	1.00217	16.3933	0.0683333	0.106927	0.611784	1	1.0504	16.4033	0.0783333	0.0862168	0.558728	0.997459	1.05705	16.35	0.025	0.169706	0.885957	0.984977	1.021	0.873495	0.973628	3446
	GOSR2	O14653-2	Isoform B of Golgi SNAP receptor complex member 2 OS=Homo sapiens GN=GOSR2	25	16.005	-1.77636e-15	0.0636396	1.00049	16.0733	0.0683333	0.0321455	0.346887	1	1.04868	16.1333	0.128333	0.248462	0.470935	0.997459	1.10422	15.955	-0.05	0.00707107	0.46499	0.978879	0.965942	0.593047	0.967949	3798
	FKB1A	P62942	Peptidyl-prolyl cis-trans isomerase FKBP1A OS=Homo sapiens GN=FKBP1A PE=1 SV=2	12	17.825	-1.77636e-15	0.190919	1.00438	17.8933	0.0683333	0.136504	0.711193	1	1.05166	17.8133	-0.0116667	0.352326	0.964899	0.997459	1.01269	17.865	0.04	0.120208	0.829202	0.981505	1.0299	0.975154	0.990628	4378
	PTH2	Q9Y3E5	Peptidyl-tRNA hydrolase 2, mitochondrial OS=Homo sapiens GN=PTRH2 PE=1 SV=1	19	16.645	-1.77636e-15	0.0636396	1.00049	16.7133	0.0683333	0.0305505	0.348369	1	1.04866	16.56	-0.085	0.242693	0.613499	0.997459	0.9515	16.685	0.04	0.0919239	0.668526	0.978879	1.02916	0.645432	0.967949	2821
	THUM1	Q9NXG2	THUMP domain-containing protein 1 OS=Homo sapiens GN=THUMPD1 PE=1 SV=2	39	16.69	1.77636e-15	0.0424264	1.00022	16.7567	0.0666667	0.085049	0.331765	1	1.04851	16.8133	0.123333	0.0493288	0.0710081	0.997459	1.08968	16.685	-0.005	0.0212132	0.899328	0.986065	0.996594	0.150647	0.967949	2104
	RRAGA	Q7L523	Ras-related GTP-binding protein A OS=Homo sapiens GN=RRAGA PE=1 SV=1	37	16.98	1.77636e-15	0.141421	1.0024	17.0467	0.0666667	0.0862168	0.627619	1	1.04855	17.08	0.1	0.209523	0.570311	0.997459	1.07945	17.145	0.165	0.00707107	0.346319	0.978879	1.12117	0.71359	0.967949	3272
	RL17	P18621-3	Isoform 3 of 60S ribosomal protein L17 OS=Homo sapiens GN=RPL17	26	17.4	1.77636e-15	0.268701	1.00868	17.4667	0.0666667	0.215484	0.798456	1	1.05514	17.6133	0.213333	0.289367	0.474224	0.997459	1.17437	17.18	-0.22	0.0424264	0.450299	0.978879	0.858751	0.336336	0.967949	479
	MAP7	Q14244-3	Isoform 3 of Ensconsin OS=Homo sapiens GN=MAP7	72	17.01	1.77636e-15	0.0848528	1.00086	17.0767	0.0666667	0.0814453	0.466995	1	1.04842	17.19	0.18	0.069282	0.136511	0.997459	1.13376	17.01	1.77636e-15	0.0848528	1	1	1.00086	0.117403	0.967949	2868
	D19L1	Q2PZI1	Probable C-mannosyltransferase DPY19L1 OS=Homo sapiens GN=DPY19L1 PE=2 SV=1	77	17.36	0	0.410122	1.02027	17.4267	0.0666667	0.175594	0.858203	1	1.0525	17.05	-0.31	0.36756	0.476875	0.997459	0.824798	17.485	0.125	0.219203	0.749983	0.978879	1.09681	0.408916	0.967949	4033
	EMC8	O43402	ER membrane protein complex subunit 8 OS=Homo sapiens GN=EMC8 PE=1 SV=1	24	18.11	1.77636e-15	0.0848528	1.00086	18.1767	0.0666667	0.0723418	0.459228	1	1.04818	18.1267	0.0166667	0.102144	0.857236	0.997459	1.01329	18.105	-0.005	0.0494975	0.950528	0.996757	0.996834	0.750148	0.967949	4862
	ITA6	P23229-2	Isoform Alpha-6X1A of Integrin alpha-6 OS=Homo sapiens GN=ITGA6	119	17.03	-1.77636e-15	0.410122	1.02027	17.0967	0.0666667	0.120968	0.856978	1	1.04972	17.03	0	0.150997	1	1	1.00363	17.005	-0.025	0.403051	0.956566	0.997859	1.00206	0.978592	0.992003	1259
	BAP31	P51572-2	Isoform 2 of B-cell receptor-associated protein 31 OS=Homo sapiens GN=BCAP31	35	18.27	0	0.0282843	1.0001	18.3367	0.0666667	0.24173	0.681289	1	1.05701	18.3167	0.0466667	0.152753	0.653061	0.997459	1.0367	18.075	-0.195	0.0777817	0.143137	0.978879	0.874208	0.411427	0.967949	1376
	ANM3	O60678	Protein arginine N-methyltransferase 3 OS=Homo sapiens GN=PRMT3 PE=1 SV=3	60	16.16	0	0.0141421	1.00002	16.2267	0.0666667	0.0321455	0.0544813	1	1.04747	16.1967	0.0366667	0.051316	0.343439	0.997459	1.02617	16.18	0.02	0	0.295167	0.978879	1.01396	0.291492	0.967949	2123
	NUDC3	Q8IVD9	NudC domain-containing protein 3 OS=Homo sapiens GN=NUDCD3 PE=1 SV=3	41	16.68	0	0.0282843	1.0001	16.7467	0.0666667	0.0251661	0.111509	1	1.0474	16.7167	0.0366667	0.0907377	0.567898	0.997459	1.02711	16.725	0.045	0.0636396	0.492014	0.978879	1.03219	0.708192	0.967949	2352
	FKBP2	P26885	Peptidyl-prolyl cis-trans isomerase FKBP2 OS=Homo sapiens GN=FKBP2 PE=1 SV=2	16	16.75	0	0	1	16.8167	0.0666667	0.0568624	0.17939	1	1.04784	16.86	0.11	0.0781025	0.134868	0.997459	1.08027	16.68	-0.07	0.0989949	0.5	0.978879	0.95376	0.110261	0.967949	2625
	EXOS8	Q96B26	Exosome complex component RRP43 OS=Homo sapiens GN=EXOSC8 PE=1 SV=1	30	15.33	0	0.155563	1.00291	15.3967	0.0666667	0.057735	0.652575	1	1.04785	15.12	-0.21	0.310483	0.392695	0.997459	0.878029	15.34	0.01	0.0989949	0.94693	0.995811	1.00814	0.417329	0.967949	3301
	S38A1	Q9H2H9	Sodium-coupled neutral amino acid transporter 1 OS=Homo sapiens GN=SLC38A1 PE=1 SV=1	54	16.39	0	0.311127	1.01165	16.4567	0.0666667	0.148436	0.815705	1	1.05104	16.5633	0.173333	0.0057735	0.575166	0.997459	1.12767	16.61	0.22	0.268701	0.52961	0.978879	1.17485	0.629154	0.967949	3587
	ZN830	Q96NB3	Zinc finger protein 830 OS=Homo sapiens GN=ZNF830 PE=1 SV=2	42	16.32	0	0.183848	1.00406	16.3867	0.0666667	0.142244	0.710688	1	1.05075	16.5267	0.206667	0.235867	0.359165	0.997459	1.16424	16.215	-0.105	0.106066	0.571829	0.978879	0.931062	0.362245	0.967949	4085
	KGUA	Q16774	Guanylate kinase OS=Homo sapiens GN=GUK1 PE=1 SV=2	22	15.76	0	0.0848528	1.00086	15.8267	0.0666667	0.0450925	0.453026	1	1.04763	15.7533	-0.00666667	0.207926	0.963735	0.997459	1.00246	15.865	0.105	0.120208	0.429127	0.978879	1.07736	0.783121	0.970037	4224
	CR025	Q96B23-2	Isoform 2 of Uncharacterized protein C18orf25 OS=Homo sapiens GN=C18orf25	37	16.07	-8.88178e-16	0.113137	1.00154	16.1367	0.0666667	0.162583	0.627565	1	1.05181	16.08	0.01	0.052915	0.922454	0.997459	1.00741	15.97	-0.1	0.0424264	0.41556	0.978879	0.933235	0.486639	0.967949	4896
	YRDC	Q86U90	YrdC domain-containing protein, mitochondrial OS=Homo sapiens GN=YRDC PE=1 SV=1	29	16.98	0	0.0282843	1.0001	17.0467	0.0666667	0.0945163	0.349771	1	1.04878	16.9867	0.00666667	0.119304	0.933368	0.997459	1.00695	17.15	0.17	0.0848528	0.189008	0.978879	1.12603	0.31439	0.967949	5121
	UBAP1	Q9NZ09-2	Isoform 2 of Ubiquitin-associated protein 1 OS=Homo sapiens GN=UBAP1	48	15.37	-8.88178e-16	0.0848528	1.00086	15.4367	0.0666667	0.148436	0.569266	1	1.05104	15.5667	0.196667	0.195533	0.226671	0.997459	1.15312	15.58	0.21	0.0282843	0.14929	0.978879	1.1568	0.416681	0.967949	3184
	BDH	Q02338	D-beta-hydroxybutyrate dehydrogenase, mitochondrial OS=Homo sapiens GN=BDH1 PE=1 SV=3	38	15.81	0	0.127279	1.00195	15.8767	0.0666667	0.0378594	0.592085	1	1.04754	15.81	0	0.160935	1	1	1.00412	15.71	-0.1	0.127279	0.514357	0.978879	0.934849	0.55348	0.967949	4019
	QSOX2	Q6ZRP7	Sulfhydryl oxidase 2 OS=Homo sapiens GN=QSOX2 PE=1 SV=3	78	16.49	-1.77636e-15	0.0141421	1.00002	16.5567	0.0666667	0.0585947	0.181081	1	1.04787	16.55	0.06	0.04	0.109211	0.997459	1.04273	16.55	0.06	0.0989949	0.547512	0.978879	1.04369	0.621242	0.967949	2257
	LTOR1	Q6IAA8	Ragulator complex protein LAMTOR1 OS=Homo sapiens GN=LAMTOR1 PE=1 SV=2	18	16.31	-1.77636e-15	0.183848	1.00406	16.3767	0.0666667	0.0702377	0.698931	1	1.04812	16.3933	0.0833333	0.110604	0.639485	0.997459	1.06155	16.46	0.15	0	0.454604	0.978879	1.10957	0.599416	0.967949	3011
	RP9	Q8TA86	Retinitis pigmentosa 9 protein OS=Homo sapiens GN=RP9 PE=1 SV=2	26	18.6	0	0.452548	1.0247	18.6667	0.0666667	0.260832	0.87335	1	1.05839	18.8733	0.273333	0.461122	0.570816	0.997459	1.24794	18.29	-0.31	0.0848528	0.507103	0.978879	0.807339	0.429486	0.967949	5358
	ARMC8	Q8IUR7-2	Isoform 2 of Armadillo repeat-containing protein 8 OS=Homo sapiens GN=ARMC8	74	15.17	-8.88178e-16	0.0565685	1.00038	15.2367	0.0666667	0.0503322	0.307244	1	1.04772	15.0433	-0.126667	0.0585947	0.118339	0.997459	0.916452	15.215	0.045	0.0212132	0.451571	0.978879	1.03174	0.0147802	0.864711	2883
	PTPRF	P10586-2	Isoform 2 of Receptor-type tyrosine-protein phosphatase F OS=Homo sapiens GN=PTPRF	212	16.31	-1.77636e-15	0.113137	1.00154	16.3767	0.0666667	0.172143	0.637972	1	1.05217	16.3433	0.0333333	0.100167	0.767201	0.997459	1.02502	16.355	0.045	0.0919239	0.706603	0.978879	1.03273	0.951426	0.983368	920
	LIMS1	P48059-2	Isoform 2 of LIM and senescent cell antigen-like-containing domain protein 1 OS=Homo sapiens GN=LIMS1	38	17.24	-1.77636e-15	0.0141421	1.00002	17.3067	0.0666667	0.160104	0.546308	1	1.05161	17.26	0.02	0.127671	0.81244	0.997459	1.01658	17.27	0.03	0.0424264	0.492721	0.978879	1.02123	0.931172	0.980704	2229
	T2EB	P29084	Transcription initiation factor IIE subunit beta OS=Homo sapiens GN=GTF2E2 PE=1 SV=1	33	16.63	-1.77636e-15	0.0424264	1.00022	16.6967	0.0666667	0.0750555	0.29526	1	1.04823	16.6767	0.0466667	0.011547	0.354404	0.997459	1.0329	16.65	0.02	0.0282843	0.641945	0.978879	1.01406	0.501955	0.967949	2138
	RU2B	P08579	U2 small nuclear ribonucleoprotein B'' OS=Homo sapiens GN=SNRPB2 PE=1 SV=1	25	17.355	1.77636e-15	0.0636396	1.00049	17.42	0.065	0.103923	0.450069	1	1.04787	17.5033	0.148333	0.193477	0.318893	0.997459	1.11477	17.245	-0.11	0.00707107	0.243732	0.978879	0.926594	0.266328	0.967949	2034
	STT3A	P46977	Dolichyl-diphosphooligosaccharide--protein glycosyltransferase subunit STT3A OS=Homo sapiens GN=STT3A PE=1 SV=2	81	16.495	1.77636e-15	0.289914	1.01011	16.56	0.065	0.265141	0.822181	1	1.05794	16.4367	-0.0583333	0.380832	0.85943	0.997459	0.983382	16.795	0.3	0.0212132	0.380592	0.978879	1.23121	0.617403	0.967949	2330
	5NT3A	Q9H0P0-1	Isoform 1 of Cytosolic 5'-nucleotidase 3A OS=Homo sapiens GN=NT5C3A	34	17.135	1.77636e-15	0.148492	1.00265	17.2	0.065	0.087178	0.649606	1	1.04737	17.3467	0.211667	0.125033	0.241667	0.997459	1.16097	17.105	-0.03	0.0353553	0.823723	0.98116	0.979567	0.15014	0.967949	2370
	AL3A1	P30838	Aldehyde dehydrogenase, dimeric NADP-preferring OS=Homo sapiens GN=ALDH3A1 PE=1 SV=3	50	16.245	1.77636e-15	0.0919239	1.00102	16.31	0.065	0.226053	0.688211	1	1.05491	16.3667	0.121667	0.427356	0.675567	0.997459	1.12187	16.23	-0.015	0	0.855615	0.983849	0.989657	0.942686	0.981784	5129
	SMU1	Q2TAY7	WD40 repeat-containing protein SMU1 OS=Homo sapiens GN=SMU1 PE=1 SV=2	58	16.315	1.77636e-15	0.162635	1.00318	16.38	0.065	0.101489	0.677317	1	1.0478	16.27	-0.045	0.0964365	0.768239	0.997459	0.970751	16.445	0.13	0.0353553	0.455699	0.978879	1.09446	0.367614	0.967949	979
	NOL8	Q76FK4-4	Isoform 4 of Nucleolar protein 8 OS=Homo sapiens GN=NOL8	127	16.305	0	0.304056	1.01113	16.37	0.065	0.173494	0.808583	1	1.05125	16.3	-0.005	0.149332	0.981183	0.997459	1.00004	16.57	0.265	0.0282843	0.434027	0.978879	1.20175	0.436846	0.967949	1536
	K1C17	Q04695	Keratin, type I cytoskeletal 17 OS=Homo sapiens GN=KRT17 PE=1 SV=2	48	15.935	8.88178e-16	0.176777	1.00376	16	0.065	0.262298	0.762872	1	1.05749	16.0233	0.0883333	0.176163	0.632842	0.997459	1.06847	15.68	-0.255	0.0141421	0.288492	0.978879	0.838007	0.322413	0.967949	68
	MICA1	Q8TDZ2-4	Isoform 4 of Protein-methionine sulfoxide oxidase MICAL1 OS=Homo sapiens GN=MICAL1	120	15.255	8.88178e-16	0.0919239	1.00102	15.32	0.065	0.269629	0.729324	1	1.05788	15.1933	-0.0616667	0.245832	0.722027	0.997459	0.967153	15.085	-0.17	0.0353553	0.202998	0.978879	0.888976	0.674847	0.967949	3026
	SYEP	P07814	Bifunctional glutamate/proline--tRNA ligase OS=Homo sapiens GN=EPRS PE=1 SV=5	171	16.695	-1.77636e-15	0.0636396	1.00049	16.76	0.065	0.0360555	0.326418	1	1.0463	16.8733	0.178333	0.100167	0.0829025	0.997459	1.13337	16.64	-0.055	0.0282843	0.456971	0.978879	0.962687	0.0305464	0.967949	61
	PP1A	P62136	Serine/threonine-protein phosphatase PP1-alpha catalytic subunit OS=Homo sapiens GN=PPP1CA PE=1 SV=1	38	16.895	0	0.0494975	1.00029	16.96	0.065	0.160935	0.580337	1	1.05046	16.9733	0.0783333	0.195021	0.560891	0.997459	1.06225	16.87	-0.025	0.0282843	0.711723	0.978879	0.982915	0.854925	0.971124	2426
	CLIC6	Q96NY7	Chloride intracellular channel protein 6 OS=Homo sapiens GN=CLIC6 PE=2 SV=3	73	15.545	0	0.106066	1.00135	15.61	0.065	0.157162	0.594615	1	1.05027	15.6267	0.0816667	0.168622	0.542244	0.997459	1.06317	15.545	0	0.13435	1	1	1.00217	0.888699	0.976524	3571
	TTC19	Q6DKK2	Tetratricopeptide repeat protein 19, mitochondrial OS=Homo sapiens GN=TTC19 PE=1 SV=4	42	15.985	0	0.106066	1.00135	16.05	0.065	0.087178	0.523803	1	1.04734	16.19	0.205	0.087178	0.133354	0.997459	1.15407	16.03	0.045	0.127279	0.706095	0.978879	1.03369	0.189632	0.967949	4163
	RB33B	Q9H082	Ras-related protein Rab-33B OS=Homo sapiens GN=RAB33B PE=1 SV=1	26	16.855	0	0.0212132	1.00005	16.92	0.065	0.07	0.22581	1	1.04691	16.98	0.125	0.0793725	0.101734	0.997459	1.09162	16.815	-0.04	0.0919239	0.613088	0.978879	0.973642	0.148019	0.967949	5059
	XPOT	O43592	Exportin-T OS=Homo sapiens GN=XPOT PE=1 SV=2	110	16.215	0	0.190919	1.00438	16.28	0.065	0.274044	0.782608	1	1.05833	16.1233	-0.0916667	0.357258	0.74378	0.997459	0.958522	16.415	0.2	0.0212132	0.385136	0.978879	1.14876	0.709734	0.967949	529
	MEP50	Q9BQA1	Methylosome protein 50 OS=Homo sapiens GN=WDR77 PE=1 SV=1	37	15.445	0	0.0777817	1.00073	15.51	0.065	0.052915	0.40696	1	1.04655	15.4767	0.0316667	0.0896289	0.715325	0.997459	1.02352	15.58	0.135	0.0565685	0.185553	0.978879	1.09851	0.393416	0.967949	1932
	LSM7	Q9UK45	U6 snRNA-associated Sm-like protein LSm7 OS=Homo sapiens GN=LSM7 PE=1 SV=1	12	15.365	0	0.176777	1.00376	15.43	0.065	0.087178	0.713303	1	1.04737	15.2267	-0.138333	0.196554	0.480498	0.997459	0.914325	15.52	0.155	0.0141421	0.444083	0.978879	1.11345	0.225928	0.967949	2477
	CADH2	P19022	Cadherin-2 OS=Homo sapiens GN=CDH2 PE=1 SV=4	100	15.455	0	0.33234	1.0133	15.52	0.065	0.280535	0.850931	1	1.05922	15.5633	0.108333	0.195021	0.729249	0.997459	1.0844	15.42	-0.035	0.367696	0.929803	0.994704	0.991925	0.944997	0.982878	3098
	MRC2	Q9UBG0	C-type mannose receptor 2 OS=Homo sapiens GN=MRC2 PE=1 SV=2	167	15.275	0	0.417193	1.02098	15.34	0.065	0.302655	0.874912	1	1.06101	15.4033	0.128333	0.120968	0.746118	0.997459	1.09563	15.205	-0.07	0.289914	0.867854	0.983849	0.962272	0.884045	0.974552	4790
	RUVB1	Q9Y265	RuvB-like 1 OS=Homo sapiens GN=RUVBL1 PE=1 SV=1	50	16.795	-1.77636e-15	0.0919239	1.00102	16.86	0.065	0.117898	0.543636	1	1.04839	16.8133	0.0183333	0.064291	0.833244	0.997459	1.01345	16.76	-0.035	0.0141421	0.685396	0.978879	0.976055	0.651247	0.967949	360
	ML12B	O14950	Myosin regulatory light chain 12B OS=Homo sapiens GN=MYL12B PE=1 SV=2	20	16.835	-1.77636e-15	0.0636396	1.00049	16.9	0.065	0.157162	0.558923	1	1.05015	17.0233	0.188333	0.143643	0.144469	0.997459	1.14315	16.865	0.03	0.0212132	0.577117	0.978879	1.02107	0.427181	0.967949	899
	TPM2	P07951-2	Isoform 2 of Tropomyosin beta chain OS=Homo sapiens GN=TPM2	33	17.515	-1.77636e-15	0.0919239	1.00102	17.58	0.065	0.0655744	0.492294	1	1.04681	17.3533	-0.161667	0.0763763	0.184711	0.997459	0.894822	17.52	0.005	0.183848	0.976632	1	1.00755	0.154279	0.967949	2969
	MSPD2	Q8NHP6	Motile sperm domain-containing protein 2 OS=Homo sapiens GN=MOSPD2 PE=1 SV=1	60	17.375	0	0.0353553	1.00015	17.44	0.065	0.0953939	0.386482	1	1.04759	17.5267	0.151667	0.0251661	0.0226133	0.997459	1.11096	17.325	-0.05	0.0494975	0.33371	0.978879	0.966221	0.0429502	0.967949	3558
	CHTOP	Q9Y3Y2-3	Isoform 2 of Chromatin target of PRMT1 protein OS=Homo sapiens GN=CHTOP	27	16.155	0	0.0212132	1.00005	16.22	0.065	0.034641	0.134717	1	1.04629	16.3	0.145	0.043589	0.0229674	0.997459	1.10607	16.12	-0.035	0.0141421	0.258532	0.978879	0.976055	0.00686679	0.855756	3767
	FRIL	P02792	Ferritin light chain OS=Homo sapiens GN=FTL PE=1 SV=2	20	16.835	0	0.0494975	1.00029	16.9	0.065	0.245764	0.718797	1	1.05652	16.92	0.085	0.149332	0.467867	0.997459	1.06455	16.88	0.045	0.169706	0.764911	0.978879	1.03525	0.967153	0.988769	4530
	RT10	P82664	28S ribosomal protein S10, mitochondrial OS=Homo sapiens GN=MRPS10 PE=1 SV=2	23	17.725	0	0.0494975	1.00029	17.79	0.065	0.0264575	0.342668	1	1.0462	17.7933	0.0683333	0.215019	0.660022	0.997459	1.05642	17.785	0.06	0.0494975	0.411119	0.978879	1.04277	0.942735	0.981784	4764
	NHRF2	Q15599-2	Isoform 2 of Na(+)/H(+) exchange regulatory cofactor NHE-RF2 OS=Homo sapiens GN=SLC9A3R2	36	16.745	0	0.0777817	1.00073	16.81	0.065	0.248797	0.715301	1	1.05631	17.0767	0.331667	0.472899	0.354485	0.997459	1.3058	16.605	-0.14	0.0212132	0.188464	0.978879	0.907568	0.447439	0.967949	5072
	TCF20	Q9UGU0-2	Isoform 2 of Transcription factor 20 OS=Homo sapiens GN=TCF20	210	16.365	-1.77636e-15	0.0212132	1.00005	16.43	0.065	0.0608276	0.200288	1	1.0467	16.63	0.265	0.294449	0.258826	0.997459	1.21904	16.305	-0.06	0.0777817	0.465237	0.978879	0.959961	0.274428	0.967949	2011
	RPGP1	P47736-3	Isoform 3 of Rap1 GTPase-activating protein 1 OS=Homo sapiens GN=RAP1GAP	77	17.12	1.77636e-15	0.0424264	1.00022	17.1833	0.0633333	0.023094	0.244157	1	1.04497	17.18	0.06	0.03	0.248189	0.997459	1.04262	17.115	-0.005	0.0212132	0.899328	0.986065	0.996594	0.0742656	0.967949	2509
	LAMP1	P11279	Lysosome-associated membrane glycoprotein 1 OS=Homo sapiens GN=LAMP1 PE=1 SV=3	45	17.55	1.77636e-15	0.141421	1.0024	17.6133	0.0633333	0.175024	0.6894	1	1.05002	17.5133	-0.0366667	0.180093	0.817266	0.997459	0.98009	17.7	0.15	0.0989949	0.356292	0.978879	1.11088	0.639322	0.967949	1122
	COR1B	Q9BR76	Coronin-1B OS=Homo sapiens GN=CORO1B PE=1 SV=1	54	16.31	0	0.0282843	1.0001	16.3733	0.0633333	0.080829	0.31196	1	1.04596	16.2867	-0.0233333	0.0971253	0.726512	0.997459	0.985432	16.235	-0.075	0.148492	0.603943	0.978879	0.951858	0.491458	0.967949	1453
	RADI	P35241-5	Isoform 5 of Radixin OS=Homo sapiens GN=RDX	71	16.95	0	0	1	17.0133	0.0633333	0.12897	0.484601	1	1.04763	17.03	0.08	0.144222	0.438049	0.997459	1.0605	16.865	-0.085	0.120208	0.5	0.978879	0.944421	0.505999	0.967949	605
	RBP56	Q92804-2	Isoform Short of TATA-binding protein-associated factor 2N OS=Homo sapiens GN=TAF15	62	16.45	0	0.0989949	1.00118	16.5133	0.0633333	0.232881	0.705871	1	1.05423	16.5267	0.0766667	0.276827	0.693743	0.997459	1.06772	16.28	-0.17	0.0989949	0.22807	0.978879	0.889889	0.628789	0.967949	2455
	CI064	Q5T6V5	UPF0553 protein C9orf64 OS=Homo sapiens GN=C9orf64 PE=1 SV=1	39	17.72	0	0.0989949	1.00118	17.7833	0.0633333	0.0907377	0.540862	1	1.04624	17.64	-0.08	0.252389	0.657649	0.997459	0.955864	17.755	0.035	0.0212132	0.704942	0.978879	1.02461	0.73495	0.967949	3264
	EP400	Q96L91-2	Isoform 2 of E1A-binding protein p400 OS=Homo sapiens GN=EP400	340	14.58	0	0.0848528	1.00086	14.6433	0.0633333	0.0702377	0.477258	1	1.0457	14.79	0.21	0.204206	0.217145	0.997459	1.16459	14.765	0.185	0.0212132	0.182644	0.978879	1.13688	0.328567	0.967949	597
	GCP60	Q9H3P7	Golgi resident protein GCP60 OS=Homo sapiens GN=ACBD3 PE=1 SV=4	61	15.51	0	0.113137	1.00154	15.5733	0.0633333	0.136504	0.617091	1	1.04802	15.62	0.11	0.170587	0.450837	0.997459	1.08418	15.38	-0.13	0.0424264	0.329685	0.978879	0.914029	0.338989	0.967949	1790
	OTUB1	Q96FW1	Ubiquitin thioesterase OTUB1 OS=Homo sapiens GN=OTUB1 PE=1 SV=2	31	17.54	0	0.155563	1.00291	17.6033	0.0633333	0.0404145	0.667015	1	1.04515	17.4133	-0.126667	0.258908	0.543964	0.997459	0.925521	17.625	0.085	0.148492	0.632534	0.978879	1.0635	0.5319	0.967949	1857
	P4K2A	Q9BTU6	Phosphatidylinositol 4-kinase type 2-alpha OS=Homo sapiens GN=PI4K2A PE=1 SV=1	54	16.47	1.77636e-15	0.0565685	1.00038	16.5333	0.0633333	0.0737111	0.363442	1	1.04578	16.4933	0.0233333	0.105987	0.77063	0.997459	1.01812	16.435	-0.035	0.0777817	0.662249	0.978879	0.976741	0.64523	0.967949	2092
	SRS11	Q05519-2	Isoform 2 of Serine/arginine-rich splicing factor 11 OS=Homo sapiens GN=SRSF11	53	17.48	0	0	1	17.5433	0.0633333	0.0737111	0.275105	1	1.04578	17.53	0.05	0.13	0.573857	0.997459	1.03802	17.485	0.005	0.0494975	0.909666	0.988289	1.00377	0.817028	0.970455	2860
	TAU	P10636	Microtubule-associated protein tau OS=Homo sapiens GN=MAPT PE=1 SV=5	79	16.52	0	0.0282843	1.0001	16.5833	0.0633333	0.240069	0.693852	1	1.05436	16.6067	0.0866667	0.124231	0.351122	0.997459	1.06458	16.625	0.105	0.13435	0.463325	0.978879	1.07783	0.92056	0.980411	3946
	CNPY4	Q8N129	Protein canopy homolog 4 OS=Homo sapiens GN=CNPY4 PE=2 SV=1	28	16.66	0	0.169706	1.00346	16.7233	0.0633333	0.0493288	0.69079	1	1.04529	16.6533	-0.00666667	0.12897	0.967087	0.997459	0.998012	16.6	-0.06	0.183848	0.766985	0.978879	0.963161	0.771605	0.967949	4324
	EIF1A	Q8N9N8	Probable RNA-binding protein EIF1AD OS=Homo sapiens GN=EIF1AD PE=1 SV=1	19	16.36	0	0.0565685	1.00038	16.4233	0.0633333	0.228108	0.684604	1	1.05373	16.6933	0.333333	0.125033	0.0295765	0.997459	1.26308	16.375	0.015	0.00707107	0.771742	0.978879	1.01046	0.127813	0.967949	5053
	ABCB6	Q9NP58-4	Isoform 2 of ATP-binding cassette sub-family B member 6, mitochondrial OS=Homo sapiens GN=ABCB6	89	15.75	0	0.0282843	1.0001	15.8133	0.0633333	0.106927	0.417289	1	1.04676	15.78	0.03	0.19975	0.820476	0.997459	1.02772	15.855	0.105	0.0636396	0.220828	0.978879	1.07602	0.867171	0.972123	1795
	IPYR2	Q9H2U2-2	Isoform 2 of Inorganic pyrophosphatase 2, mitochondrial OS=Homo sapiens GN=PPA2	40	16.39	-1.77636e-15	0.0141421	1.00002	16.4533	0.0633333	0.0251661	0.0370441	1	1.04498	16.44	0.05	0.03	0.0903421	0.997459	1.03541	16.385	-0.005	0.0212132	0.810892	0.978879	0.996594	0.0517078	0.967949	1495
	FAD1	Q8NFF5-2	Isoform 2 of FAD synthase OS=Homo sapiens GN=FLAD1	54	15.78	-8.88178e-16	0.212132	1.00541	15.8433	0.0633333	0.165025	0.758541	1	1.04937	15.8667	0.0866667	0.181475	0.682856	0.997459	1.0674	15.965	0.185	0.0353553	0.429789	0.978879	1.13699	0.739413	0.967949	2671
	PEX5	P50542-2	Isoform 2 of Peroxisomal targeting signal 1 receptor OS=Homo sapiens GN=PEX5	67	15.85	-8.88178e-16	0.0565685	1.00038	15.9133	0.0633333	0.0416333	0.324138	1	1.04517	15.8633	0.0133333	0.0351188	0.801589	0.997459	1.00948	15.94	0.09	0	0.26625	0.978879	1.06437	0.14572	0.967949	4372
	ARAP3	Q8WWN8	Arf-GAP with Rho-GAP domain, ANK repeat and PH domain-containing protein 3 OS=Homo sapiens GN=ARAP3 PE=1 SV=1	170	12.05	-8.88178e-16	0.565685	1.03868	12.1133	0.0633333	0.292632	0.902567	1	1.0589	11.875	-0.175	0.502046	0.774965	0.997459	0.912719	12.105	0.055	0.13435	0.913613	0.989305	1.04111	0.910196	0.979782	3640
	KTAP2	Q8N6L1-2	Isoform 2 of Keratinocyte-associated protein 2 OS=Homo sapiens GN=KRTCAP2	18	16.17	-1.77636e-15	0.141421	1.0024	16.2333	0.0633333	0.28746	0.765654	1	1.05895	16.25	0.08	0.412189	0.779717	0.997459	1.08739	16.375	0.205	0.162635	0.312964	0.978879	1.15635	0.917996	0.980411	5233
	PSB1	P20618	Proteasome subunit beta type-1 OS=Homo sapiens GN=PSMB1 PE=1 SV=2	26	16.42	-1.77636e-15	0.537401	1.03489	16.4833	0.0633333	0.431084	0.902668	1	1.07708	16.2633	-0.156667	0.434319	0.765377	0.997459	0.925324	16.805	0.385	0.0212132	0.495671	0.978879	1.30593	0.590624	0.967949	1124
	VATE1	P36543	V-type proton ATPase subunit E 1 OS=Homo sapiens GN=ATP6V1E1 PE=1 SV=1	26	16.955	1.77636e-15	0.190919	1.00438	17.0167	0.0616667	0.250267	0.777065	1	1.05412	17.1467	0.191667	0.265016	0.41993	0.997459	1.15463	16.765	-0.19	0.00707107	0.393021	0.978879	0.876611	0.390889	0.967949	1755
	TRNT1	Q96Q11-2	Isoform 2 of CCA tRNA nucleotidyltransferase 1, mitochondrial OS=Homo sapiens GN=TRNT1	48	17.275	1.77636e-15	0.106066	1.00135	17.3367	0.0616667	0.0152753	0.561053	1	1.04371	17.3033	0.0283333	0.100167	0.791161	0.997459	1.02147	17.285	0.01	0.0636396	1	1	1.00745	0.781635	0.970037	2801
	CS047	Q8N9M1	Uncharacterized protein C19orf47 OS=Homo sapiens GN=C19orf47 PE=1 SV=1	45	16.995	1.77636e-15	0.233345	1.00655	17.0567	0.0616667	0.142945	0.778596	1	1.04705	17.1767	0.181667	0.208407	0.465349	0.997459	1.14198	16.86	-0.135	0.0282843	0.562565	0.978879	0.910757	0.337855	0.967949	3410
	MUC16	Q8WXI7	Mucin-16 OS=Homo sapiens GN=MUC16 PE=1 SV=3	1519	13.755	8.88178e-16	0.473762	1.02708	13.8167	0.0616667	0.432936	0.895674	1	1.07685	14.1267	0.371667	0.440151	0.465067	0.997459	1.33412	14.24	0.485	0.296985	0.364274	0.978879	1.41444	0.581094	0.967949	526
	HDGF	P51858	Hepatoma-derived growth factor OS=Homo sapiens GN=HDGF PE=1 SV=1	27	17.165	1.77636e-15	0.0919239	1.00102	17.2267	0.0616667	0.0750555	0.540423	1	1.04461	17.2133	0.0483333	0.109697	0.687825	0.997459	1.03609	17.145	-0.02	0.0777817	0.836682	0.982239	0.986949	0.791066	0.970455	844
	LARP7	Q4G0J3-3	Isoform 3 of La-related protein 7 OS=Homo sapiens GN=LARP7	68	16.845	1.77636e-15	0.0353553	1.00015	16.9067	0.0616667	0.0763763	0.313605	1	1.04465	16.93	0.085	0.0953939	0.264612	0.997459	1.06225	16.855	0.01	0.00707107	0.758181	0.978879	1.00696	0.547721	0.967949	1649
	HXC10	Q9NYD6	Homeobox protein Hox-C10 OS=Homo sapiens GN=HOXC10 PE=1 SV=2	38	17.375	0	0.0777817	1.00073	17.4367	0.0616667	0.153731	0.573625	1	1.04755	17.5167	0.141667	0.110151	0.167826	0.997459	1.10533	17.56	0.185	0.0707107	0.11201	0.978879	1.1375	0.401029	0.967949	5098
	TMED9	Q9BVK6	Transmembrane emp24 domain-containing protein 9 OS=Homo sapiens GN=TMED9 PE=1 SV=2	27	16.875	0	0.106066	1.00135	16.9367	0.0616667	0.10116	0.547935	1	1.04536	16.9833	0.108333	0.0493288	0.347406	0.997459	1.0784	16.83	-0.045	0.0565685	0.650855	0.978879	0.969662	0.260846	0.967949	2466
	GPI8	Q92643	GPI-anchor transamidase OS=Homo sapiens GN=PIGK PE=1 SV=2	45	17.015	0	0.233345	1.00655	17.0767	0.0616667	0.397157	0.836891	1	1.06911	17.0967	0.0816667	0.352326	0.786565	0.997459	1.08009	16.635	-0.38	0.190919	0.210846	0.978879	0.771804	0.473691	0.967949	3154
	VPS28	Q9UK41	Vacuolar protein sorting-associated protein 28 homolog OS=Homo sapiens GN=VPS28 PE=1 SV=1	25	15.605	-8.88178e-16	0.0212132	1.00005	15.6667	0.0616667	0.0568624	0.208521	1	1.04421	15.5667	-0.0383333	0.0404145	0.293825	0.997459	0.974035	15.66	0.055	0.0707107	0.465237	0.978879	1.03948	0.190464	0.967949	3760
	RAP2C	Q9Y3L5	Ras-related protein Rap-2c OS=Homo sapiens GN=RAP2C PE=1 SV=1	21	16.125	0	0.0494975	1.00029	16.1867	0.0616667	0.134288	0.557081	1	1.04674	16.2533	0.128333	0.0945163	0.165955	0.997459	1.09461	16.055	-0.07	0.13435	0.577943	0.978879	0.954704	0.359726	0.967949	5152
	EDRF1	Q3B7T1-5	Isoform 4 of Erythroid differentiation-related factor 1 OS=Homo sapiens GN=EDRF1	135	15.835	-8.88178e-16	0.0636396	1.00049	15.8967	0.0616667	0.162583	0.598946	1	1.04804	15.76	-0.075	0.242487	0.653411	0.997459	0.958424	16.21	0.375	0.226274	0.231433	0.978879	1.30482	0.165894	0.967949	2390
	DDX51	Q8N8A6	ATP-dependent RNA helicase DDX51 OS=Homo sapiens GN=DDX51 PE=1 SV=3	72	15.655	-8.88178e-16	0.0919239	1.00102	15.7167	0.0616667	0.132791	0.584207	1	1.04667	15.84	0.185	0.260576	0.351244	0.997459	1.1493	15.635	-0.02	0.0212132	0.810788	0.978879	0.986286	0.569568	0.967949	2453
	UB2Q1	Q7Z7E8	Ubiquitin-conjugating enzyme E2 Q1 OS=Homo sapiens GN=UBE2Q1 PE=1 SV=1	46	15.585	-8.88178e-16	0.0494975	1.00029	15.6467	0.0616667	0.083865	0.377944	1	1.04483	15.61	0.025	0.04	0.61483	0.997459	1.01774	15.62	0.035	0.141421	0.770386	0.978879	1.02702	0.868436	0.972564	3773
	SCOT1	P55809	Succinyl-CoA:3-ketoacid coenzyme A transferase 1, mitochondrial OS=Homo sapiens GN=OXCT1 PE=1 SV=1	56	16.195	-1.77636e-15	0.0636396	1.00049	16.2567	0.0616667	0.0472582	0.376159	1	1.04405	16.31	0.115	0.13	0.278355	0.997459	1.08586	16.165	-0.03	0.0636396	0.78307	0.978879	0.979897	0.381857	0.967949	249
	CAP1	Q01518	Adenylyl cyclase-associated protein 1 OS=Homo sapiens GN=CAP1 PE=1 SV=5	52	16.835	0	0.0494975	1.00029	16.8967	0.0616667	0.160728	0.592934	1	1.04808	16.9267	0.0916667	0.160416	0.4207	0.997459	1.06998	16.69	-0.145	0.127279	0.339525	0.978879	0.90614	0.373912	0.967949	304
	WDFY1	Q8IWB7	WD repeat and FYVE domain-containing protein 1 OS=Homo sapiens GN=WDFY1 PE=1 SV=1	46	16.365	-1.77636e-15	0.00707107	1.00001	16.4267	0.0616667	0.0602771	0.216584	1	1.04428	16.3533	-0.0116667	0.140119	0.930196	0.997459	0.99511	16.43	0.065	0.0848528	0.47371	0.978879	1.04699	0.752433	0.967949	3144
	S30BP	Q9UHR5	SAP30-binding protein OS=Homo sapiens GN=SAP30BP PE=1 SV=1	34	17.085	-1.77636e-15	0.13435	1.00217	17.1467	0.0616667	0.204287	0.711596	1	1.05083	17.0967	0.0116667	0.123423	0.93029	0.997459	1.01055	17.02	-0.065	0.0424264	0.616747	0.978879	0.956152	0.830855	0.970455	3931
	68MP	P56378	6.8 kDa mitochondrial proteolipid OS=Homo sapiens GN=MP68 PE=1 SV=1	7	16.725	0	0.0494975	1.00029	16.7867	0.0616667	0.0929157	0.445905	1	1.0451	16.64	-0.085	0.35	0.702123	0.997459	0.961371	16.905	0.18	0.0212132	0.0917103	0.978879	1.13295	0.589467	0.967949	4831
	SERPH	P50454	Serpin H1 OS=Homo sapiens GN=SERPINH1 PE=1 SV=2	46	16.44	1.77636e-15	0.0141421	1.00002	16.5	0.06	0.0818535	0.331402	1	1.04359	16.6067	0.166667	0.104083	0.105446	0.997459	1.12439	16.405	-0.035	0.0353553	0.376374	0.978879	0.976178	0.101979	0.967949	183
	SRSF1	Q07955	Serine/arginine-rich splicing factor 1 OS=Homo sapiens GN=SRSF1 PE=1 SV=2	28	17.63	0	0.0989949	1.00118	17.69	0.06	0.0818535	0.553779	1	1.04359	17.77	0.14	0.138924	0.283591	0.997459	1.10525	17.59	-0.04	0	0.669501	0.978879	0.972655	0.311587	0.967949	954
	PEBP1	P30086	Phosphatidylethanolamine-binding protein 1 OS=Homo sapiens GN=PEBP1 PE=1 SV=3	21	17.26	1.77636e-15	0.0141421	1.00002	17.32	0.06	0.043589	0.128977	1	1.04278	17.2567	-0.00333333	0.100664	0.959812	0.997459	0.999305	17.315	0.055	0.00707107	0.0692862	0.978879	1.03887	0.56393	0.967949	999
	NUP62	P37198	Nuclear pore glycoprotein p62 OS=Homo sapiens GN=NUP62 PE=1 SV=3	53	16.37	1.77636e-15	0.0141421	1.00002	16.43	0.06	0.0608276	0.225336	1	1.04308	16.3433	-0.0266667	0.179536	0.82144	0.997459	0.986659	16.39	0.02	0.0282843	0.493133	0.978879	1.01406	0.809036	0.970455	2040
	RS18	P62269	40S ribosomal protein S18 OS=Homo sapiens GN=RPS18 PE=1 SV=3	18	18.72	1.77636e-15	0.0424264	1.00022	18.78	0.06	0.15	0.569087	1	1.04623	18.7333	0.0133333	0.144684	0.892001	0.997459	1.01274	18.68	-0.04	0	0.409666	0.978879	0.972655	0.83579	0.970455	1522
	NEK9	Q8TD19	Serine/threonine-protein kinase Nek9 OS=Homo sapiens GN=NEK9 PE=1 SV=2	107	16.76	1.77636e-15	0.0282843	1.0001	16.82	0.06	0.0655744	0.260721	1	1.04319	16.9733	0.213333	0.0873689	0.0391128	0.997459	1.16079	16.74	-0.02	0.0565685	0.711723	0.978879	0.986612	0.0280309	0.967949	1717
	RPA34	O15446-2	Isoform 2 of DNA-directed RNA polymerase I subunit RPA34 OS=Homo sapiens GN=CD3EAP	55	15.56	8.88178e-16	0.0848528	1.00086	15.62	0.06	0.0793725	0.505261	1	1.04353	15.6533	0.0933333	0.0351188	0.344975	0.997459	1.06704	15.59	0.03	0.0707107	0.738947	0.978879	1.02163	0.511944	0.967949	1886
	SH3L3	Q9H299	SH3 domain-binding glutamic acid-rich-like protein 3 OS=Homo sapiens GN=SH3BGRL3 PE=1 SV=1	10	15.29	8.88178e-16	0.367696	1.01628	15.35	0.06	0.205183	0.859667	1	1.04953	15.45	0.16	0.10583	0.648061	0.997459	1.11932	15.42	0.13	0.296985	0.736262	0.978879	1.10591	0.877274	0.973846	1935
	RPP40	O75818-2	Isoform 2 of Ribonuclease P protein subunit p40 OS=Homo sapiens GN=RPP40	39	16.02	0	0.127279	1.00195	16.08	0.06	0.127671	0.651757	1	1.04522	15.9767	-0.0433333	0.273008	0.827175	0.997459	0.982428	16.235	0.215	0.0636396	0.210035	0.978879	1.16127	0.515154	0.967949	2612
	CD109	Q6YHK3	CD109 antigen OS=Homo sapiens GN=CD109 PE=1 SV=2	162	16.18	0	0.452548	1.0247	16.24	0.06	0.242693	0.885173	1	1.05264	16.1633	-0.0166667	0.236291	0.967795	0.997459	0.997597	16.325	0.145	0.318198	0.750005	0.978879	1.11921	0.935842	0.981628	806
	CPSF2	Q9P2I0	Cleavage and polyadenylation specificity factor subunit 2 OS=Homo sapiens GN=CPSF2 PE=1 SV=2	88	16.45	0	0.0565685	1.00038	16.51	0.06	0.0264575	0.353093	1	1.04258	16.4667	0.0166667	0.0602771	0.778538	0.997459	1.01221	16.525	0.075	0.0636396	0.34049	0.978879	1.05387	0.4326	0.967949	1615
	ERMP1	Q7Z2K6	Endoplasmic reticulum metallopeptidase 1 OS=Homo sapiens GN=ERMP1 PE=1 SV=2	100	16.5	0	0.19799	1.00471	16.56	0.06	0.1249	0.748998	1	1.0451	16.5333	0.0333333	0.111505	0.855426	0.997459	1.02544	16.505	0.005	0.190919	0.981827	1	1.00787	0.964223	0.988041	2258
	EI2BG	Q9NR50-3	Isoform 3 of Translation initiation factor eIF-2B subunit gamma OS=Homo sapiens GN=EIF2B3	45	17.1	-1.77636e-15	0.0141421	1.00002	17.16	0.06	0.0360555	0.0884015	1	1.04268	17.1167	0.0166667	0.085049	0.76895	0.997459	1.01278	17.115	0.015	0.0212132	0.503838	0.978879	1.01051	0.637717	0.967949	2374
	NCBP3	Q53F19	Nuclear cap-binding protein subunit 3 OS=Homo sapiens GN=NCBP3 PE=1 SV=2	71	17.3	0	0.0989949	1.00118	17.36	0.06	0.0754983	0.550039	1	1.04341	17.34	0.04	0.165227	0.757618	0.997459	1.03252	17.345	0.045	0.0353553	0.636142	0.978879	1.03184	0.947926	0.982928	3008
	CTSL2	Q05D32-2	Isoform 2 of CTD small phosphatase-like protein 2 OS=Homo sapiens GN=CTDSPL2	45	16.5	0	0.183848	1.00406	16.56	0.06	0.160935	0.743077	1	1.04676	16.33	-0.17	0.331813	0.516031	0.997459	0.904369	16.55	0.05	0.0989949	0.775424	0.978879	1.03648	0.629451	0.967949	3850
	DCAF7	P61962	DDB1- and CUL4-associated factor 7 OS=Homo sapiens GN=DCAF7 PE=1 SV=1	39	17.14	0	0.0989949	1.00118	17.2	0.06	0.0953939	0.564393	1	1.04399	17.2267	0.0866667	0.12741	0.461244	0.997459	1.06463	17.15	0.01	0.0141421	0.909866	0.988289	1.00698	0.753213	0.967949	4015
	RS16	P62249	40S ribosomal protein S16 OS=Homo sapiens GN=RPS16 PE=1 SV=2	16	17.74	-1.77636e-15	0.494975	1.02957	17.8	0.06	0.454313	0.902885	1	1.07527	18.01	0.27	0.557494	0.616917	0.997459	1.26229	17.33	-0.41	0.0141421	0.449729	0.978879	0.752641	0.502574	0.967949	1030
	EIF3J	O75822	Eukaryotic translation initiation factor 3 subunit J OS=Homo sapiens GN=EIF3J PE=1 SV=2	29	17.1	-1.77636e-15	0.0565685	1.00038	17.16	0.06	0.113578	0.492601	1	1.04459	17.0833	-0.0166667	0.196044	0.900162	0.997459	0.994656	17.12	0.02	0.0565685	0.757464	0.978879	1.01435	0.909514	0.979782	1121
	SGPL1	O95470	Sphingosine-1-phosphate lyase 1 OS=Homo sapiens GN=SGPL1 PE=1 SV=3	64	16.49	-1.77636e-15	0.0989949	1.00118	16.55	0.06	0.10583	0.574647	1	1.04436	16.6467	0.156667	0.17673	0.294917	0.997459	1.12042	16.335	-0.155	0.0494975	0.229924	0.978879	0.898397	0.157422	0.967949	2029
	SAP18	O00422	Histone deacetylase complex subunit SAP18 OS=Homo sapiens GN=SAP18 PE=1 SV=1	18	16.67	-1.77636e-15	0.0424264	1.00022	16.73	0.06	0.0818535	0.36301	1	1.04359	16.8267	0.156667	0.113725	0.128807	0.997459	1.11699	16.65	-0.02	0.0141421	0.62483	0.978879	0.986256	0.174158	0.967949	2395
	VA0D1	P61421	V-type proton ATPase subunit d 1 OS=Homo sapiens GN=ATP6V0D1 PE=1 SV=1	40	16.46	-1.77636e-15	0.183848	1.00406	16.52	0.06	0.05	0.724989	1	1.04288	16.4133	-0.0466667	0.130512	0.790164	0.997459	0.970826	16.555	0.095	0.0919239	0.600505	0.978879	1.06915	0.565691	0.967949	2640
	EXOS6	Q5RKV6	Exosome complex component MTR3 OS=Homo sapiens GN=EXOSC6 PE=1 SV=1	28	16.35	-1.77636e-15	0.0141421	1.00002	16.41	0.06	0.03	0.0599663	1	1.04262	16.4167	0.0666667	0.119304	0.435742	0.997459	1.04965	16.36	0.01	0	0.5	0.978879	1.00696	0.668155	0.967949	3396
	RRBP1	Q9P2E9	Ribosome-binding protein 1 OS=Homo sapiens GN=RRBP1 PE=1 SV=4	152	16.88	-1.77636e-15	0.0141421	1.00002	16.94	0.06	0.164621	0.593037	1	1.04709	16.9367	0.0566667	0.175024	0.631997	0.997459	1.04516	16.76	-0.12	0.127279	0.4076	0.978879	0.921979	0.57143	0.967949	169
	PRAF3	O75915	PRA1 family protein 3 OS=Homo sapiens GN=ARL6IP5 PE=1 SV=1	22	16.67	-1.77636e-15	0.0424264	1.00022	16.73	0.06	0.132288	0.526147	1	1.04543	16.79	0.12	0.156205	0.315185	0.997459	1.0909	16.62	-0.05	0.0989949	0.605103	0.978879	0.967074	0.523601	0.967949	3989
	MAP4	P27816	Microtubule-associated protein 4 OS=Homo sapiens GN=MAP4 PE=1 SV=3	121	17.065	1.77636e-15	0.289914	1.01011	17.1233	0.0583333	0.245425	0.837095	1	1.05127	17.2067	0.141667	0.343123	0.658103	0.997459	1.1237	16.805	-0.26	0.0636396	0.418338	0.978879	0.835494	0.484576	0.967949	71
	NEB2	Q96SB3	Neurabin-2 OS=Homo sapiens GN=PPP1R9B PE=1 SV=2	89	16.205	1.77636e-15	0.0777817	1.00073	16.2633	0.0583333	0.080829	0.492423	1	1.04236	16.39	0.185	0.200749	0.253586	0.997459	1.14412	16.14	-0.065	0.0848528	0.499466	0.978879	0.956772	0.280219	0.967949	4734
	PSD13	Q9UNM6	26S proteasome non-ATPase regulatory subunit 13 OS=Homo sapiens GN=PSMD13 PE=1 SV=2	43	16.525	1.77636e-15	0.190919	1.00438	16.5833	0.0583333	0.0929157	0.743201	1	1.04272	16.4767	-0.0483333	0.237136	0.819473	0.997459	0.97589	16.65	0.125	0.0565685	0.519306	0.978879	1.09093	0.708194	0.967949	896
	RN214	Q8ND24	RING finger protein 214 OS=Homo sapiens GN=RNF214 PE=1 SV=2	78	15.255	8.88178e-16	0.0919239	1.00102	15.3133	0.0583333	0.0650641	0.53125	1	1.04197	15.3933	0.138333	0.104083	0.232778	0.997459	1.10256	15.285	0.03	0.0636396	0.744769	0.978879	1.02151	0.364877	0.967949	1777
	PHLB2	Q86SQ0	Pleckstrin homology-like domain family B member 2 OS=Homo sapiens GN=PHLDB2 PE=1 SV=2	142	16.845	1.77636e-15	0.13435	1.00217	16.9033	0.0583333	0.224796	0.740914	1	1.04985	17.02	0.175	0.2	0.328061	0.997459	1.13621	16.6	-0.245	0.240416	0.363666	0.978879	0.849681	0.266398	0.967949	2448
	ARFP2	P53365-3	Isoform 3 of Arfaptin-2 OS=Homo sapiens GN=ARFIP2	34	16.145	0	0.205061	1.00506	16.2033	0.0583333	0.0602771	0.746161	1	1.04187	16.3	0.155	0.176918	0.480204	0.997459	1.11907	16.07	-0.075	0.0707107	0.706867	0.978879	0.949912	0.383773	0.967949	4011
	BST2	Q10589-2	Isoform 2 of Bone marrow stromal antigen 2 OS=Homo sapiens GN=BST2	18	17.115	0	0.176777	1.00376	17.1733	0.0583333	0.106927	0.716064	1	1.04314	17.21	0.095	0.430349	0.746364	0.997459	1.09976	17.22	0.105	0.113137	0.558813	0.978879	1.07715	0.972856	0.989389	4340
	RPC4	P05423	DNA-directed RNA polymerase III subunit RPC4 OS=Homo sapiens GN=POLR3D PE=1 SV=2	44	16.705	1.77636e-15	0.0919239	1.00102	16.7633	0.0583333	0.225019	0.71688	1	1.04973	16.9067	0.201667	0.336502	0.413114	0.997459	1.1718	16.935	0.23	0.0212132	0.16039	0.978879	1.1729	0.695544	0.967949	4761
	TM55B	Q86T03-2	Isoform 2 of Type 1 phosphatidylinositol 4,5-bisphosphate 4-phosphatase OS=Homo sapiens GN=TMEM55B	30	16.275	1.77636e-15	0.148492	1.00265	16.3333	0.0583333	0.0503322	0.677053	1	1.04168	16.5	0.225	0.13	0.222203	0.997459	1.17189	16.285	0.01	0.0212132	0.939695	0.994704	1.00701	0.129328	0.967949	5232
	SNF5	Q12824	SWI/SNF-related matrix-associated actin-dependent regulator of chromatin subfamily B member 1 OS=Homo sapiens GN=SMARCB1 PE=1 SV=2	44	15.825	8.88178e-16	0.0212132	1.00005	15.8833	0.0583333	0.0208167	0.0815643	1	1.04133	15.8567	0.0316667	0.0776745	0.561501	0.997459	1.02317	15.96	0.135	0.0424264	0.0917103	0.978879	1.09833	0.138739	0.967949	2768
	RT26	Q9BYN8	28S ribosomal protein S26, mitochondrial OS=Homo sapiens GN=MRPS26 PE=1 SV=1	24	16.205	1.77636e-15	0.26163	1.00823	16.2633	0.0583333	0.335012	0.842664	1	1.05965	16.5333	0.328333	0.462313	0.386502	0.997459	1.29626	15.88	-0.325	0.0848528	0.310168	0.978879	0.798989	0.324676	0.967949	5284
	AP1B1	Q10567-3	Isoform C of AP-1 complex subunit beta-1 OS=Homo sapiens GN=AP1B1	104	15.905	0	0.346482	1.01445	15.9633	0.0583333	0.202073	0.849382	1	1.04816	15.8733	-0.0316667	0.301717	0.936376	0.997459	0.993155	16.135	0.23	0.106066	0.507125	0.978879	1.17442	0.731628	0.967949	801
	MORC2	Q9Y6X9	MORC family CW-type zinc finger protein 2 OS=Homo sapiens GN=MORC2 PE=1 SV=2	118	16.535	0	0.120208	1.00174	16.5933	0.0583333	0.070946	0.626444	1	1.04211	16.5667	0.0316667	0.100664	0.787084	0.997459	1.02384	16.49	-0.045	0.0141421	0.704817	0.978879	0.969313	0.625185	0.967949	1882
	RUXG	P62308	Small nuclear ribonucleoprotein G OS=Homo sapiens GN=SNRPG PE=1 SV=1	8	16.055	0	0.403051	1.01958	16.1133	0.0583333	0.275923	0.87607	1	1.0536	16.32	0.265	0.44643	0.546836	0.997459	1.23821	15.685	-0.37	0.0636396	0.423852	0.978879	0.774159	0.342309	0.967949	3515
	SPCS1	Q9Y6A9	Signal peptidase complex subunit 1 OS=Homo sapiens GN=SPCS1 PE=1 SV=4	12	17.165	1.77636e-15	0.00707107	1.00001	17.2233	0.0583333	0.155027	0.589008	1	1.04535	17.2733	0.108333	0.0929157	0.179879	0.997459	1.07946	17.125	-0.04	0.0212132	0.201908	0.978879	0.972708	0.460895	0.967949	4457
	TMED2	Q15363	Transmembrane emp24 domain-containing protein 2 OS=Homo sapiens GN=TMED2 PE=1 SV=1	23	15.685	0	0.176777	1.00376	15.7433	0.0583333	0.180093	0.776222	1	1.04667	15.7267	0.0416667	0.210792	0.840772	0.997459	1.03685	15.505	-0.18	0.0212132	0.387529	0.978879	0.882751	0.51988	0.967949	1034
	ADA15	Q13444-12	Isoform 12 of Disintegrin and metalloproteinase domain-containing protein 15 OS=Homo sapiens GN=ADAM15	89	15.025	0	0.205061	1.00506	15.0833	0.0583333	0.100664	0.785497	1	1.04296	15.41	0.385	0.327414	0.206111	0.997459	1.32779	15.11	0.085	0.183848	0.695485	0.978879	1.065	0.282739	0.967949	4026
	EXOG	Q9Y2C4	Nuclease EXOG, mitochondrial OS=Homo sapiens GN=EXOG PE=1 SV=2	41	15.515	-8.88178e-16	0.233345	1.00655	15.5733	0.0583333	0.260064	0.804894	1	1.05255	15.7067	0.191667	0.0585947	0.436763	0.997459	1.14271	15.38	-0.135	0.0848528	0.559899	0.978879	0.911458	0.345826	0.967949	4310
	DDX17	Q92841	Probable ATP-dependent RNA helicase DDX17 OS=Homo sapiens GN=DDX17 PE=1 SV=2	80	17.115	-1.77636e-15	0.00707107	1.00001	17.1733	0.0583333	0.0750555	0.310034	1	1.0422	17.22	0.105	0.08544	0.165828	0.997459	1.07675	17.07	-0.045	0.0707107	0.532678	0.978879	0.969872	0.21169	0.967949	440
	NPA1P	O60287	Nucleolar pre-ribosomal-associated protein 1 OS=Homo sapiens GN=URB1 PE=1 SV=4	254	15.335	-8.88178e-16	0.106066	1.00135	15.3933	0.0583333	0.109697	0.589569	1	1.04325	15.3567	0.0216667	0.0929157	0.835901	0.997459	1.01652	15.43	0.095	0.0282843	0.416256	0.978879	1.06817	0.747367	0.967949	703
	ERLN1	O75477	Erlin-1 OS=Homo sapiens GN=ERLIN1 PE=1 SV=1	39	16.605	0	0.219203	1.00578	16.6633	0.0583333	0.137961	0.790245	1	1.04449	16.5733	-0.0316667	0.205264	0.882689	0.997459	0.985016	16.725	0.12	0.106066	0.592038	0.978879	1.0882	0.803575	0.970455	1563
	RALY	Q9UKM9-2	Isoform 1 of RNA-binding protein Raly OS=Homo sapiens GN=RALY	30	17.875	0	0.0353553	1.00015	17.9333	0.0583333	0.136504	0.549029	1	1.0444	18.08	0.205	0.209523	0.231009	0.997459	1.16094	17.925	0.05	0.0919239	0.613088	0.978879	1.03632	0.480716	0.967949	2200
	PTMS	P20962	Parathymosin OS=Homo sapiens GN=PTMS PE=1 SV=2	12	18.475	-1.77636e-15	0.0353553	1.00015	18.5333	0.0583333	0.0814453	0.357542	1	1.04236	18.62	0.145	0.230651	0.380908	0.997459	1.11524	18.475	-1.77636e-15	0.106066	1	1	1.00135	0.653262	0.967949	4506
	RT18B	Q9Y676	28S ribosomal protein S18b, mitochondrial OS=Homo sapiens GN=MRPS18B PE=1 SV=1	29	15.975	-8.88178e-16	0.360624	1.01566	16.0333	0.0583333	0.340343	0.871807	1	1.05998	16.2	0.225	0.4531	0.581751	0.997459	1.20531	15.72	-0.255	0	0.5	0.978879	0.837987	0.570336	0.967949	4125
	RL18	Q07020	60S ribosomal protein L18 OS=Homo sapiens GN=RPL18 PE=1 SV=2	22	18.075	-1.77636e-15	0.0919239	1.00102	18.1333	0.0583333	0.0416333	0.528065	1	1.04155	18.0433	-0.0316667	0.145717	0.785381	0.997459	0.9816	18.15	0.075	0.0282843	0.445165	0.978879	1.05346	0.588017	0.967949	1583
	CCYL1	Q8N7R7	Cyclin-Y-like protein 1 OS=Homo sapiens GN=CCNYL1 PE=1 SV=2	41	16.975	-1.77636e-15	0.00707107	1.00001	17.0333	0.0583333	0.080829	0.337463	1	1.04234	17.1867	0.211667	0.159478	0.136276	0.997459	1.16268	17.03	0.055	0.0424264	0.31153	0.978879	1.03908	0.189333	0.967949	4480
	CN166	Q9Y224	UPF0568 protein C14orf166 OS=Homo sapiens GN=C14orf166 PE=1 SV=1	28	16.865	-1.77636e-15	0.00707107	1.00001	16.9233	0.0583333	0.120968	0.491667	1	1.04374	16.8633	-0.00166667	0.20502	0.990049	1	1.00559	16.865	-1.77636e-15	0.0353553	1	1	1.00015	0.940126	0.981784	1217
	SFXN3	Q9BWM7	Sideroflexin-3 OS=Homo sapiens GN=SFXN3 PE=1 SV=2	36	16.435	-1.77636e-15	0.190919	1.00438	16.4933	0.0583333	0.102632	0.744334	1	1.043	16.5833	0.148333	0.194251	0.476578	0.997459	1.11489	16.46	0.025	0.183848	0.906109	0.988289	1.02161	0.764371	0.967949	3311
	ERLN2	O94905	Erlin-2 OS=Homo sapiens GN=ERLIN2 PE=1 SV=1	38	16.62	1.77636e-15	0.169706	1.00346	16.6767	0.0566667	0.0862168	0.722083	1	1.04131	16.54	-0.08	0.220681	0.681084	0.997459	0.953502	16.695	0.075	0.106066	0.657773	0.978879	1.05478	0.685206	0.967949	2216
	CAPG	P40121	Macrophage-capping protein OS=Homo sapiens GN=CAPG PE=1 SV=2	38	16.33	1.77636e-15	0.226274	1.00616	16.3867	0.0566667	0.23094	0.807962	1	1.04869	16.5167	0.186667	0.283608	0.480412	0.997459	1.1523	16.075	-0.255	0.0919239	0.333731	0.978879	0.838838	0.315739	0.967949	1632
	ABHEB	Q96IU4	Protein ABHD14B OS=Homo sapiens GN=ABHD14B PE=1 SV=1	22	15.4	8.88178e-16	0.0424264	1.00022	15.4567	0.0566667	0.150444	0.590206	1	1.04382	15.5333	0.133333	0.090185	0.116006	0.997459	1.09825	15.505	0.105	0.00707107	0.16898	0.978879	1.0755	0.554816	0.967949	2556
	IF2A	P05198	Eukaryotic translation initiation factor 2 subunit 1 OS=Homo sapiens GN=EIF2S1 PE=1 SV=3	36	17.25	0	0.0707107	1.0006	17.3067	0.0566667	0.0929157	0.499958	1	1.04151	17.3367	0.0866667	0.102632	0.347335	0.997459	1.06372	17.21	-0.04	0.0141421	0.568501	0.978879	0.972678	0.432221	0.967949	496
	PRP4B	Q13523	Serine/threonine-protein kinase PRP4 homolog OS=Homo sapiens GN=PRPF4B PE=1 SV=3	117	16.43	1.77636e-15	0.0141421	1.00002	16.4867	0.0566667	0.0493288	0.177439	1	1.04046	16.48	0.05	0.135277	0.588589	0.997459	1.03831	16.38	-0.05	0.0565685	0.421436	0.978879	0.966308	0.55104	0.967949	866
	PLOD3	O60568	Procollagen-lysine,2-oxoglutarate 5-dioxygenase 3 OS=Homo sapiens GN=PLOD3 PE=1 SV=1	85	16.4	1.77636e-15	0.0424264	1.00022	16.4567	0.0566667	0.0665833	0.32994	1	1.04079	16.5167	0.116667	0.051316	0.0803878	0.997459	1.08468	16.345	-0.055	0.0636396	0.429386	0.978879	0.963063	0.0709689	0.967949	942
	RRAS	P10301	Ras-related protein R-Ras OS=Homo sapiens GN=RRAS PE=1 SV=1	23	17.29	1.77636e-15	0.0141421	1.00002	17.3467	0.0566667	0.083865	0.362529	1	1.04122	17.2867	-0.00333333	0.1823	0.977667	0.997459	1.00295	17.325	0.035	0.0636396	0.577117	0.978879	1.02506	0.918749	0.980411	3093
	MB12A	Q96EY5-3	Isoform 3 of Multivesicular body subunit 12A OS=Homo sapiens GN=MVB12A	27	15.93	0	0.0989949	1.00118	15.9867	0.0566667	0.109697	0.598706	1	1.04204	15.9233	-0.00666667	0.0737111	0.943447	0.997459	0.996249	16.02	0.09	0.0282843	0.410369	0.978879	1.06447	0.604849	0.967949	4078
	DDX50	Q9BQ39	ATP-dependent RNA helicase DDX50 OS=Homo sapiens GN=DDX50 PE=1 SV=1	83	16.3	0	0	1	16.3567	0.0566667	0.0208167	0.0421585	1	1.04013	16.4267	0.126667	0.0378594	0.028511	0.997459	1.09202	16.34	0.04	0.0282843	0.295167	0.978879	1.02821	0.0110429	0.860104	1400
	RFX1	P22670	MHC class II regulatory factor RFX1 OS=Homo sapiens GN=RFX1 PE=1 SV=2	105	15.96	-8.88178e-16	0.0424264	1.00022	16.0167	0.0566667	0.0493288	0.278082	1	1.04046	16.0033	0.0433333	0.0907377	0.526316	0.997459	1.03184	16.01	0.05	0.0282843	0.316379	0.978879	1.03536	0.786745	0.970404	2624
	JAGN1	Q8N5M9	Protein jagunal homolog 1 OS=Homo sapiens GN=JAGN1 PE=1 SV=1	21	16.85	-1.77636e-15	0.0848528	1.00086	16.9067	0.0566667	0.135769	0.606367	1	1.04315	16.8867	0.0366667	0.183394	0.783541	0.997459	1.03117	16.775	-0.075	0.0212132	0.421436	0.978879	0.949393	0.748305	0.967949	4240
	ARGL1	Q9NWB6	Arginine and glutamate-rich protein 1 OS=Homo sapiens GN=ARGLU1 PE=1 SV=1	33	18.12	0	0.0707107	1.0006	18.1767	0.0566667	0.161658	0.631522	1	1.04432	18.2733	0.153333	0.107858	0.152059	0.997459	1.11418	18.13	0.01	0.0141421	0.874861	0.983849	1.00698	0.476175	0.967949	4103
	ADCY3	O60266	Adenylate cyclase type 3 OS=Homo sapiens GN=ADCY3 PE=1 SV=3	129	14.42	-8.88178e-16	0.0565685	1.00038	14.4767	0.0566667	0.104083	0.489908	1	1.04185	14.4367	0.0166667	0.0568624	0.774537	0.997459	1.01215	14.415	-0.005	0.106066	0.959852	0.998117	0.997887	0.833613	0.970455	4668
	PHF6	Q8IWS0-3	Isoform 3 of PHD finger protein 6 OS=Homo sapiens GN=PHF6	41	16.63	-1.77636e-15	0.113137	1.00154	16.6867	0.0566667	0.061101	0.606784	1	1.04068	16.73	0.1	0.02	0.426435	0.997459	1.07184	16.765	0.135	0.0212132	0.333221	0.978879	1.09815	0.21818	0.967949	3550
	CCD47	Q96A33	Coiled-coil domain-containing protein 47 OS=Homo sapiens GN=CCDC47 PE=1 SV=1	56	16.925	1.77636e-15	0.0353553	1.00015	16.98	0.055	0.164621	0.626167	1	1.04347	17.09	0.165	0.1253	0.140637	0.997459	1.12398	16.815	-0.11	0.0212132	0.0860023	0.978879	0.926638	0.190157	0.967949	1782
	CCD50	Q8IVM0-2	Isoform 2 of Coiled-coil domain-containing protein 50 OS=Homo sapiens GN=CCDC50	56	16.245	1.77636e-15	0.0636396	1.00049	16.3	0.055	0.21	0.704586	1	1.04621	16.2067	-0.0383333	0.160416	0.736507	0.997459	0.977778	16.265	0.02	0.0777817	0.805733	0.978879	1.0147	0.906231	0.979459	4399
	CKAP4	Q07065	Cytoskeleton-associated protein 4 OS=Homo sapiens GN=CKAP4 PE=1 SV=2	66	17.355	1.77636e-15	0.0353553	1.00015	17.41	0.055	0.0916515	0.423026	1	1.04025	17.52	0.165	0.0556776	0.0275173	0.997459	1.12172	17.315	-0.04	0.0777817	0.60016	0.978879	0.973362	0.0707381	0.967949	415
	PURA	Q00577	Transcriptional activator protein Pur-alpha OS=Homo sapiens GN=PURA PE=1 SV=2	35	16.135	1.77636e-15	0.0212132	1.00005	16.19	0.055	0.141774	0.572912	1	1.04226	16.22	0.085	0.1253	0.361004	0.997459	1.06337	16.04	-0.095	0.0707107	0.290022	0.978879	0.936835	0.409303	0.967949	3518
	MRP1	P33527	Multidrug resistance-associated protein 1 OS=Homo sapiens GN=ABCC1 PE=1 SV=3	172	15.955	8.88178e-16	0.120208	1.00174	16.01	0.055	0.072111	0.636565	1	1.03973	16.0033	0.0483333	0.061101	0.672455	0.997459	1.03469	15.995	0.04	0.0494975	0.723558	0.978879	1.02842	0.869411	0.972564	1001
	NHSL1	Q5SYE7-2	Isoform 2 of NHS-like protein 1 OS=Homo sapiens GN=NHSL1	170	16.095	1.77636e-15	0.00707107	1.00001	16.15	0.055	0.14	0.566636	1	1.04207	16.4067	0.311667	0.299555	0.213235	0.997459	1.25953	15.975	-0.12	0.106066	0.354667	0.978879	0.921431	0.186436	0.967949	3630
	FKB10	Q96AY3	Peptidyl-prolyl cis-trans isomerase FKBP10 OS=Homo sapiens GN=FKBP10 PE=1 SV=1	64	17.145	0	0.00707107	1.00001	17.2	0.055	0.08544	0.39247	1	1.04007	17.31	0.165	0.0754983	0.0554261	0.997459	1.12219	17.125	-0.02	0.0494975	0.742238	0.978879	0.986523	0.0843321	0.967949	1308
	I20L2	Q9H9L3	Interferon-stimulated 20 kDa exonuclease-like 2 OS=Homo sapiens GN=ISG20L2 PE=1 SV=1	39	16.095	1.77636e-15	0.162635	1.00318	16.15	0.055	0.225167	0.773069	1	1.04757	16.24	0.145	0.0781025	0.419803	0.997459	1.10682	16.235	0.14	0.0777817	0.422734	0.978879	1.10271	0.723854	0.967949	3785
	YJ005	Q6ZSR9	Uncharacterized protein FLJ45252 OS=Homo sapiens PE=2 SV=2	38	17.005	0	0.275772	1.00915	17.06	0.055	0.280535	0.844866	1	1.05208	17.2567	0.251667	0.352751	0.441476	0.997459	1.21332	16.655	-0.35	0.148492	0.30298	0.978879	0.786663	0.263696	0.967949	4394
	SPIN1	Q9Y657	Spindlin-1 OS=Homo sapiens GN=SPIN1 PE=1 SV=3	30	16.165	0	0.148492	1.00265	16.22	0.055	0.115326	0.709128	1	1.0411	15.96	-0.205	0.226053	0.325455	0.997459	0.87479	16.32	0.155	0.155563	0.411828	0.978879	1.11666	0.214773	0.967949	4780
	TM55A	Q8N4L2	Type 2 phosphatidylinositol 4,5-bisphosphate 4-phosphatase OS=Homo sapiens GN=TMEM55A PE=1 SV=1	28	16.535	0	0.0494975	1.00029	16.59	0.055	0.153948	0.586573	1	1.04286	16.7433	0.208333	0.0503322	0.0537481	0.997459	1.15582	16.425	-0.11	0.106066	0.33371	0.978879	0.92784	0.0668366	0.967949	5137
	DPM3	Q9P2X0-2	Isoform 2 of Dolichol-phosphate mannosyltransferase subunit 3 OS=Homo sapiens GN=DPM3	13	18.895	0	0.205061	1.00506	18.95	0.055	0.0754983	0.771529	1	1.03981	18.79	-0.105	0.262869	0.657051	0.997459	0.939799	18.92	0.025	0.169706	0.890844	0.984977	1.021	0.763918	0.967949	5193
	NAA25	Q14CX7	N-alpha-acetyltransferase 25, NatB auxiliary subunit OS=Homo sapiens GN=NAA25 PE=1 SV=1	112	15.985	0	0.0494975	1.00029	16.04	0.055	0.06245	0.382177	1	1.0395	15.8667	-0.118333	0.177858	0.38474	0.997459	0.926025	16.135	0.15	0.0353553	0.102531	0.978879	1.10974	0.154402	0.967949	672
	FADD	Q13158	FAS-associated death domain protein OS=Homo sapiens GN=FADD PE=1 SV=1	23	14.965	0	0.162635	1.00318	15.02	0.055	0.192873	0.756982	1	1.0452	14.99	0.025	0.177764	0.880538	0.997459	1.02254	15.13	0.165	0.0141421	0.397602	0.978879	1.12119	0.772934	0.968232	4811
	ANXA5	P08758	Annexin A5 OS=Homo sapiens GN=ANXA5 PE=1 SV=2	36	16.535	0	0.0777817	1.00073	16.59	0.055	0.150997	0.641284	1	1.04263	16.6067	0.0716667	0.207445	0.609215	0.997459	1.05827	16.385	-0.15	0.0636396	0.14911	0.978879	0.901689	0.440821	0.967949	197
	BAZ1B	Q9UIG0-2	Isoform 2 of Tyrosine-protein kinase BAZ1B OS=Homo sapiens GN=BAZ1B	170	16.555	0	0.00707107	1.00001	16.61	0.055	0.02	0.026271	1	1.03893	16.6267	0.0716667	0.0665833	0.184274	0.997459	1.05167	16.715	0.16	0.0494975	0.133068	0.978879	1.11762	0.0474045	0.967949	478
	RHOA	P61586	Transforming protein RhoA OS=Homo sapiens GN=RHOA PE=1 SV=1	22	15.625	0	0.0494975	1.00029	15.68	0.055	0.02	0.402167	1	1.03893	15.5667	-0.0583333	0.180093	0.637838	0.997459	0.965254	15.685	0.06	0.0919239	0.551024	0.978879	1.04352	0.617726	0.967949	608
	BIN1	O00499-2	Isoform IIB of Myc box-dependent-interacting protein 1 OS=Homo sapiens GN=BIN1	56	16.195	0	0.0919239	1.00102	16.25	0.055	0.101489	0.610059	1	1.04058	16.2967	0.101667	0.064291	0.360961	0.997459	1.07373	16.2	0.005	0.0141421	0.909866	0.988289	1.0035	0.545211	0.967949	1147
	PR38B	Q5VTL8	Pre-mRNA-splicing factor 38B OS=Homo sapiens GN=PRPF38B PE=1 SV=1	64	16.605	0	0.120208	1.00174	16.66	0.055	0.222711	0.752607	1	1.04702	16.5967	-0.00833333	0.207926	0.951616	0.997459	1.00097	16.86	0.255	0.0424264	0.182077	0.978879	1.19359	0.467624	0.967949	2159
	DDB2	Q92466	DNA damage-binding protein 2 OS=Homo sapiens GN=DDB2 PE=1 SV=1	48	15.965	8.88178e-16	0.120208	1.00174	16.02	0.055	0.13	0.701299	1	1.04167	16.1033	0.138333	0.142945	0.338393	0.997459	1.10428	15.905	-0.06	0.0353553	0.582319	0.978879	0.959408	0.373516	0.967949	2177
	PHP14	Q9NRX4	14 kDa phosphohistidine phosphatase OS=Homo sapiens GN=PHPT1 PE=1 SV=1	14	17.355	0	0.0919239	1.00102	17.41	0.055	0.0608276	0.585493	1	1.03947	17.41	0.055	0.08544	0.597708	0.997459	1.04007	17.315	-0.04	0.0353553	0.636142	0.978879	0.972801	0.481281	0.967949	2193
	PAPD1	Q9NVV4-2	Isoform 2 of Poly(A) RNA polymerase, mitochondrial OS=Homo sapiens GN=MTPAP	79	16.645	0	0.0494975	1.00029	16.7	0.055	0.104403	0.506062	1	1.04065	16.7333	0.0883333	0.0208167	0.246139	0.997459	1.06321	16.67	0.025	0.0848528	0.779791	0.978879	1.01836	0.633494	0.967949	2286
	TIM13	Q9Y5L4	Mitochondrial import inner membrane translocase subunit Tim13 OS=Homo sapiens GN=TIMM13 PE=1 SV=1	11	17.555	0	0.0353553	1.00015	17.61	0.055	0.0458258	0.213102	1	1.03921	17.62	0.065	0.034641	0.121819	0.997459	1.04629	17.63	0.075	0.0282843	0.131757	0.978879	1.05346	0.324105	0.967949	3460
	CDK7	P50613	Cyclin-dependent kinase 7 OS=Homo sapiens GN=CDK7 PE=1 SV=1	39	16.335	-1.77636e-15	0.00707107	1.00001	16.39	0.055	0.03	0.0953334	1	1.03901	16.49	0.155	0.160935	0.236968	0.997459	1.11808	16.405	0.07	0.0636396	0.361219	0.978879	1.05023	0.429221	0.967949	3505
	CREL2	Q6UXH1-4	Isoform 4 of Cysteine-rich with EGF-like domain protein 2 OS=Homo sapiens GN=CRELD2	35	15.855	-8.88178e-16	0.0919239	1.00102	15.91	0.055	0.0655744	0.533729	1	1.03957	15.9033	0.0483333	0.170392	0.654878	0.997459	1.03899	15.78	-0.075	0.0282843	0.466421	0.978879	0.949433	0.603491	0.967949	4569
	RAD9A	Q99638	Cell cycle checkpoint control protein RAD9A OS=Homo sapiens GN=RAD9A PE=1 SV=1	43	12.835	-8.88178e-16	0.388909	1.01822	12.89	0.055	0.435546	0.893743	1	1.07151	12.8867	0.0516667	0.484286	0.904394	0.997459	1.07806	13.16	0.325	0.494975	0.544904	0.978879	1.28971	0.882095	0.974552	4984
	SYIC	P41252	Isoleucine--tRNA ligase, cytoplasmic OS=Homo sapiens GN=IARS PE=1 SV=2	145	16.585	-1.77636e-15	0.0636396	1.00049	16.64	0.055	0.0655744	0.436049	1	1.03957	16.64	0.055	0.117898	0.548749	0.997459	1.0412	16.65	0.065	0	0.385502	0.978879	1.04608	0.84576	0.971124	143
	HNRPQ	O60506	Heterogeneous nuclear ribonucleoprotein Q OS=Homo sapiens GN=SYNCRIP PE=1 SV=2	70	16.925	0	0.233345	1.00655	16.98	0.055	0.236432	0.831169	1	1.04792	17.1133	0.188333	0.351046	0.519457	0.997459	1.16103	16.705	-0.22	0.0212132	0.399606	0.978879	0.858612	0.462215	0.967949	200
	IBTK	Q9P2D0	Inhibitor of Bruton tyrosine kinase OS=Homo sapiens GN=IBTK PE=1 SV=3	151	16.585	0	0.304056	1.01113	16.64	0.055	0.165227	0.852075	1	1.0435	16.6267	0.0416667	0.325167	0.901472	0.997459	1.04719	16.21	-0.375	0.212132	0.304855	0.978879	0.775277	0.343602	0.967949	2379
	NNRD	Q8IW45-2	Isoform 2 of ATP-dependent (S)-NAD(P)H-hydrate dehydratase OS=Homo sapiens GN=NAXD	41	16.975	-1.77636e-15	0.0636396	1.00049	17.03	0.055	0.130767	0.562889	1	1.04166	16.97	-0.005	0.205183	0.99068	1	1.00325	16.985	0.01	0.0777817	0.901431	0.986361	1.00769	0.956345	0.984821	4053
	QCR9	Q9UDW1	Cytochrome b-c1 complex subunit 9 OS=Homo sapiens GN=UQCR10 PE=1 SV=3	7	17.015	0	0.0212132	1.00005	17.07	0.055	0.01	0.221092	1	1.03888	16.9867	-0.0283333	0.220076	0.839934	0.997459	0.988191	16.96	-0.055	0.0282843	0.168682	0.978879	0.962687	0.81713	0.970455	5021
	DIAP1	O60610	Protein diaphanous homolog 1 OS=Homo sapiens GN=DIAPH1 PE=1 SV=2	141	16.295	-1.77636e-15	0.0212132	1.00005	16.35	0.055	0.0556776	0.228287	1	1.03937	16.2833	-0.0116667	0.0832666	0.835348	0.997459	0.993038	16.24	-0.055	0.0424264	0.28465	0.978879	0.962803	0.334125	0.967949	150
	HNRL2	Q1KMD3	Heterogeneous nuclear ribonucleoprotein U-like protein 2 OS=Homo sapiens GN=HNRNPUL2 PE=1 SV=1	85	16.795	-1.77636e-15	0.00707107	1.00001	16.85	0.055	0.072111	0.316889	1	1.03973	16.9033	0.108333	0.111505	0.233925	0.997459	1.08016	16.72	-0.075	0.0848528	0.428481	0.978879	0.950163	0.205908	0.967949	318
	SYK	Q15046-2	Isoform Mitochondrial of Lysine--tRNA ligase OS=Homo sapiens GN=KARS	71	16.76	1.77636e-15	0.113137	1.00154	16.8133	0.0533333	0.132035	0.667317	1	1.04053	16.87	0.11	0.12	0.392172	0.997459	1.08172	16.675	-0.085	0.0353553	0.472737	0.978879	0.942926	0.36841	0.967949	375
	1433T	P27348	14-3-3 protein theta OS=Homo sapiens GN=YWHAQ PE=1 SV=1	28	16.44	1.77636e-15	0.0848528	1.00086	16.4933	0.0533333	0.0763763	0.545976	1	1.03862	16.63	0.19	0.230651	0.294064	0.997459	1.15044	16.3	-0.14	0.0282843	0.232776	0.978879	0.907606	0.194629	0.967949	384
	RL10	P27635	60S ribosomal protein L10 OS=Homo sapiens GN=RPL10 PE=1 SV=4	25	16.94	1.77636e-15	0.169706	1.00346	16.9933	0.0533333	0.130512	0.74623	1	1.04053	17.08	0.14	0.164621	0.448876	0.997459	1.10659	16.895	-0.045	0.00707107	0.771612	0.978879	0.969296	0.533464	0.967949	664
	RN121	Q9H920	RING finger protein 121 OS=Homo sapiens GN=RNF121 PE=1 SV=1	38	16.26	1.77636e-15	0.240416	1.00695	16.3133	0.0533333	0.210317	0.822165	1	1.04506	16.33	0.07	0.149332	0.757837	0.997459	1.05353	16.32	0.06	0.19799	0.811657	0.978994	1.04738	0.981048	0.992415	5272
	KTN1	Q86UP2	Kinectin OS=Homo sapiens GN=KTN1 PE=1 SV=1	156	17.15	1.77636e-15	0.0424264	1.00022	17.2033	0.0533333	0.120968	0.539925	1	1.04012	17.27	0.12	0.180278	0.369703	0.997459	1.09249	17.06	-0.09	0.0848528	0.349886	0.978879	0.940335	0.421901	0.967949	89
	ACINU	Q9UKV3	Apoptotic chromatin condensation inducer in the nucleus OS=Homo sapiens GN=ACIN1 PE=1 SV=2	152	16.79	0	0.0565685	1.00038	16.8433	0.0533333	0.0404145	0.38602	1	1.03793	16.8433	0.0533333	0.0550757	0.396775	0.997459	1.03816	16.76	-0.03	0.0141421	0.588295	0.978879	0.979444	0.230463	0.967949	540
	SF3A3	Q12874	Splicing factor 3A subunit 3 OS=Homo sapiens GN=SF3A3 PE=1 SV=1	59	16.76	1.77636e-15	0.0141421	1.00002	16.8133	0.0533333	0.0378594	0.123434	1	1.0379	16.8133	0.0533333	0.0550757	0.231268	0.997459	1.03816	16.69	-0.07	0	0.0903345	0.978879	0.952638	0.0421327	0.967949	1006
	RCN1	Q15293	Reticulocalbin-1 OS=Homo sapiens GN=RCN1 PE=1 SV=1	39	16.63	0	0.254558	1.00779	16.6833	0.0533333	0.105987	0.818705	1	1.03952	16.8467	0.216667	0.23094	0.431895	0.997459	1.17169	16.55	-0.08	0.0848528	0.735539	0.978879	0.946876	0.389216	0.967949	1297
	PON2	Q15165-1	Isoform 1 of Serum paraoxonase/arylesterase 2 OS=Homo sapiens GN=PON2	39	16.15	8.88178e-16	0.226274	1.00616	16.2033	0.0533333	0.187705	0.809346	1	1.04345	16.07	-0.08	0.185203	0.719784	0.997459	0.951244	16.28	0.13	0.0424264	0.563773	0.978879	1.09453	0.634378	0.967949	3392
	EXOC1	Q9NV70-2	Isoform 2 of Exocyst complex component 1 OS=Homo sapiens GN=EXOC1	100	15.95	8.88178e-16	0.240416	1.00695	16.0033	0.0533333	0.10504	0.808853	1	1.0395	15.8267	-0.123333	0.305014	0.652199	0.997459	0.931778	16.03	0.08	0.0707107	0.720958	0.978879	1.05765	0.700419	0.967949	1670
	TAF9	Q16594	Transcription initiation factor TFIID subunit 9 OS=Homo sapiens GN=TAF9 PE=1 SV=1	29	15.6	0	0	1	15.6533	0.0533333	0.172143	0.645232	1	1.0425	15.5633	-0.0366667	0.173877	0.749935	0.997459	0.979721	15.66	0.06	0.0424264	0.295167	0.978879	1.04269	0.839793	0.971124	3689
	EIF3I	Q13347	Eukaryotic translation initiation factor 3 subunit I OS=Homo sapiens GN=EIF3I PE=1 SV=1	37	17	0	0.0282843	1.0001	17.0533	0.0533333	0.0404145	0.184409	1	1.03793	17.0433	0.0433333	0.10504	0.55693	0.997459	1.03232	17.13	0.13	0.0141421	0.0546643	0.978879	1.09432	0.345299	0.967949	1094
	PDLI7	Q9NR12	PDZ and LIM domain protein 7 OS=Homo sapiens GN=PDLIM7 PE=1 SV=1	50	16.48	0	0.254558	1.00779	16.5333	0.0533333	0.137961	0.820869	1	1.04087	16.5467	0.0666667	0.202073	0.787395	0.997459	1.05408	16.465	-0.015	0.120208	0.949116	0.996191	0.991375	0.94817	0.982928	1105
	TB182	Q9C0C2	182 kDa tankyrase-1-binding protein OS=Homo sapiens GN=TNKS1BP1 PE=1 SV=4	182	16.32	0	0.0565685	1.00038	16.3733	0.0533333	0.085049	0.462651	1	1.03886	16.4833	0.163333	0.145717	0.186897	0.997459	1.12363	16.285	-0.035	0.00707107	0.541249	0.978879	0.976038	0.229649	0.967949	1144
	TOIP1	Q5JTV8	Torsin-1A-interacting protein 1 OS=Homo sapiens GN=TOR1AIP1 PE=1 SV=2	66	16.8	0	0.0989949	1.00118	16.8533	0.0533333	0.0750555	0.590498	1	1.0386	16.86	0.06	0.0556776	0.54383	0.997459	1.04299	16.715	-0.085	0.0919239	0.46789	0.978879	0.943742	0.259824	0.967949	1532
	TFG	Q92734-2	Isoform 2 of Protein TFG OS=Homo sapiens GN=TFG	43	16.53	-1.77636e-15	0.113137	1.00154	16.5833	0.0533333	0.135769	0.670662	1	1.04071	16.63	0.1	0.175214	0.495244	0.997459	1.07703	16.41	-0.12	0.113137	0.4	0.978879	0.921603	0.451356	0.967949	1603
	CLP1L	Q96KA5-2	Isoform 2 of Cleft lip and palate transmembrane protein 1-like protein OS=Homo sapiens GN=CLPTM1L	58	16.36	0	0.169706	1.00346	16.4133	0.0533333	0.145717	0.751025	1	1.04125	16.3333	-0.0266667	0.136504	0.870785	0.997459	0.984668	16.475	0.115	0.0353553	0.510062	0.978879	1.08314	0.695229	0.967949	1858
	PPWD1	Q96BP3	Peptidylprolyl isomerase domain and WD repeat-containing protein 1 OS=Homo sapiens GN=PPWD1 PE=1 SV=1	74	16.57	-1.77636e-15	0.0141421	1.00002	16.6233	0.0533333	0.0208167	0.0437741	1	1.03773	16.57	0	0.043589	1	1	1.0003	16.585	0.015	0.0212132	0.503838	0.978879	1.01051	0.212491	0.967949	2553
	AVEN	Q9NQS1	Cell death regulator Aven OS=Homo sapiens GN=AVEN PE=1 SV=1	39	16.14	0	0	1	16.1933	0.0533333	0.113725	0.501942	1	1.03983	16.1733	0.0333333	0.064291	0.463944	0.997459	1.02405	16.18	0.04	0.0707107	0.570447	0.978879	1.02873	0.906704	0.979459	3742
	GLRX5	Q86SX6	Glutaredoxin-related protein 5, mitochondrial OS=Homo sapiens GN=GLRX5 PE=1 SV=2	17	16.38	0	0.0282843	1.0001	16.4333	0.0533333	0.148436	0.600897	1	1.04128	16.52	0.14	0.10583	0.139954	0.997459	1.10386	16.415	0.035	0.0494975	0.496335	0.978879	1.02486	0.542203	0.967949	4049
	TRM61	Q96FX7	tRNA (adenine(58)-N(1))-methyltransferase catalytic subunit TRMT61A OS=Homo sapiens GN=TRMT61A PE=1 SV=1	31	15.73	0	0.0141421	1.00002	15.7833	0.0533333	0.109697	0.489455	1	1.03964	15.9167	0.186667	0.215484	0.271888	0.997459	1.14666	15.68	-0.05	0.0848528	0.556069	0.978879	0.966772	0.363052	0.967949	5055
	HDGR2	Q7Z4V5-2	Isoform 2 of Hepatoma-derived growth factor-related protein 2 OS=Homo sapiens GN=HDGFRP2	74	17.17	-1.77636e-15	0.0141421	1.00002	17.2233	0.0533333	0.111505	0.495619	1	1.03975	17.2833	0.113333	0.0493288	0.0464436	0.997459	1.08215	17.085	-0.085	0.148492	0.56622	0.978879	0.945283	0.223299	0.967949	2351
	CERS6	Q6ZMG9-2	Isoform 2 of Ceramide synthase 6 OS=Homo sapiens GN=CERS6	46	12.96	-8.88178e-16	0.0989949	1.00118	13.0133	0.0533333	0.046188	0.582494	1	1.03801	13.1	0.14	0.261534	0.468139	0.997459	1.11361	12.93	-0.03	0.169706	0.853213	0.983849	0.98281	0.71502	0.967949	5134
	AT1A1	P05023-4	Isoform 4 of Sodium/potassium-transporting ATPase subunit alpha-1 OS=Homo sapiens GN=ATP1A1	113	16.99	-1.77636e-15	0.0282843	1.0001	17.0433	0.0533333	0.0665833	0.311213	1	1.03839	17.0567	0.0666667	0.0493288	0.151286	0.997459	1.0477	16.97	-0.02	0.0565685	0.711723	0.978879	0.986612	0.330831	0.967949	344
	BUD31	P41223-2	Isoform 2 of Protein BUD31 homolog OS=Homo sapiens GN=BUD31	17	16.81	-1.77636e-15	0.0848528	1.00086	16.8633	0.0533333	0.115902	0.596849	1	1.03988	16.9367	0.126667	0.100167	0.239266	0.997459	1.09353	16.865	0.055	0.0919239	0.597885	0.978879	1.03991	0.609121	0.967949	3105
	DNJC2	Q99543	DnaJ homolog subfamily C member 2 OS=Homo sapiens GN=DNAJC2 PE=1 SV=4	72	17.035	1.77636e-15	0.0636396	1.00049	17.0867	0.0516667	0.0472582	0.441987	1	1.03683	17.1	0.065	0.069282	0.375285	0.997459	1.04688	17.045	0.01	0.00707107	0.860942	0.983849	1.00696	0.541253	0.967949	1607
	PSA6	P60900	Proteasome subunit alpha type-6 OS=Homo sapiens GN=PSMA6 PE=1 SV=1	27	16.705	1.77636e-15	0.558614	1.03772	16.7567	0.0516667	0.308923	0.913047	1	1.05267	16.5433	-0.161667	0.320364	0.767291	0.997459	0.909183	17.05	0.345	0.0282843	0.542186	0.978879	1.27027	0.506196	0.967949	651
	GCC2	Q8IWJ2	GRIP and coiled-coil domain-containing protein 2 OS=Homo sapiens GN=GCC2 PE=1 SV=4	196	16.665	1.77636e-15	0.0353553	1.00015	16.7167	0.0516667	0.0896289	0.440469	1	1.03781	16.71	0.045	0.160935	0.709146	0.997459	1.03603	16.6	-0.065	0.0565685	0.33708	0.978879	0.956313	0.663377	0.967949	869
	PPIF	P30405	Peptidyl-prolyl cis-trans isomerase F, mitochondrial OS=Homo sapiens GN=PPIF PE=1 SV=1	22	16.635	1.77636e-15	0.0353553	1.00015	16.6867	0.0516667	0.0305505	0.233586	1	1.03662	16.7133	0.0783333	0.0929157	0.286307	0.997459	1.05725	16.66	0.025	0.0424264	0.589461	0.978879	1.0177	0.56147	0.967949	1573
	U2AF1	Q01081	Splicing factor U2AF 35 kDa subunit OS=Homo sapiens GN=U2AF1 PE=1 SV=3	28	17.255	0	0.0777817	1.00073	17.3067	0.0516667	0.172434	0.648562	1	1.04135	17.2667	0.0116667	0.160416	0.884725	0.997459	1.01226	17.145	-0.11	0.0212132	0.240347	0.978879	0.926638	0.641586	0.967949	2336
	F136A	Q96C01	Protein FAM136A OS=Homo sapiens GN=FAM136A PE=1 SV=1	16	18.315	1.77636e-15	0.0353553	1.00015	18.3667	0.0516667	0.0896289	0.440469	1	1.03781	18.3867	0.0716667	0.0472582	0.154431	0.997459	1.05131	18.35	0.035	0.0282843	0.393052	0.978879	1.02466	0.651491	0.967949	3886
	LC7L2	Q9Y383	Putative RNA-binding protein Luc7-like 2 OS=Homo sapiens GN=LUC7L2 PE=1 SV=2	47	17.445	0	0.0212132	1.00005	17.4967	0.0516667	0.0750555	0.353334	1	1.0374	17.5667	0.121667	0.0404145	0.0302357	0.997459	1.08828	17.46	0.015	0.0282843	0.552786	0.978879	1.01055	0.135789	0.967949	1252
	PAPS1	O43252	Bifunctional 3'-phosphoadenosine 5'-phosphosulfate synthase 1 OS=Homo sapiens GN=PAPSS1 PE=1 SV=2	71	16.665	1.77636e-15	0.00707107	1.00001	16.7167	0.0516667	0.0208167	0.0190064	1	1.03653	16.8533	0.188333	0.1823	0.215223	0.997459	1.14559	16.65	-0.015	0.0989949	0.78167	0.978879	0.990822	0.238458	0.967949	1742
	RAC1	P63000	Ras-related C3 botulinum toxin substrate 1 OS=Homo sapiens GN=RAC1 PE=1 SV=1	21	17.215	0	0.162635	1.00318	17.2667	0.0516667	0.156312	0.739495	1	1.04049	17.2867	0.0716667	0.0986577	0.657447	0.997459	1.05259	17.07	-0.145	0.0848528	0.394652	0.978879	0.905162	0.359914	0.967949	2052
	COMT	P21964-2	Isoform Soluble of Catechol O-methyltransferase OS=Homo sapiens GN=COMT	24	16.195	-1.77636e-15	0.190919	1.00438	16.2467	0.0516667	0.18037	0.764419	1	1.04184	16.2	0.005	0.262869	0.958164	0.997459	1.01496	16.285	0.09	0.00707107	0.60962	0.978879	1.06438	0.955274	0.984289	3101
	CDC23	Q9UJX2	Cell division cycle protein 23 homolog OS=Homo sapiens GN=CDC23 PE=1 SV=3	69	16.105	-8.88178e-16	0.190919	1.00438	16.1567	0.0516667	0.120554	0.746299	1	1.03886	16.0533	-0.0516667	0.23029	0.805017	0.997459	0.973071	16.23	0.125	0.0141421	0.523995	0.978879	1.09053	0.69745	0.967949	3188
	DAD1	P61803	Dolichyl-diphosphooligosaccharide--protein glycosyltransferase subunit DAD1 OS=Homo sapiens GN=DAD1 PE=1 SV=3	12	17.625	0	0.0636396	1.00049	17.6767	0.0516667	0.0702377	0.492532	1	1.03728	17.53	-0.095	0.260576	0.582885	0.997459	0.946827	17.69	0.065	0.0565685	0.436808	0.978879	1.04649	0.637258	0.967949	4916
	PSB7	Q99436	Proteasome subunit beta type-7 OS=Homo sapiens GN=PSMB7 PE=1 SV=1	30	15.435	0	0.318198	1.01219	15.4867	0.0516667	0.201329	0.868768	1	1.04326	15.3267	-0.108333	0.207445	0.723242	0.997459	0.934142	15.68	0.245	0.0141421	0.486241	0.978879	1.18512	0.425177	0.967949	718
	MYOF	Q9NZM1-6	Isoform 6 of Myoferlin OS=Homo sapiens GN=MYOF	233	16.835	0	0.0212132	1.00005	16.8867	0.0516667	0.150444	0.636436	1	1.0402	16.8933	0.0583333	0.0950438	0.441061	0.997459	1.04277	16.82	-0.015	0	0.5	0.978879	0.989657	0.835121	0.970455	58
	SF3A1	Q15459	Splicing factor 3A subunit 1 OS=Homo sapiens GN=SF3A1 PE=1 SV=1	89	16.815	0	0.0777817	1.00073	16.8667	0.0516667	0.083865	0.537278	1	1.03762	16.8233	0.00833333	0.0814453	0.964809	0.997459	1.00685	16.82	0.005	0.0282843	1	1	1.00357	0.83126	0.970455	378
	API5	Q9BZZ5-2	Isoform 2 of Apoptosis inhibitor 5 OS=Homo sapiens GN=API5	57	16.555	0	0.0353553	1.00015	16.6067	0.0516667	0.0832666	0.44179	1	1.03762	16.61	0.055	0.10583	0.43486	0.997459	1.04075	16.625	0.07	0.0212132	0.131757	0.978879	1.04977	0.823299	0.970455	570
	OCRL	Q01968	Inositol polyphosphate 5-phosphatase OCRL-1 OS=Homo sapiens GN=OCRL PE=1 SV=3	104	16.495	0	0.247487	1.00737	16.5467	0.0516667	0.145717	0.832823	1	1.04004	16.45	-0.045	0.225167	0.853564	0.997459	0.977413	16.65	0.155	0.0848528	0.542897	0.978879	1.11438	0.72071	0.967949	2055
	WIPF1	O43516-3	Isoform 3 of WAS/WASL-interacting protein family member 1 OS=Homo sapiens GN=WIPF1	52	15.955	0	0.289914	1.01011	16.0067	0.0516667	0.057735	0.86111	1	1.03701	16.1767	0.221667	0.349905	0.507744	0.997459	1.18988	16.025	0.07	0.148492	0.81578	0.980487	1.0525	0.746251	0.967949	3085
	PYM1	Q9BRP8-2	Isoform 2 of Partner of Y14 and mago OS=Homo sapiens GN=PYM1	23	16.245	0	0.0494975	1.00029	16.2967	0.0516667	0.090185	0.515851	1	1.03782	16.26	0.015	0.06245	0.866852	0.997459	1.01109	16.24	-0.005	0.0565685	0.941471	0.994704	0.996923	0.825781	0.970455	3424
	BAX	Q07812-8	Isoform Sigma of Apoptosis regulator BAX OS=Homo sapiens GN=BAX	20	17.155	-1.77636e-15	0.190919	1.00438	17.2067	0.0516667	0.122202	0.76011	1	1.03896	17.28	0.125	0.186815	0.537764	0.997459	1.09667	17.235	0.08	0.162635	0.684823	0.978879	1.06038	0.861782	0.971124	3681
	BIN3	Q9NQY0	Bridging integrator 3 OS=Homo sapiens GN=BIN3 PE=1 SV=1	30	15.845	0	0.459619	1.02548	15.8967	0.0516667	0.37072	0.911426	1	1.0583	16.0433	0.198333	0.455668	0.687767	0.997459	1.184	15.37	-0.475	0.0707107	0.37924	0.978879	0.719899	0.370985	0.967949	5237
	ILF3	Q12906-7	Isoform 7 of Interleukin enhancer-binding factor 3 OS=Homo sapiens GN=ILF3	96	16.795	-1.77636e-15	0.0494975	1.00029	16.8467	0.0516667	0.0550757	0.369046	1	1.03697	16.9167	0.121667	0.0896289	0.146783	0.997459	1.08941	16.755	-0.04	0.0636396	0.559354	0.978879	0.973128	0.153431	0.967949	198
	TCRG1	O14776	Transcription elongation regulator 1 OS=Homo sapiens GN=TCERG1 PE=1 SV=2	124	17.255	-1.77636e-15	0.0353553	1.00015	17.3067	0.0516667	0.0665833	0.342283	1	1.03719	17.3567	0.101667	0.105987	0.235899	0.997459	1.07495	17.265	0.01	0.00707107	0.758181	0.978879	1.00696	0.457949	0.967949	877
	TRM6	Q9UJA5	tRNA (adenine(58)-N(1))-methyltransferase non-catalytic subunit TRM6 OS=Homo sapiens GN=TRMT6 PE=1 SV=1	56	16.685	-1.77636e-15	0.106066	1.00135	16.7367	0.0516667	0.138684	0.672197	1	1.03969	16.77	0.085	0.164621	0.533737	0.997459	1.0652	16.575	-0.11	0.0212132	0.373921	0.978879	0.926638	0.468675	0.967949	3329
	SAFB2	Q14151	Scaffold attachment factor B2 OS=Homo sapiens GN=SAFB2 PE=1 SV=1	107	17.185	-1.77636e-15	0.00707107	1.00001	17.2367	0.0516667	0.150111	0.611756	1	1.04028	17.42	0.235	0.226495	0.214005	0.997459	1.1865	17.075	-0.11	0.13435	0.453118	0.978879	0.928598	0.231776	0.967949	2654
	SF3B1	O75533	Splicing factor 3B subunit 1 OS=Homo sapiens GN=SF3B1 PE=1 SV=3	146	16.12	1.77636e-15	0.0565685	1.00038	16.17	0.05	0.06245	0.434696	1	1.03591	16.13	0.01	0.0264575	0.846724	0.997459	1.00707	16.125	0.005	0.0212132	0.922508	0.992381	1.00353	0.606051	0.967949	149
	PACN3	Q9UKS6	Protein kinase C and casein kinase substrate in neurons protein 3 OS=Homo sapiens GN=PACSIN3 PE=1 SV=2	48	16.44	1.77636e-15	0.0565685	1.00038	16.49	0.05	0.072111	0.455743	1	1.03612	16.5533	0.113333	0.085049	0.173253	0.997459	1.08299	16.46	0.02	0.0141421	0.705146	0.978879	1.01398	0.350502	0.967949	1616
	PATL1	Q86TB9	Protein PAT1 homolog 1 OS=Homo sapiens GN=PATL1 PE=1 SV=2	87	17.15	0	0	1	17.2	0.05	0.103923	0.492327	1	1.03708	17.2367	0.0866667	0.125033	0.352825	0.997459	1.06457	17.13	-0.02	0.0282843	0.5	0.978879	0.986327	0.617151	0.967949	1391
	EF1A2	Q05639	Elongation factor 1-alpha 2 OS=Homo sapiens GN=EEF1A2 PE=1 SV=1	50	16.18	0	0.0565685	1.00038	16.23	0.05	0.052915	0.419185	1	1.03573	16.35	0.17	0.07	0.0668682	0.997459	1.12595	16.175	-0.005	0.0777817	0.948638	0.995949	0.997265	0.0633246	0.967949	822
	RCN2	Q14257-2	Isoform 2 of Reticulocalbin-2 OS=Homo sapiens GN=RCN2	39	15.83	0	0.0707107	1.0006	15.88	0.05	0.147309	0.648044	1	1.0388	15.93	0.1	0.04	0.257545	0.997459	1.07205	15.86	0.03	0.0424264	0.667794	0.978879	1.02123	0.697247	0.967949	1590
	ALG5	Q9Y673-2	Isoform 2 of Dolichyl-phosphate beta-glucosyltransferase OS=Homo sapiens GN=ALG5	34	16.38	0	0	1	16.43	0.05	0.12	0.545455	1	1.03765	16.4967	0.116667	0.0702377	0.102564	0.997459	1.08509	16.45	0.07	0.0565685	0.330499	0.978879	1.05012	0.528339	0.967949	3461
	VIP1	Q6PFW1-2	Isoform 2 of Inositol hexakisphosphate and diphosphoinositol-pentakisphosphate kinase 1 OS=Homo sapiens GN=PPIP5K1	159	15.93	0	0.0141421	1.00002	15.98	0.05	0.0556776	0.257215	1	1.03578	16.1933	0.263333	0.241316	0.198767	0.997459	1.2117	15.965	0.035	0.00707107	0.129048	0.978879	1.02456	0.232779	0.967949	4158
	ABD12	Q8N2K0-2	Isoform 2 of Monoacylglycerol lipase ABHD12 OS=Homo sapiens GN=ABHD12	46	16.88	0	0.0282843	1.0001	16.93	0.05	0.02	0.186131	1	1.03533	16.94	0.06	0.16	0.585688	0.997459	1.04674	16.905	0.025	0.0636396	0.680877	0.978879	1.01797	0.906333	0.979459	4239
	TAF5	Q15542-2	Isoform Short of Transcription initiation factor TFIID subunit 5 OS=Homo sapiens GN=TAF5	81	16.75	0	0.0848528	1.00086	16.8	0.05	0.0964365	0.591791	1	1.03679	16.6633	-0.0866667	0.155027	0.48019	0.997459	0.94539	16.78	0.03	0.0424264	0.711723	0.978879	1.02123	0.521933	0.967949	4385
	RB11B	Q15907	Ras-related protein Rab-11B OS=Homo sapiens GN=RAB11B PE=1 SV=4	24	16.18	0	0.0707107	1.0006	16.23	0.05	0.127671	0.613808	1	1.038	16.3533	0.173333	0.183394	0.244261	0.997459	1.13386	16.08	-0.1	0.0565685	0.264534	0.978879	0.933392	0.252869	0.967949	5003
	EF1G	P26641	Elongation factor 1-gamma OS=Homo sapiens GN=EEF1G PE=1 SV=3	50	15.68	0	0.0282843	1.0001	15.73	0.05	0.043589	0.218852	1	1.03558	15.75	0.07	0.121655	0.427174	0.997459	1.05225	15.78	0.1	0.0848528	0.3251	0.978879	1.0727	0.681802	0.967949	56
	BICC1	Q9H694	Protein bicaudal C homolog 1 OS=Homo sapiens GN=BICC1 PE=1 SV=2	105	14.85	0	0.339411	1.01387	14.9	0.05	0.180278	0.872578	1	1.04075	14.8267	-0.0233333	0.236291	0.941682	0.997459	0.992552	14.905	0.055	0.289914	0.878056	0.983849	1.04936	0.978218	0.991981	3965
	JUND	P17535	Transcription factor jun-D OS=Homo sapiens GN=JUND PE=1 SV=3	35	15.52	8.88178e-16	0.183848	1.00406	15.57	0.05	0.104403	0.771252	1	1.03705	15.82	0.3	0.3005	0.260668	0.997459	1.24889	15.645	0.125	0.0777817	0.5055	0.978879	1.0913	0.401385	0.967949	3998
	GEMI5	Q8TEQ6	Gem-associated protein 5 OS=Homo sapiens GN=GEMIN5 PE=1 SV=3	169	16.64	0	0.0282843	1.0001	16.69	0.05	0.043589	0.218852	1	1.03558	16.6133	-0.0266667	0.0650641	0.577674	0.997459	0.982352	16.65	0.01	0.0565685	0.850135	0.983598	1.00734	0.415936	0.967949	280
	DDX6	P26196	Probable ATP-dependent RNA helicase DDX6 OS=Homo sapiens GN=DDX6 PE=1 SV=2	54	16.39	0	0.169706	1.00346	16.44	0.05	0.105357	0.755145	1	1.03711	16.2533	-0.136667	0.267644	0.535503	0.997459	0.92033	16.485	0.095	0.0494975	0.570777	0.978879	1.06838	0.526515	0.967949	470
	SRGP1	Q7Z6B7	SLIT-ROBO Rho GTPase-activating protein 1 OS=Homo sapiens GN=SRGAP1 PE=1 SV=1	124	16.89	-1.77636e-15	0.113137	1.00154	16.94	0.05	0.112694	0.670657	1	1.0374	16.9933	0.103333	0.133167	0.429997	0.997459	1.07725	16.8	-0.09	0.0282843	0.455934	0.978879	0.939613	0.361515	0.967949	2075
	RL36A	P83881	60S ribosomal protein L36a OS=Homo sapiens GN=RPL36A PE=1 SV=2	12	18.59	0	0.282843	1.00962	18.64	0.05	0.37027	0.876058	1	1.05739	18.77	0.18	0.420357	0.607994	0.997459	1.16386	18.285	-0.305	0.0636396	0.360396	0.978879	0.809836	0.530612	0.967949	2992
	PPIL1	Q9Y3C6	Peptidyl-prolyl cis-trans isomerase-like 1 OS=Homo sapiens GN=PPIL1 PE=1 SV=1	18	17.07	0	0	1	17.12	0.05	0.163707	0.649644	1	1.03977	17.24	0.17	0.28	0.403294	0.997459	1.13923	17.15	0.08	0.0989949	0.457621	0.978879	1.05826	0.783716	0.970037	3071
	VPP3	Q13488	V-type proton ATPase 116 kDa subunit a isoform 3 OS=Homo sapiens GN=TCIRG1 PE=1 SV=3	93	16.23	0	0.0565685	1.00038	16.28	0.05	0.0360555	0.409631	1	1.03548	16.3	0.07	0.183303	0.587647	0.997459	1.05545	16.245	0.015	0.0494975	0.804714	0.978879	1.01075	0.894618	0.978102	3121
	TTC9C	Q8N5M4	Tetratricopeptide repeat protein 9C OS=Homo sapiens GN=TTC9C PE=1 SV=1	20	16.94	0	0.0282843	1.0001	16.99	0.05	0.087178	0.434598	1	1.03651	16.9833	0.0433333	0.085049	0.482452	0.997459	1.03169	16.96	0.02	0.0707107	0.761404	0.978879	1.01457	0.88714	0.975414	4575
	U119B	A6NIH7	Protein unc-119 homolog B OS=Homo sapiens GN=UNC119B PE=1 SV=1	28	16.25	0	0.113137	1.00154	16.3	0.05	0.0264575	0.643712	1	1.03538	16.3467	0.0966667	0.0550757	0.424866	0.997459	1.06982	16.28	0.03	0.127279	0.826788	0.98116	1.023	0.597501	0.967949	4856
	DUS1L	Q6P1R4	tRNA-dihydrouridine(16/17) synthase [NAD(P)(+)]-like OS=Homo sapiens GN=DUS1L PE=1 SV=1	53	15.73	-8.88178e-16	0.0707107	1.0006	15.78	0.05	0.069282	0.509146	1	1.03605	15.7767	0.0466667	0.230723	0.768382	0.997459	1.04194	15.76	0.03	0.0707107	0.712652	0.978879	1.02163	0.980558	0.992295	5248
	ZC3H8	Q8N5P1	Zinc finger CCCH domain-containing protein 8 OS=Homo sapiens GN=ZC3H8 PE=1 SV=2	34	16.77	0	0.155563	1.00291	16.82	0.05	0.0754983	0.731049	1	1.03621	17.0533	0.283333	0.125033	0.172687	0.997459	1.22	16.8	0.03	0.0848528	0.838641	0.982239	1.0219	0.0802253	0.967949	5249
	SNX27	Q96L92	Sorting nexin-27 OS=Homo sapiens GN=SNX27 PE=1 SV=2	61	15.22	0	0.0141421	1.00002	15.27	0.05	0.0953939	0.461014	1	1.03678	15.3333	0.113333	0.20502	0.439529	0.997459	1.08903	15.21	-0.01	0.0424264	0.79736	0.978879	0.993307	0.718393	0.967949	4083
	PDS5B	Q9NTI5-2	Isoform 2 of Sister chromatid cohesion protein PDS5 homolog B OS=Homo sapiens GN=PDS5B	158	16.42	-1.77636e-15	0.169706	1.00346	16.47	0.05	0.115326	0.757246	1	1.03746	16.36	-0.06	0.157162	0.726585	0.997459	0.963136	16.525	0.105	0.0353553	0.539649	0.978879	1.07566	0.585576	0.967949	828
	ROA3	P51991	Heterogeneous nuclear ribonucleoprotein A3 OS=Homo sapiens GN=HNRNPA3 PE=1 SV=2	40	16.13	-1.77636e-15	0.240416	1.00695	16.18	0.05	0.335112	0.859014	1	1.0539	16.2767	0.146667	0.333217	0.609628	0.997459	1.12643	15.765	-0.365	0.162635	0.234369	0.978879	0.778937	0.3668	0.967949	1003
	PSMD7	P51665	26S proteasome non-ATPase regulatory subunit 7 OS=Homo sapiens GN=PSMD7 PE=1 SV=2	37	16.28	0	0.127279	1.00195	16.33	0.05	0.117898	0.698771	1	1.03755	16.3267	0.0466667	0.0568624	0.696764	0.997459	1.03341	16.185	-0.095	0.0353553	0.476038	0.978879	0.936413	0.386248	0.967949	1029
	QPCTL	Q9NXS2	Glutaminyl-peptide cyclotransferase-like protein OS=Homo sapiens GN=QPCTL PE=1 SV=2	43	16.17	-1.77636e-15	0.0282843	1.0001	16.22	0.05	0.186815	0.690728	1	1.041	16.3033	0.133333	0.115902	0.177834	0.997459	1.09915	16.27	0.1	0.0565685	0.198727	0.978879	1.07219	0.702893	0.967949	5063
	DYL2	Q96FJ2	Dynein light chain 2, cytoplasmic OS=Homo sapiens GN=DYNLL2 PE=1 SV=1	10	17.38	-1.77636e-15	0.0141421	1.00002	17.43	0.05	0.165227	0.653163	1	1.03981	17.4067	0.0266667	0.299555	0.89171	0.997459	1.03375	17.21	-0.17	0.141421	0.336272	0.978879	0.890979	0.68344	0.967949	5343
	SPSY	P52788	Spermine synthase OS=Homo sapiens GN=SMS PE=1 SV=2	41	16.345	1.77636e-15	0.13435	1.00217	16.3933	0.0483333	0.117189	0.718565	1	1.03631	16.3933	0.0483333	0.122202	0.721018	0.997459	1.03652	16.22	-0.125	0.0424264	0.401169	0.978879	0.917202	0.396589	0.967949	463
	KCTD3	Q9Y597	BTB/POZ domain-containing protein KCTD3 OS=Homo sapiens GN=KCTD3 PE=1 SV=2	89	15.455	8.88178e-16	0.120208	1.00174	15.5033	0.0483333	0.193993	0.75381	1	1.04015	15.28	-0.175	0.163707	0.267256	0.997459	0.889623	15.575	0.12	0.162635	0.496183	0.978879	1.09019	0.311535	0.967949	4465
	MOES	P26038	Moesin OS=Homo sapiens GN=MSN PE=1 SV=3	68	16.945	0	0.106066	1.00135	16.9933	0.0483333	0.185562	0.727397	1	1.03975	17.13	0.185	0.228692	0.302057	0.997459	1.14611	16.76	-0.185	0.0989949	0.193097	0.978879	0.880685	0.257562	0.967949	108
	RL3	P39023	60S ribosomal protein L3 OS=Homo sapiens GN=RPL3 PE=1 SV=2	46	16.455	1.77636e-15	0.247487	1.00737	16.5033	0.0483333	0.185562	0.849785	1	1.03975	16.65	0.195	0.242693	0.467697	0.997459	1.15531	16.335	-0.12	0.0212132	0.617086	0.978879	0.920237	0.455437	0.967949	129
	NAV1	Q8NEY1-3	Isoform 3 of Neuron navigator 1 OS=Homo sapiens GN=NAV1	202	15.845	8.88178e-16	0.0777817	1.00073	15.8933	0.0483333	0.128582	0.637126	1	1.03685	16.11	0.265	0.242487	0.192514	0.997459	1.21313	15.74	-0.105	0.0707107	0.294335	0.978879	0.930363	0.176558	0.967949	1238
	PFD5	Q99471	Prefoldin subunit 5 OS=Homo sapiens GN=PFDN5 PE=1 SV=2	17	17.165	1.77636e-15	0.0636396	1.00049	17.2133	0.0483333	0.0503322	0.495257	1	1.03449	17.2167	0.0516667	0.102632	0.585744	0.997459	1.03823	17.12	-0.045	0.0141421	0.46499	0.978879	0.969313	0.469892	0.967949	1452
	SUCB2	Q96I99	Succinyl-CoA ligase [GDP-forming] subunit beta, mitochondrial OS=Homo sapiens GN=SUCLG2 PE=1 SV=2	47	16.645	0	0.0494975	1.00029	16.6933	0.0483333	0.061101	0.406375	1	1.03469	16.7067	0.0616667	0.0757188	0.363442	0.997459	1.04462	16.675	0.03	0.00707107	0.541249	0.978879	1.02102	0.696963	0.967949	1660
	DJC11	Q9NVH1-3	Isoform 3 of DnaJ homolog subfamily C member 11 OS=Homo sapiens GN=DNAJC11	57	16.445	0	0.0494975	1.00029	16.4933	0.0483333	0.0945163	0.488152	1	1.03556	16.3367	-0.108333	0.16563	0.388685	0.997459	0.931763	16.54	0.095	0.0141421	0.226187	0.978879	1.06809	0.280101	0.967949	2473
	RHOG	P84095	Rho-related GTP-binding protein RhoG OS=Homo sapiens GN=RHOG PE=1 SV=1	21	16.415	1.77636e-15	0.0919239	1.00102	16.4633	0.0483333	0.149778	0.685409	1	1.03784	16.52	0.105	0.155242	0.412947	0.997459	1.07964	16.305	-0.11	0.0353553	0.30958	0.978879	0.926727	0.38776	0.967949	2994
	MCA3	O43324	Eukaryotic translation elongation factor 1 epsilon-1 OS=Homo sapiens GN=EEF1E1 PE=1 SV=1	20	15.895	8.88178e-16	0.106066	1.00135	15.9433	0.0483333	0.0650641	0.659858	1	1.03477	16.14	0.245	0.22	0.197594	0.997459	1.1943	15.88	-0.015	0.0141421	0.834676	0.982239	0.98968	0.213193	0.967949	3084
	TM115	Q12893	Transmembrane protein 115 OS=Homo sapiens GN=TMEM115 PE=1 SV=1	38	15.505	8.88178e-16	0.247487	1.00737	15.5533	0.0483333	0.111505	0.83098	1	1.03616	15.84	0.335	0.2498	0.262327	0.997459	1.2737	15.395	-0.11	0.0212132	0.642573	0.978879	0.926638	0.141931	0.967949	5107
	YBOX1	P67809	Nuclease-sensitive element-binding protein 1 OS=Homo sapiens GN=YBX1 PE=1 SV=3	36	15.645	8.88178e-16	0.120208	1.00174	15.6933	0.0483333	0.181751	0.744498	1	1.03945	15.6433	-0.00166667	0.17673	0.972893	0.997459	1.00373	15.69	0.045	0.113137	0.770961	0.978879	1.03327	0.972453	0.989357	488
	HGH1	Q9BTY7	Protein HGH1 homolog OS=Homo sapiens GN=HGH1 PE=1 SV=1	42	15.665	8.88178e-16	0.0494975	1.00029	15.7133	0.0483333	0.0321455	0.373747	1	1.03424	15.71	0.045	0.122882	0.612374	0.997459	1.03422	15.715	0.05	0.0494975	0.418762	0.978879	1.03557	0.895402	0.978384	2274
	PRP4	O43172-2	Isoform 2 of U4/U6 small nuclear ribonucleoprotein Prp4 OS=Homo sapiens GN=PRPF4	58	17.305	1.77636e-15	0.0636396	1.00049	17.3533	0.0483333	0.0493288	0.496899	1	1.03448	17.3067	0.00166667	0.080829	0.98063	0.997459	1.00222	17.425	0.12	0.00707107	0.224813	0.978879	1.08674	0.2097	0.967949	1741
	HMGX3	Q12766	HMG domain-containing protein 3 OS=Homo sapiens GN=HMGXB3 PE=2 SV=2	168	12.115	0	0.0636396	1.00049	12.1633	0.0483333	0.235867	0.758418	1	1.04338	12.3467	0.231667	0.248462	0.236982	0.997459	1.18545	12.195	0.08	0.0494975	0.292893	0.978879	1.05733	0.592471	0.967949	2648
	DDRGK	Q96HY6	DDRGK domain-containing protein 1 OS=Homo sapiens GN=DDRGK1 PE=1 SV=2	36	15.445	0	0.190919	1.00438	15.4933	0.0483333	0.0737111	0.796931	1	1.03496	15.5167	0.0716667	0.0450925	0.692699	0.997459	1.05127	15.51	0.065	0.0141421	0.742256	0.978879	1.04611	0.861539	0.971124	3030
	PACN2	Q9UNF0-2	Isoform 2 of Protein kinase C and casein kinase substrate in neurons protein 2 OS=Homo sapiens GN=PACSIN2	51	16.965	0	0.0777817	1.00073	17.0133	0.0483333	0.110604	0.571459	1	1.03611	17.04	0.075	0.0781025	0.37583	0.997459	1.05438	16.875	-0.09	0.0212132	0.296585	0.978879	0.939574	0.255139	0.967949	3066
	FNBP4	Q8N3X1-2	Isoform 2 of Formin-binding protein 4 OS=Homo sapiens GN=FNBP4	110	16.855	0	0.0494975	1.00029	16.9033	0.0483333	0.0635085	0.449159	1	1.03473	16.9167	0.0616667	0.0802081	0.415622	0.997459	1.04475	16.87	0.015	0	0.704833	0.978879	1.01045	0.761617	0.967949	3145
	KT3K	Q9HA64	Ketosamine-3-kinase OS=Homo sapiens GN=FN3KRP PE=1 SV=2	34	17.485	0	0.205061	1.00506	17.5333	0.0483333	0.130512	0.801671	1	1.03693	17.4533	-0.0316667	0.244404	0.87185	0.997459	0.987836	17.58	0.095	0.0141421	0.625522	0.978879	1.06809	0.853137	0.971124	3909
	SZRD1	Q7Z422-2	Isoform 2 of SUZ domain-containing protein 1 OS=Homo sapiens GN=SZRD1	15	16.445	0	0.318198	1.01219	16.4933	0.0483333	0.206478	0.869302	1	1.04132	16.6533	0.208333	0.247857	0.526896	0.997459	1.1664	16.31	-0.135	0	0.651903	0.978879	0.91067	0.460033	0.967949	4888
	BAD	Q92934	Bcl2-associated agonist of cell death OS=Homo sapiens GN=BAD PE=1 SV=3	18	16.645	0	0.00707107	1.00001	16.6933	0.0483333	0.145717	0.61764	1	1.03765	16.7467	0.101667	0.0907377	0.199359	0.997459	1.07442	16.745	0.1	0.13435	0.5	0.978879	1.0741	0.772349	0.967949	4944
	UBA1	P22314	Ubiquitin-like modifier-activating enzyme 1 OS=Homo sapiens GN=UBA1 PE=1 SV=3	118	16.115	-1.77636e-15	0.0636396	1.00049	16.1633	0.0483333	0.0305505	0.465873	1	1.03422	16.2133	0.0983333	0.0305505	0.240965	0.997459	1.0707	16.095	-0.02	0.0919239	0.826459	0.98116	0.987234	0.150474	0.967949	45
	PRP19	Q9UMS4	Pre-mRNA-processing factor 19 OS=Homo sapiens GN=PRPF19 PE=1 SV=1	55	16.745	0	0.176777	1.00376	16.7933	0.0483333	0.117189	0.802084	1	1.03631	16.8733	0.128333	0.0763763	0.491242	0.997459	1.09405	16.66	-0.085	0.0141421	0.630983	0.978879	0.942807	0.294149	0.967949	451
	CD166	Q13740-2	Isoform 2 of CD166 antigen OS=Homo sapiens GN=ALCAM	64	16.585	-1.77636e-15	0.13435	1.00217	16.6333	0.0483333	0.0550757	0.683878	1	1.03457	16.5533	-0.0316667	0.0723418	0.820219	0.997459	0.979102	16.515	-0.07	0.13435	0.668748	0.978879	0.954704	0.586217	0.967949	746
	VAPA	Q9P0L0	Vesicle-associated membrane protein-associated protein A OS=Homo sapiens GN=VAPA PE=1 SV=3	28	16.905	-1.77636e-15	0.289914	1.01011	16.9533	0.0483333	0.369098	0.881486	1	1.05593	17.1167	0.211667	0.402534	0.541743	0.997459	1.1869	16.535	-0.37	0.0919239	0.302957	0.978879	0.774568	0.385004	0.967949	874
	RAB2A	P61019	Ras-related protein Rab-2A OS=Homo sapiens GN=RAB2A PE=1 SV=1	24	17.925	0	0.0777817	1.00073	17.9733	0.0483333	0.0057735	0.545064	1	1.03408	17.9467	0.0216667	0.115036	0.853969	0.997459	1.01728	17.965	0.04	0.00707107	0.570447	0.978879	1.02812	0.903267	0.9788	1579
	PRI1	P49642	DNA primase small subunit OS=Homo sapiens GN=PRIM1 PE=1 SV=1	50	16.565	0	0.0777817	1.00073	16.6133	0.0483333	0.0208167	0.541945	1	1.03414	16.58	0.015	0.0519615	0.881688	0.997459	1.01089	16.665	0.1	0.0494975	0.273756	0.978879	1.07209	0.263383	0.967949	2044
	CSK22	P19784	Casein kinase II subunit alpha' OS=Homo sapiens GN=CSNK2A2 PE=1 SV=1	41	16.765	-1.77636e-15	0.0636396	1.00049	16.8133	0.0483333	0.090185	0.534915	1	1.03541	16.9533	0.188333	0.145717	0.149925	0.997459	1.14327	16.68	-0.085	0.0141421	0.334205	0.978879	0.942807	0.121236	0.967949	2316
	NEDD4	P46934-2	Isoform 2 of E3 ubiquitin-protein ligase NEDD4 OS=Homo sapiens GN=NEDD4	147	15.995	0	0.0212132	1.00005	16.0433	0.0483333	0.100664	0.512628	1	1.03576	16.1967	0.201667	0.0650641	0.0251769	0.997459	1.15081	15.92	-0.075	0	0.155958	0.978879	0.949342	0.0226792	0.967949	2978
	EXOS1	Q9Y3B2	Exosome complex component CSL4 OS=Homo sapiens GN=EXOSC1 PE=1 SV=1	21	17.065	0	0.148492	1.00265	17.1133	0.0483333	0.061101	0.745933	1	1.03469	17.0767	0.0116667	0.0723418	0.962275	0.997459	1.00897	17.2	0.135	0	0.447071	0.978879	1.09809	0.422957	0.967949	5068
	ST65G	O94864-2	Isoform 2 of STAGA complex 65 subunit gamma OS=Homo sapiens GN=SUPT7L	46	15.835	0	0.247487	1.00737	15.8833	0.0483333	0.166233	0.855858	1	1.03869	15.9133	0.0783333	0.145717	0.758759	0.997459	1.05945	15.855	0.02	0.0353553	0.94719	0.995811	1.01411	0.960037	0.986715	5313
	LMO7	Q8WWI1-3	Isoform 3 of LIM domain only protein 7 OS=Homo sapiens GN=LMO7	154	16.545	-1.77636e-15	0.120208	1.00174	16.5933	0.0483333	0.153731	0.722675	1	1.03806	16.68	0.135	0.226053	0.450164	0.997459	1.10692	16.445	-0.1	0.00707107	0.448005	0.978879	0.933039	0.516618	0.967949	446
	LRC59	Q96AG4	Leucine-rich repeat-containing protein 59 OS=Homo sapiens GN=LRRC59 PE=1 SV=1	35	17.075	-1.77636e-15	0.13435	1.00217	17.1233	0.0483333	0.115036	0.717553	1	1.03626	17.2167	0.141667	0.221886	0.439953	0.997459	1.11172	16.955	-0.12	0.0353553	0.417345	0.978879	0.920326	0.392947	0.967949	625
	PSMD6	Q15008	26S proteasome non-ATPase regulatory subunit 6 OS=Homo sapiens GN=PSMD6 PE=1 SV=1	46	17.295	-1.77636e-15	0.0494975	1.00029	17.3433	0.0483333	0.0896289	0.495583	1	1.03538	17.28	-0.015	0.115326	0.855417	0.997459	0.99174	17.245	-0.05	0.0212132	0.368415	0.978879	0.965989	0.662601	0.967949	1837
	QTRD1	Q9H974-4	Isoform 4 of Queuine tRNA-ribosyltransferase subunit QTRTD1 OS=Homo sapiens GN=QTRTD1	48	16.545	0	0.176777	1.00376	16.5933	0.0483333	0.145029	0.807583	1	1.03756	16.6033	0.0583333	0.0472582	0.752558	0.997459	1.04163	16.525	-0.02	0.0777817	0.882304	0.983849	0.986949	0.876737	0.973771	4277
	DSRAD	P55265-4	Isoform 4 of Double-stranded RNA-specific adenosine deaminase OS=Homo sapiens GN=ADAR	141	16.55	1.77636e-15	0.0141421	1.00002	16.5967	0.0466667	0.0251661	0.0773261	1	1.03298	16.54	-0.01	0.0916515	0.868811	0.997459	0.994438	16.6	0.05	0.0141421	0.0715233	0.978879	1.03529	0.535743	0.967949	389
	NC2A	Q14919-2	Isoform 2 of Dr1-associated corepressor OS=Homo sapiens GN=DRAP1	23	16.66	1.77636e-15	0.113137	1.00154	16.7067	0.0466667	0.0832666	0.673077	1	1.03403	16.46	-0.2	0.337194	0.422133	0.997459	0.886058	16.735	0.075	0.0494975	0.514424	0.978879	1.05367	0.454973	0.967949	3124
	PSDE	O00487	26S proteasome non-ATPase regulatory subunit 14 OS=Homo sapiens GN=PSMD14 PE=1 SV=1	35	16.19	1.77636e-15	0.0141421	1.00002	16.2367	0.0466667	0.0832666	0.435458	1	1.03403	16.1667	-0.0233333	0.100167	0.727466	0.997459	0.985556	16.15	-0.04	0	0.155958	0.978879	0.972655	0.603182	0.967949	988
	PDE4D	Q08499-6	Isoform 5 of cAMP-specific 3',5'-cyclic phosphodiesterase 4D OS=Homo sapiens GN=PDE4D	84	16.37	1.77636e-15	0.183848	1.00406	16.4167	0.0466667	0.110151	0.786471	1	1.03489	16.3967	0.0266667	0.0929157	0.874109	0.997459	1.02005	16.36	-0.01	0.0565685	0.951785	0.997067	0.993474	0.942558	0.981784	1524
	B2L13	Q9BXK5	Bcl-2-like protein 13 OS=Homo sapiens GN=BCL2L13 PE=1 SV=1	53	16.15	0	0.127279	1.00195	16.1967	0.0466667	0.023094	0.695367	1	1.03296	16.0533	-0.0966667	0.11547	0.475859	0.997459	0.937158	16.09	-0.06	0.0848528	0.641945	0.978879	0.960094	0.344522	0.967949	3170
	DYHC1	Q14204	Cytoplasmic dynein 1 heavy chain 1 OS=Homo sapiens GN=DYNC1H1 PE=1 SV=5	532	16.47	1.77636e-15	0.0707107	1.0006	16.5167	0.0466667	0.0493288	0.516832	1	1.03328	16.49	0.02	0.13	0.838774	0.997459	1.01666	16.45	-0.02	0.0848528	0.822512	0.98116	0.987086	0.869044	0.972564	16
	RBM10	P98175-2	Isoform 2 of RNA-binding protein 10 OS=Homo sapiens GN=RBM10	103	16.4	1.77636e-15	0.0565685	1.00038	16.4467	0.0466667	0.0351188	0.434655	1	1.03308	16.53	0.13	0.09	0.142334	0.997459	1.09571	16.405	0.005	0.0353553	0.92686	0.993423	1.00362	0.163042	0.967949	1093
	CAZA2	P47755	F-actin-capping protein subunit alpha-2 OS=Homo sapiens GN=CAPZA2 PE=1 SV=3	33	16.51	1.77636e-15	0.0141421	1.00002	16.5567	0.0466667	0.0416333	0.185041	1	1.03316	16.47	-0.04	0.11	0.5947	0.997459	0.974541	16.48	-0.03	0.0282843	0.349886	0.978879	0.979514	0.491969	0.967949	1129
	LMAN1	P49257	Protein ERGIC-53 OS=Homo sapiens GN=LMAN1 PE=1 SV=2	58	17.13	0	0.0282843	1.0001	17.1767	0.0466667	0.0503322	0.277726	1	1.0333	17.1433	0.0133333	0.0351188	0.674945	0.997459	1.00948	17.065	-0.065	0.0212132	0.13109	0.978879	0.955997	0.090694	0.967949	1225
	PROSC	O94903	Proline synthase co-transcribed bacterial homolog protein OS=Homo sapiens GN=PROSC PE=1 SV=1	30	17.13	0	0.0282843	1.0001	17.1767	0.0466667	0.0550757	0.303275	1	1.03338	17.2067	0.0766667	0.140475	0.446751	0.997459	1.0579	17.135	0.005	0.0212132	0.861242	0.983849	1.00353	0.746778	0.967949	3087
	PIPNA	Q00169	Phosphatidylinositol transfer protein alpha isoform OS=Homo sapiens GN=PITPNA PE=1 SV=2	32	17.04	1.77636e-15	0.0141421	1.00002	17.0867	0.0466667	0.0416333	0.185041	1	1.03316	17.07	0.03	0.122882	0.714739	0.997459	1.02352	17.075	0.035	0.00707107	0.129048	0.978879	1.02456	0.920591	0.980411	3113
	ZN326	Q5BKZ1	DBIRD complex subunit ZNF326 OS=Homo sapiens GN=ZNF326 PE=1 SV=2	66	17.13	0	0.155563	1.00291	17.1767	0.0466667	0.080829	0.748187	1	1.03395	17.1967	0.0666667	0.149778	0.676949	0.997459	1.05101	17.26	0.13	0.0707107	0.433243	0.978879	1.09495	0.754759	0.967949	3263
	TM245	Q9H330-2	Isoform 2 of Transmembrane protein 245 OS=Homo sapiens GN=TMEM245	97	16.76	1.77636e-15	0.339411	1.01387	16.8067	0.0466667	0.241109	0.884347	1	1.0426	16.7067	-0.0533333	0.207445	0.865787	0.997459	0.970442	16.915	0.155	0.0777817	0.634054	0.978879	1.11423	0.798994	0.970455	3906
	UB2V1	Q13404-7	Isoform 5 of Ubiquitin-conjugating enzyme E2 variant 1 OS=Homo sapiens GN=UBE2V1	19	19.01	1.77636e-15	0.0989949	1.00118	19.0567	0.0466667	0.0351188	0.624277	1	1.03308	18.9267	-0.0833333	0.248462	0.640674	0.997459	0.952921	19.12	0.11	0.0141421	0.356687	0.978879	1.07925	0.565328	0.967949	4508
	TPPC9	Q96Q05-2	Isoform 2 of Trafficking protein particle complex subunit 9 OS=Homo sapiens GN=TRAPPC9	139	14.63	8.88178e-16	0.296985	1.01061	14.6767	0.0466667	0.194251	0.866735	1	1.03922	14.5467	-0.0833333	0.197569	0.76756	0.997459	0.949856	14.845	0.215	0.13435	0.483836	0.978879	1.16322	0.518068	0.967949	3420
	PLST	P13797	Plastin-3 OS=Homo sapiens GN=PLS3 PE=1 SV=4	71	16.77	0	0.0282843	1.0001	16.8167	0.0466667	0.0321455	0.202542	1	1.03305	16.7667	-0.00333333	0.0665833	0.94382	0.997459	0.998395	16.825	0.055	0.0212132	0.168682	0.978879	1.03892	0.41056	0.967949	153
	SC23B	Q15437	Protein transport protein Sec23B OS=Homo sapiens GN=SEC23B PE=1 SV=2	86	16.29	1.77636e-15	0.0141421	1.00002	16.3367	0.0466667	0.0404145	0.176304	1	1.03315	16.4233	0.133333	0.0568624	0.0463203	0.997459	1.09739	16.245	-0.045	0.0494975	0.410369	0.978879	0.969575	0.0215405	0.948136	1979
	RUFY1	Q96T51	RUN and FYVE domain-containing protein 1 OS=Homo sapiens GN=RUFY1 PE=1 SV=2	80	16.47	1.77636e-15	0.0848528	1.00086	16.5167	0.0466667	0.0832666	0.599819	1	1.03403	16.56	0.09	0.135277	0.42859	0.997459	1.0675	16.39	-0.08	0.0424264	0.390632	0.978879	0.946262	0.369803	0.967949	2181
	COX5B	P10606	Cytochrome c oxidase subunit 5B, mitochondrial OS=Homo sapiens GN=COX5B PE=1 SV=2	14	16.77	0	0.226274	1.00616	16.8167	0.0466667	0.0950438	0.821462	1	1.03437	17.0167	0.246667	0.330051	0.396502	0.997459	1.20663	16.68	-0.09	0.0141421	0.673748	0.978879	0.939545	0.423303	0.967949	2219
	HTRA2	O43464	Serine protease HTRA2, mitochondrial OS=Homo sapiens GN=HTRA2 PE=1 SV=2	49	15.75	0	0.183848	1.00406	15.7967	0.0466667	0.0650641	0.781867	1	1.03358	15.7633	0.0133333	0.107858	0.937281	0.997459	1.01114	15.795	0.045	0.0494975	0.789033	0.978879	1.03199	0.949558	0.983337	2730
	EXOS9	Q06265-2	Isoform 2 of Exosome complex component RRP45 OS=Homo sapiens GN=EXOSC9	51	16.32	0	0.0424264	1.00022	16.3667	0.0466667	0.0960902	0.515512	1	1.03441	16.28	-0.04	0.113578	0.621858	0.997459	0.974694	16.375	0.055	0.0919239	0.550191	0.978879	1.03991	0.651778	0.967949	2766
	DPY30	Q9C005	Protein dpy-30 homolog OS=Homo sapiens GN=DPY30 PE=1 SV=1	11	14.67	0	0.240416	1.00695	14.7167	0.0466667	0.275379	0.856035	1	1.04501	14.3833	-0.286667	0.411015	0.398506	0.997459	0.84238	14.82	0.15	0.0141421	0.539466	0.978879	1.1096	0.445731	0.967949	3899
	RRAS2	P62070-4	Isoform 4 of Ras-related protein R-Ras2 OS=Homo sapiens GN=RRAS2	24	16.79	0	0	1	16.8367	0.0466667	0.0702377	0.368831	1	1.03369	16.84	0.05	0.121655	0.550382	0.997459	1.03776	16.635	-0.155	0.00707107	0.020529	0.978879	0.898138	0.108293	0.967949	4704
	STX8	Q9UNK0	Syntaxin-8 OS=Homo sapiens GN=STX8 PE=1 SV=2	27	15.43	0	0.0282843	1.0001	15.4767	0.0466667	0.242143	0.771384	1	1.04231	15.5567	0.126667	0.181475	0.349975	0.997459	1.09759	15.345	-0.085	0.0636396	0.278916	0.978879	0.943243	0.635472	0.967949	4757
	DX39A	O00148	ATP-dependent RNA helicase DDX39A OS=Homo sapiens GN=DDX39A PE=1 SV=2	49	15.98	0	0.0707107	1.0006	16.0267	0.0466667	0.113725	0.61148	1	1.03499	15.9067	-0.0733333	0.0907377	0.391988	0.997459	0.951706	15.875	-0.105	0.120208	0.420136	0.978879	0.931419	0.39455	0.967949	898
	THOC5	Q13769	THO complex subunit 5 homolog OS=Homo sapiens GN=THOC5 PE=1 SV=2	79	15.96	0	0.0989949	1.00118	16.0067	0.0466667	0.0814453	0.63784	1	1.03398	16.01	0.05	0.0793725	0.614433	0.997459	1.0363	15.95	-0.01	0.0565685	0.915131	0.989305	0.993474	0.786253	0.970404	1910
	PEX19	P40855	Peroxisomal biogenesis factor 19 OS=Homo sapiens GN=PEX19 PE=1 SV=1	33	15.93	0	0.155563	1.00291	15.9767	0.0466667	0.0971253	0.751131	1	1.03442	15.9067	-0.0233333	0.0665833	0.868892	0.997459	0.984649	15.94	0.01	0.0989949	0.94693	0.995811	1.00814	0.86225	0.971124	2228
	GELS	P06396-2	Isoform 2 of Gelsolin OS=Homo sapiens GN=GSN	81	14.98	-8.88178e-16	0.650538	1.05126	15.0267	0.0466667	0.0378594	0.935651	1	1.03311	14.9633	-0.0166667	0.445571	0.978182	0.997459	1.01835	14.92	-0.06	0.452548	0.925533	0.993228	0.982958	0.992959	0.997641	3223
	ULK3	Q6PHR2-3	Isoform 3 of Serine/threonine-protein kinase ULK3 OS=Homo sapiens GN=ULK3	53	15.07	0	0.254558	1.00779	15.1167	0.0466667	0.110151	0.840735	1	1.03486	14.92	-0.15	0.322335	0.606749	0.997459	0.916923	15.22	0.15	0.127279	0.556786	0.978879	1.11173	0.556001	0.967949	4485
	NDK3	Q13232	Nucleoside diphosphate kinase 3 OS=Homo sapiens GN=NME3 PE=1 SV=2	19	15.99	0	0.0565685	1.00038	16.0367	0.0466667	0.0814453	0.506318	1	1.03398	15.9833	-0.00666667	0.0152753	0.895428	0.997459	0.995427	15.975	-0.015	0.120208	0.892807	0.98552	0.991375	0.757077	0.967949	4881
	GANAB	Q14697-2	Isoform 2 of Neutral alpha-glucosidase AB OS=Homo sapiens GN=GANAB	109	16.3	0	0.0989949	1.00118	16.3467	0.0466667	0.051316	0.625461	1	1.03331	16.4167	0.116667	0.0404145	0.324104	0.997459	1.08451	16.215	-0.085	0.00707107	0.437826	0.978879	0.94279	0.0355464	0.967949	65
	COPZ1	P61923	Coatomer subunit zeta-1 OS=Homo sapiens GN=COPZ1 PE=1 SV=1	20	16.85	-1.77636e-15	0.19799	1.00471	16.8967	0.0466667	0.174738	0.811802	1	1.03801	17.0633	0.213333	0.22942	0.361269	0.997459	1.16887	16.745	-0.105	0.0353553	0.589026	0.978879	0.929945	0.362514	0.967949	2757
	COQ9	O75208	Ubiquinone biosynthesis protein COQ9, mitochondrial OS=Homo sapiens GN=COQ9 PE=1 SV=1	36	15.97	0	0.0848528	1.00086	16.0167	0.0466667	0.165025	0.706671	1	1.03738	16.32	0.35	0.1249	0.0350404	0.997459	1.27771	15.89	-0.08	0.212132	0.690608	0.978879	0.951176	0.0677508	0.967949	3478
	MISP	Q8IVT2	Mitotic interactor and substrate of PLK1 OS=Homo sapiens GN=MISP PE=1 SV=1	75	16.53	-1.77636e-15	0.183848	1.00406	16.5767	0.0466667	0.117189	0.787629	1	1.03518	16.5667	0.0366667	0.303535	0.877261	0.997459	1.04066	16.51	-0.02	0.169706	0.920376	0.992381	0.989646	0.983485	0.992803	3548
	SRS10	O75494-2	Isoform 2 of Serine/arginine-rich splicing factor 10 OS=Homo sapiens GN=SRSF10	31	17.24	-1.77636e-15	0.296985	1.01061	17.2867	0.0466667	0.207445	0.867817	1	1.04009	17.07	-0.17	0.507642	0.669462	0.997459	0.924346	17.435	0.195	0.00707107	0.523517	0.978879	1.14473	0.701468	0.967949	4138
	NDUB8	O95169	NADH dehydrogenase [ubiquinone] 1 beta subcomplex subunit 8, mitochondrial OS=Homo sapiens GN=NDUFB8 PE=1 SV=1	22	16.67	-1.77636e-15	0.0282843	1.0001	16.7167	0.0466667	0.0378594	0.219303	1	1.03311	16.7333	0.0633333	0.0814453	0.314714	0.997459	1.04598	16.805	0.135	0.00707107	0.078424	0.978879	1.0981	0.184182	0.967949	4786
	GALT	P07902	Galactose-1-phosphate uridylyltransferase OS=Homo sapiens GN=GALT PE=1 SV=3	43	15.96	0	0.0707107	1.0006	16.0067	0.0466667	0.299054	0.816448	1	1.048	16.0833	0.123333	0.26839	0.516472	0.997459	1.10148	15.725	-0.235	0.0212132	0.11048	0.978879	0.849731	0.4587	0.967949	5277
	DDX1	Q92499	ATP-dependent RNA helicase DDX1 OS=Homo sapiens GN=DDX1 PE=1 SV=2	82	16.45	-1.77636e-15	0.141421	1.0024	16.4967	0.0466667	0.0757188	0.725673	1	1.03382	16.4633	0.0133333	0.0929157	0.919556	0.997459	1.01067	16.485	0.035	0.0353553	0.786622	0.978879	1.02471	0.938312	0.981628	359
	FKBP5	Q13451	Peptidyl-prolyl cis-trans isomerase FKBP5 OS=Homo sapiens GN=FKBP5 PE=1 SV=2	51	17.24	-1.77636e-15	0.0848528	1.00086	17.2867	0.0466667	0.123423	0.651798	1	1.03537	17.3367	0.0966667	0.144338	0.415977	0.997459	1.0728	17.095	-0.145	0.0212132	0.23395	0.978879	0.904428	0.235287	0.967949	2243
	1433B	P31946-2	Isoform Short of 14-3-3 protein beta/alpha OS=Homo sapiens GN=YWHAB	28	16.13	-1.77636e-15	0.183848	1.00406	16.1767	0.0466667	0.200333	0.809542	1	1.03938	16.2867	0.156667	0.291947	0.515404	0.997459	1.12939	15.92	-0.21	0.0141421	0.351613	0.978879	0.864558	0.400262	0.967949	253
	TYB4	P62328	Thymosin beta-4 OS=Homo sapiens GN=TMSB4X PE=1 SV=2	5	18.45	-1.77636e-15	1.14551	1.1618	18.4967	0.0466667	1.04083	0.967143	1	1.2006	18.8167	0.366667	1.20401	0.759322	0.997459	1.57531	17.51	-0.94	0.452548	0.440411	0.978879	0.534107	0.611795	0.967949	2990
	HNRPK	P61978-2	Isoform 2 of Heterogeneous nuclear ribonucleoprotein K OS=Homo sapiens GN=HNRNPK	51	16.245	1.77636e-15	0.120208	1.00174	16.29	0.045	0.127671	0.722123	1	1.0344	16.4067	0.161667	0.198578	0.339822	0.997459	1.12555	16.125	-0.12	0.00707107	0.391706	0.978879	0.920193	0.291801	0.967949	47
	MARCS	P29966	Myristoylated alanine-rich C-kinase substrate OS=Homo sapiens GN=MARCKS PE=1 SV=4	32	16.745	1.77636e-15	0.00707107	1.00001	16.79	0.045	0.08544	0.458238	1	1.03289	16.69	-0.055	0.0916515	0.407864	0.997459	0.963898	16.8	0.055	0.0424264	0.31153	0.978879	1.03908	0.375832	0.967949	711
	PLOD2	O00469-2	Isoform 2 of Procollagen-lysine,2-oxoglutarate 5-dioxygenase 2 OS=Homo sapiens GN=PLOD2	87	16.635	1.77636e-15	0.33234	1.0133	16.68	0.045	0.135277	0.881175	1	1.03472	16.4	-0.235	0.0793725	0.492307	0.997459	0.85055	16.625	-0.01	0.233345	0.9757	1	0.999595	0.350846	0.967949	1080
	MYPN	Q86TC9	Myopalladin OS=Homo sapiens GN=MYPN PE=1 SV=2	145	16.245	1.77636e-15	0.0353553	1.00015	16.29	0.045	0.15	0.661083	1	1.0354	16.2	-0.045	0.0360555	0.285017	0.997459	0.969492	16.405	0.16	0.106066	0.255385	0.978879	1.1188	0.253019	0.967949	1848
	C170B	Q9Y4F5-3	Isoform 3 of Centrosomal protein of 170 kDa protein B OS=Homo sapiens GN=CEP170B	164	16.605	1.77636e-15	0.0353553	1.00015	16.65	0.045	0.0264575	0.280132	1	1.0318	16.5667	-0.0383333	0.0757188	0.503625	0.997459	0.974665	16.585	-0.02	0.0494975	0.69183	0.978879	0.986523	0.342188	0.967949	3347
	RLA2	P05387	60S acidic ribosomal protein P2 OS=Homo sapiens GN=RPLP2 PE=1 SV=1	12	17.365	0	0.304056	1.01113	17.41	0.045	0.247588	0.876677	1	1.04211	17.6	0.235	0.28688	0.471018	0.997459	1.19189	17.195	-0.17	0.0353553	0.580739	0.978879	0.888976	0.425575	0.967949	361
	NAMPT	P43490	Nicotinamide phosphoribosyltransferase OS=Homo sapiens GN=NAMPT PE=1 SV=1	56	16.885	1.77636e-15	0.00707107	1.00001	16.93	0.045	0.0556776	0.295518	1	1.0322	16.92	0.035	0.150997	0.727095	0.997459	1.02828	16.95	0.065	0.0565685	0.3479	0.978879	1.04649	0.916898	0.980411	508
	ELAV1	Q15717-2	Isoform 2 of ELAV-like protein 1 OS=Homo sapiens GN=ELAVL1	39	16.915	1.77636e-15	0.0353553	1.00015	16.96	0.045	0.101489	0.537538	1	1.0334	17.0067	0.0916667	0.132035	0.353031	0.997459	1.0686	16.83	-0.085	0.0707107	0.25606	0.978879	0.943351	0.3289	0.967949	1007
	LIS1	P43034	Platelet-activating factor acetylhydrolase IB subunit alpha OS=Homo sapiens GN=PAFAH1B1 PE=1 SV=2	47	16.955	1.77636e-15	0.0494975	1.00029	17	0.045	0.06245	0.442646	1	1.03232	16.8733	-0.0816667	0.188768	0.526384	0.997459	0.950443	17.03	0.075	0.0282843	0.235373	0.978879	1.05346	0.479946	0.967949	1970
	P20D2	Q8IYS1	Peptidase M20 domain-containing protein 2 OS=Homo sapiens GN=PM20D2 PE=1 SV=2	48	16.495	1.77636e-15	0.233345	1.00655	16.54	0.045	0.18	0.840936	1	1.03704	16.5733	0.0783333	0.306649	0.768961	0.997459	1.07156	16.44	-0.055	0.113137	0.801654	0.978879	0.964075	0.926913	0.980411	4720
	ELOV1	Q9BW60	Elongation of very long chain fatty acids protein 1 OS=Homo sapiens GN=ELOVL1 PE=1 SV=1	33	17.635	1.77636e-15	0.106066	1.00135	17.68	0.045	0.157162	0.728301	1	1.03569	17.5133	-0.121667	0.128582	0.342313	0.997459	0.921598	17.765	0.13	0.0212132	0.324656	0.978879	1.09435	0.249343	0.967949	5157
	TLN1	Q9Y490	Talin-1 OS=Homo sapiens GN=TLN1 PE=1 SV=3	270	16.305	0	0.0353553	1.00015	16.35	0.045	0.0655744	0.383743	1	1.0324	16.39	0.085	0.0953939	0.240521	0.997459	1.06221	16.25	-0.055	0.0282843	0.168682	0.978879	0.962687	0.230361	0.967949	24
	PARP1	P09874	Poly [ADP-ribose] polymerase 1 OS=Homo sapiens GN=PARP1 PE=1 SV=4	113	16.735	0	0.120208	1.00174	16.78	0.045	0.158745	0.74043	1	1.03578	16.82	0.085	0.183576	0.596177	0.997459	1.06629	16.635	-0.1	0.0353553	0.456971	0.978879	0.933173	0.615041	0.967949	86
	ACTC	P68032	Actin, alpha cardiac muscle 1 OS=Homo sapiens GN=ACTC1 PE=1 SV=1	42	16.215	0	0.0353553	1.00015	16.26	0.045	0.147309	0.640184	1	1.03524	16.3667	0.151667	0.183394	0.275434	0.997459	1.11673	16.045	-0.17	0.0353553	0.0353057	0.978879	0.888976	0.16636	0.967949	397
	RRP1B	Q14684	Ribosomal RNA processing protein 1 homolog B OS=Homo sapiens GN=RRP1B PE=1 SV=3	84	16.515	0	0.176777	1.00376	16.56	0.045	0.0556776	0.767007	1	1.0322	16.56	0.045	0.153948	0.79713	0.997459	1.03555	16.53	0.015	0.113137	0.954769	0.997067	1.01201	0.963352	0.988041	770
	RAB14	P61106	Ras-related protein Rab-14 OS=Homo sapiens GN=RAB14 PE=1 SV=4	24	17.165	1.77636e-15	0.0636396	1.00049	17.21	0.045	0.0953939	0.572688	1	1.03319	17.29	0.125	0.13	0.266847	0.997459	1.09351	17.155	-0.01	0.00707107	0.795886	0.978879	0.993098	0.454919	0.967949	1826
	WDR5	P61964	WD repeat-containing protein 5 OS=Homo sapiens GN=WDR5 PE=1 SV=1	37	16.965	0	0.0777817	1.00073	17.01	0.045	0.149332	0.681074	1	1.03531	16.9	-0.065	0.0519615	0.425297	0.997459	0.956362	16.94	-0.025	0	0.757762	0.978879	0.982821	0.639117	0.967949	1973
	PAWR	Q96IZ0	PRKC apoptosis WT1 regulator protein OS=Homo sapiens GN=PAWR PE=1 SV=1	37	16.605	0	0.26163	1.00823	16.65	0.045	0.105357	0.82954	1	1.03352	16.54	-0.065	0.0984886	0.775732	0.997459	0.957445	16.515	-0.09	0.205061	0.733216	0.978879	0.944272	0.734293	0.967949	2682
	PPIL4	Q8WUA2	Peptidyl-prolyl cis-trans isomerase-like 4 OS=Homo sapiens GN=PPIL4 PE=1 SV=1	57	16.465	0	0.0777817	1.00073	16.51	0.045	0.121655	0.602646	1	1.03409	16.4833	0.0183333	0.136137	0.848394	0.997459	1.01575	16.495	0.03	0.0353553	0.711723	0.978879	1.02117	0.966344	0.988769	3562
	HEM1	P13196	5-aminolevulinate synthase, nonspecific, mitochondrial OS=Homo sapiens GN=ALAS1 PE=1 SV=2	71	16.485	0	0.304056	1.01113	16.53	0.045	0.135277	0.868961	1	1.0347	17.1233	0.638333	0.115902	0.18447	0.997459	1.55983	16.545	0.06	0.0353553	0.817268	0.980684	1.04262	0.011256	0.860104	3637
	PSMD9	O00233	26S proteasome non-ATPase regulatory subunit 9 OS=Homo sapiens GN=PSMD9 PE=1 SV=3	25	16.895	0	0.0919239	1.00102	16.94	0.045	0.087178	0.619826	1	1.03293	16.9267	0.0316667	0.0832666	0.761655	0.997459	1.02334	16.91	0.015	0.0565685	0.871079	0.983849	1.01084	0.922459	0.980411	3644
	YIF1A	O95070	Protein YIF1A OS=Homo sapiens GN=YIF1A PE=1 SV=2	32	16.215	0	0.120208	1.00174	16.26	0.045	0.19	0.78048	1	1.03766	16.1233	-0.0916667	0.293655	0.666685	0.997459	0.95192	16.25	0.035	0.0707107	0.77721	0.978879	1.02517	0.861934	0.971124	4189
	CLCB	P09497-2	Isoform Non-brain of Clathrin light chain B OS=Homo sapiens GN=CLTB	23	18.455	1.77636e-15	0.162635	1.00318	18.5	0.045	0.183576	0.795594	1	1.03713	18.4	-0.055	0.158745	0.741071	0.997459	0.966414	18.52	0.065	0.0848528	0.679699	0.978879	1.04699	0.825712	0.970455	4195
	NGLY1	Q96IV0-2	Isoform 2 of Peptide-N(4)-(N-acetyl-beta-glucosaminyl)asparagine amidase OS=Homo sapiens GN=NGLY1	72	14.875	0	0.487904	1.02873	14.92	0.045	0.506853	0.932155	1	1.07681	14.8867	0.0116667	0.388887	0.977622	0.997459	1.03147	15.145	0.27	0.0777817	0.580699	0.978879	1.20668	0.901559	0.978713	3892
	IMDH1	P20839-6	Isoform 6 of Inosine-5'-monophosphate dehydrogenase 1 OS=Homo sapiens GN=IMPDH1	64	16.175	0	0.176777	1.00376	16.22	0.045	0.130767	0.805715	1	1.03456	16.1467	-0.0283333	0.110151	0.861097	0.997459	0.982463	16.305	0.13	0.0212132	0.497721	0.978879	1.09435	0.599268	0.967949	1514
	TIM44	O43615	Mitochondrial import inner membrane translocase subunit TIM44 OS=Homo sapiens GN=TIMM44 PE=1 SV=2	51	17.235	0	0.0777817	1.00073	17.28	0.045	0.10583	0.647962	1	1.03356	17.34	0.105	0.115326	0.27891	0.997459	1.07781	17.205	-0.03	0.0494975	0.667794	0.978879	0.979709	0.459532	0.967949	1621
	RPP30	P78346-2	Isoform 2 of Ribonuclease P protein subunit p30 OS=Homo sapiens GN=RPP30	36	16.585	0	0.120208	1.00174	16.63	0.045	0.10583	0.749493	1	1.03356	16.5	-0.085	0.233024	0.635053	0.997459	0.951182	16.69	0.105	0.0141421	0.46499	0.978879	1.07552	0.629811	0.967949	1702
	ANXA7	P20073-2	Isoform 2 of Annexin A7 OS=Homo sapiens GN=ANXA7	50	16.875	0	0.0212132	1.00005	16.92	0.045	0.06245	0.352498	1	1.03233	16.9733	0.0983333	0.0635085	0.118464	0.997459	1.07122	16.845	-0.03	0.00707107	0.349886	0.978879	0.979426	0.137323	0.967949	1894
	SSRD	P51571	Translocon-associated protein subunit delta OS=Homo sapiens GN=SSR4 PE=1 SV=1	19	17.225	-1.77636e-15	0.0919239	1.00102	17.27	0.045	0.13	0.668192	1	1.03453	17.3367	0.111667	0.110151	0.318034	0.997459	1.08258	17.12	-0.105	0.0282843	0.336644	0.978879	0.929894	0.268959	0.967949	2982
	LZIC	Q8WZA0-2	Isoform 2 of Protein LZIC OS=Homo sapiens GN=LZIC	24	16.875	0	0.0494975	1.00029	16.92	0.045	0.0264575	0.463758	1	1.0318	16.94	0.065	0.135277	0.546379	0.997459	1.04916	16.82	-0.055	0	0.429553	0.978879	0.962594	0.524473	0.967949	3563
	MET14	Q9HCE5	N6-adenosine-methyltransferase subunit METTL14 OS=Homo sapiens GN=METTL14 PE=1 SV=2	52	15.905	-8.88178e-16	0.0777817	1.00073	15.95	0.045	0.0793725	0.565903	1	1.03272	16.06	0.155	0.132288	0.19817	0.997459	1.1165	15.845	-0.06	0.00707107	0.471331	0.978879	0.95927	0.181097	0.967949	3592
	TX264	Q9Y6I9	Testis-expressed sequence 264 protein OS=Homo sapiens GN=TEX264 PE=1 SV=1	34	16.335	0	0.148492	1.00265	16.38	0.045	0.0964365	0.76807	1	1.0332	16.52	0.185	0.02	0.34684	0.997459	1.13689	16.375	0.04	0.0636396	0.783437	0.978879	1.02861	0.213707	0.967949	4912
	MIEN1	Q9BRT3	Migration and invasion enhancer 1 OS=Homo sapiens GN=MIEN1 PE=1 SV=1	12	16.905	0	0.0494975	1.00029	16.95	0.045	0.0793725	0.525533	1	1.03273	16.82	-0.085	0.043589	0.210539	0.997459	0.943073	16.805	-0.1	0.0636396	0.264534	0.978879	0.933487	0.105473	0.967949	5115
	RS23	P62266	40S ribosomal protein S23 OS=Homo sapiens GN=RPS23 PE=1 SV=3	16	14.565	-8.88178e-16	0.26163	1.00823	14.61	0.045	0.248797	0.86411	1	1.04177	14.74	0.175	0.182483	0.51199	0.997459	1.13485	14.34	-0.225	0.0141421	0.437649	0.978879	0.855616	0.306287	0.967949	276
	COG7	P83436	Conserved oligomeric Golgi complex subunit 7 OS=Homo sapiens GN=COG7 PE=1 SV=1	86	16.295	-1.77636e-15	0.190919	1.00438	16.34	0.045	0.0655744	0.796396	1	1.03239	16.2667	-0.0283333	0.110151	0.872441	0.997459	0.982432	16.39	0.095	0.0141421	0.609405	0.978879	1.06809	0.639534	0.967949	1380
	ACTZ	P61163	Alpha-centractin OS=Homo sapiens GN=ACTR1A PE=1 SV=1	43	17.115	-1.77636e-15	0.00707107	1.00001	17.16	0.045	0.111355	0.556745	1	1.03375	17.1733	0.0583333	0.061101	0.238504	0.997459	1.04189	17.05	-0.065	0.0848528	0.47371	0.978879	0.956772	0.423266	0.967949	1580
	WDR18	Q9BV38	WD repeat-containing protein 18 OS=Homo sapiens GN=WDR18 PE=1 SV=2	47	16.405	0	0.0212132	1.00005	16.45	0.045	0	0.295167	1	1.03168	16.44	0.035	0.0360555	0.38171	0.997459	1.02477	16.43	0.025	0.0141421	0.349886	0.978879	1.0175	0.413516	0.967949	2689
	NDUB7	P17568	NADH dehydrogenase [ubiquinone] 1 beta subcomplex subunit 7 OS=Homo sapiens GN=NDUFB7 PE=1 SV=4	16	16.295	-1.77636e-15	0.0919239	1.00102	16.34	0.045	0.0655744	0.619708	1	1.03239	16.54	0.245	0.277308	0.265228	0.997459	1.20027	16.345	0.05	0.00707107	0.582259	0.978879	1.03527	0.407181	0.967949	3826
	S39A6	Q13433	Zinc transporter ZIP6 OS=Homo sapiens GN=SLC39A6 PE=1 SV=3	85	16.185	-1.77636e-15	0.0636396	1.00049	16.23	0.045	0.131149	0.645414	1	1.03451	16.2267	0.0416667	0.115036	0.63944	0.997459	1.03148	16.315	0.13	0.219203	0.552057	0.978879	1.10062	0.811526	0.970455	4217
	TRIM3	O75382-2	Isoform Beta of Tripartite motif-containing protein 3 OS=Homo sapiens GN=TRIM3	80	16.545	-1.77636e-15	0.162635	1.00318	16.59	0.045	0.282135	0.835949	1	1.04506	16.6033	0.0583333	0.323471	0.80774	0.997459	1.05803	16.275	-0.27	0.13435	0.216464	0.978879	0.831118	0.556485	0.967949	4462
	MAFG	O15525	Transcription factor MafG OS=Homo sapiens GN=MAFG PE=1 SV=1	18	15.225	-8.88178e-16	0.120208	1.00174	15.27	0.045	0.02	0.689905	1	1.03175	15.3933	0.168333	0.290918	0.441571	0.997459	1.1389	15.125	-0.1	0.0919239	0.45443	0.978879	0.93398	0.473649	0.967949	4860
	PSA5	P28066	Proteasome subunit alpha type-5 OS=Homo sapiens GN=PSMA5 PE=1 SV=3	26	16.62	1.77636e-15	0.296985	1.01061	16.6633	0.0433333	0.185023	0.875426	1	1.03616	16.5	-0.12	0.202237	0.676425	0.997459	0.926366	16.795	0.175	0.0353553	0.556812	0.978879	1.12913	0.491428	0.967949	860
	NOMO2	Q5JPE7-2	Isoform 2 of Nodal modulator 2 OS=Homo sapiens GN=NOMO2	134	16.33	1.77636e-15	0.0848528	1.00086	16.3733	0.0433333	0.090185	0.632042	1	1.03183	16.33	1.18424e-15	0.1249	1	1	1.00253	16.385	0.055	0.00707107	0.527075	0.978879	1.03887	0.881546	0.974552	546
	SGTA	O43765	Small glutamine-rich tetratricopeptide repeat-containing protein alpha OS=Homo sapiens GN=SGTA PE=1 SV=1	34	16.99	0	0	1	17.0333	0.0433333	0.0152753	0.0390123	1	1.03053	16.9233	-0.0666667	0.136137	0.485655	0.997459	0.957637	17.02	0.03	0.0282843	0.374334	0.978879	1.02111	0.424934	0.967949	2607
	RAB1A	P62820	Ras-related protein Rab-1A OS=Homo sapiens GN=RAB1A PE=1 SV=3	23	18.33	1.77636e-15	0.183848	1.00406	18.3733	0.0433333	0.291433	0.851642	1	1.04472	18.6033	0.273333	0.308275	0.303153	0.997459	1.22765	18.105	-0.225	0.0777817	0.3068	0.978879	0.856217	0.300197	0.967949	3674
	DDI2	Q5TDH0-3	Isoform 3 of Protein DDI1 homolog 2 OS=Homo sapiens GN=DDI2	47	16.8	1.77636e-15	0.113137	1.00154	16.8433	0.0433333	0.128582	0.722431	1	1.03326	16.85	0.05	0.0888819	0.655405	0.997459	1.03656	16.875	0.075	0.0353553	0.514865	0.978879	1.05352	0.901267	0.978713	3693
	PP4C	P60510	Serine/threonine-protein phosphatase 4 catalytic subunit OS=Homo sapiens GN=PPP4C PE=1 SV=1	35	17.08	1.77636e-15	0.0707107	1.0006	17.1233	0.0433333	0.0351188	0.539701	1	1.0307	17.1267	0.0466667	0.0950438	0.57686	0.997459	1.03437	17.18	0.1	0.0282843	0.266116	0.978879	1.07188	0.553659	0.967949	4374
	PDD2L	Q9BRP1	Programmed cell death protein 2-like OS=Homo sapiens GN=PDCD2L PE=1 SV=1	39	16.44	1.77636e-15	0.0707107	1.0006	16.4833	0.0433333	0.109697	0.628921	1	1.03246	16.56	0.12	0.0519615	0.194781	0.997459	1.0872	16.56	0.12	0.0565685	0.20784	0.978879	1.08715	0.359756	0.967949	4736
	CREL1	Q96HD1	Cysteine-rich with EGF-like domain protein 1 OS=Homo sapiens GN=CRELD1 PE=1 SV=3	45	17.12	1.77636e-15	0.0424264	1.00022	17.1633	0.0433333	0.120554	0.612652	1	1.0329	17.16	0.04	0.0984886	0.580339	0.997459	1.0297	16.99	-0.13	0.0141421	0.116792	0.978879	0.913853	0.255681	0.967949	5298
	GSTP1	P09211	Glutathione S-transferase P OS=Homo sapiens GN=GSTP1 PE=1 SV=2	23	16.43	0	0.141421	1.0024	16.4733	0.0433333	0.150444	0.769976	1	1.03416	16.6233	0.193333	0.107858	0.256549	0.997459	1.14551	16.315	-0.115	0.0353553	0.448696	0.978879	0.923521	0.138893	0.967949	66
	FERM2	Q96AC1-3	Isoform 3 of Fermitin family homolog 2 OS=Homo sapiens GN=FERMT2	79	16.43	0	0.0848528	1.00086	16.4733	0.0433333	0.0814453	0.622585	1	1.03158	16.43	0	0.05	1	1	1.0004	16.43	0	0.0848528	1	1	1.00086	0.864563	0.971243	427
	AT2B1	P20020-3	Isoform B of Plasma membrane calcium-transporting ATPase 1 OS=Homo sapiens GN=ATP2B1	135	16.34	0	0.212132	1.00541	16.3833	0.0433333	0.0896289	0.823123	1	1.0318	16.4133	0.0733333	0.0986577	0.712447	0.997459	1.05376	16.305	-0.035	0.120208	0.86215	0.983849	0.977726	0.794524	0.970455	839
	SVIL	O95425-3	Isoform SV3 of Supervillin OS=Homo sapiens GN=SVIL	245	16.51	1.77636e-15	0.0141421	1.00002	16.5533	0.0433333	0.100167	0.533449	1	1.03214	16.65	0.14	0.07	0.0669507	0.997459	1.10278	16.515	0.005	0.0353553	0.87723	0.983849	1.00362	0.199633	0.967949	1047
	PPAL	P11117	Lysosomal acid phosphatase OS=Homo sapiens GN=ACP2 PE=1 SV=3	48	16.77	0	0.0848528	1.00086	16.8133	0.0433333	0.0404145	0.599774	1	1.03076	16.9567	0.186667	0.125033	0.143203	0.997459	1.14103	16.755	-0.015	0.00707107	0.844126	0.982239	0.989663	0.1043	0.967949	2622
	SGTB	Q96EQ0	Small glutamine-rich tetratricopeptide repeat-containing protein beta OS=Homo sapiens GN=SGTB PE=1 SV=1	33	16.48	0	0	1	16.5233	0.0433333	0.145717	0.657776	1	1.03406	16.5433	0.0633333	0.106927	0.412808	0.997459	1.04676	16.405	-0.075	0.00707107	0.0423786	0.978879	0.949348	0.539325	0.967949	4731
	HAUS2	Q9NVX0	HAUS augmin-like complex subunit 2 OS=Homo sapiens GN=HAUS2 PE=1 SV=1	27	16.11	0	0.0565685	1.00038	16.1533	0.0433333	0.051316	0.472565	1	1.03093	16.1267	0.0166667	0.120968	0.84962	0.997459	1.01396	16.155	0.045	0.0212132	0.451571	0.978879	1.03174	0.913491	0.979967	4799
	INT2	Q9H0H0	Integrator complex subunit 2 OS=Homo sapiens GN=INTS2 PE=1 SV=2	134	14.9	0	0.0141421	1.00002	14.9433	0.0433333	0.10116	0.537034	1	1.0322	14.8267	-0.0733333	0.159478	0.509822	0.997459	0.954261	14.88	-0.02	0.0989949	0.823093	0.98116	0.987394	0.687907	0.967949	2567
	EMAL4	Q9HC35	Echinoderm microtubule-associated protein-like 4 OS=Homo sapiens GN=EML4 PE=1 SV=3	109	16.96	-1.77636e-15	0.0424264	1.00022	17.0033	0.0433333	0.0585947	0.411852	1	1.03106	17.0467	0.0866667	0.083865	0.226723	0.997459	1.0631	16.91	-0.05	0.0989949	0.605103	0.978879	0.967074	0.302204	0.967949	1170
	NCLN	Q969V3-2	Isoform 2 of Nicalin OS=Homo sapiens GN=NCLN	63	16.23	0	0.0282843	1.0001	16.2733	0.0433333	0.0776745	0.449856	1	1.0315	16.2867	0.0566667	0.0251661	0.145923	0.997459	1.04017	16.225	-0.005	0.0212132	0.861242	0.983849	0.996594	0.475014	0.967949	1659
	KDIS	Q9ULH0	Kinase D-interacting substrate of 220 kDa OS=Homo sapiens GN=KIDINS220 PE=1 SV=3	197	15.66	-8.88178e-16	0.169706	1.00346	15.7033	0.0433333	0.0321455	0.779634	1	1.03066	15.74	0.08	0.14	0.637986	0.997459	1.06028	15.815	0.155	0.0494975	0.408538	0.978879	1.11375	0.568279	0.967949	1677
	RL31	P62899	60S ribosomal protein L31 OS=Homo sapiens GN=RPL31 PE=1 SV=1	14	17.64	0	0.127279	1.00195	17.6833	0.0433333	0.119304	0.736769	1	1.03288	17.7367	0.0966667	0.126623	0.483227	0.997459	1.07203	17.575	-0.065	0.0212132	0.600784	0.978879	0.955997	0.505218	0.967949	1701
	FLOT1	O75955	Flotillin-1 OS=Homo sapiens GN=FLOT1 PE=1 SV=3	47	16.43	1.77636e-15	0.113137	1.00154	16.4733	0.0433333	0.0152753	0.683852	1	1.03053	16.4067	-0.0233333	0.0251661	0.819771	0.997459	0.984056	16.435	0.005	0.0494975	0.961542	0.998279	1.00377	0.535764	0.967949	1889
	PGTA	Q92696	Geranylgeranyl transferase type-2 subunit alpha OS=Homo sapiens GN=RABGGTA PE=1 SV=2	65	15.39	-8.88178e-16	0.0848528	1.00086	15.4333	0.0433333	0.0750555	0.61651	1	1.03143	15.5133	0.123333	0.143643	0.314664	0.997459	1.09279	15.45	0.06	0.0424264	0.493133	0.978879	1.04269	0.610773	0.967949	2795
	CEP41	Q9BYV8	Centrosomal protein of 41 kDa OS=Homo sapiens GN=CEP41 PE=1 SV=1	41	15.12	-8.88178e-16	0.0565685	1.00038	15.1633	0.0433333	0.051316	0.472565	1	1.03093	15.1333	0.0133333	0.0550757	0.816387	0.997459	1.00977	15.165	0.045	0.0494975	0.487694	0.978879	1.03199	0.753757	0.967949	2806
	CHD2	O14647-2	Isoform 2 of Chromodomain-helicase-DNA-binding protein 2 OS=Homo sapiens GN=CHD2	201	14.99	0	0.240416	1.00695	15.0333	0.0433333	0.244199	0.860424	1	1.04012	14.7467	-0.243333	0.37421	0.441919	0.997459	0.864625	14.965	-0.025	0.120208	0.91105	0.988642	0.984527	0.636386	0.967949	3465
	VPP2	Q9Y487	V-type proton ATPase 116 kDa subunit a isoform 2 OS=Homo sapiens GN=ATP6V0A2 PE=1 SV=2	98	15.73	0	0	1	15.7733	0.0433333	0.145717	0.657776	1	1.03395	15.8	0.07	0.0360555	0.0782023	0.997459	1.04994	15.765	0.035	0.0494975	0.5	0.978879	1.02486	0.857741	0.971124	3618
	PITH1	Q9GZP4-2	Isoform 2 of PITH domain-containing protein 1 OS=Homo sapiens GN=PITHD1	24	16.32	0	0.183848	1.00406	16.3633	0.0433333	0.149778	0.808689	1	1.03425	16.61	0.29	0.276225	0.255142	0.997459	1.23721	16.16	-0.16	0.0424264	0.427438	0.978879	0.895219	0.182247	0.967949	4739
	PAAF1	Q9BRP4	Proteasomal ATPase-associated factor 1 OS=Homo sapiens GN=PAAF1 PE=1 SV=2	42	15.89	-8.88178e-16	0.155563	1.00291	15.9333	0.0433333	0.110151	0.770785	1	1.03249	16.0267	0.136667	0.22723	0.484577	0.997459	1.10858	15.845	-0.045	0.0494975	0.754499	0.978879	0.969575	0.643905	0.967949	4630
	SNRPA	P09012	U1 small nuclear ribonucleoprotein A OS=Homo sapiens GN=SNRPA PE=1 SV=3	31	15.85	-8.88178e-16	0.0424264	1.00022	15.8933	0.0433333	0.0929157	0.533493	1	1.03191	15.8333	-0.0166667	0.112398	0.832202	0.997459	0.990498	15.855	0.005	0.0353553	0.910169	0.988289	1.00362	0.858448	0.971124	945
	WBP11	Q9Y2W2	WW domain-binding protein 11 OS=Homo sapiens GN=WBP11 PE=1 SV=1	70	17.21	-1.77636e-15	0.141421	1.0024	17.2533	0.0433333	0.15695	0.773226	1	1.03463	17.3433	0.133333	0.174738	0.424509	0.997459	1.10211	17.13	-0.08	0.0141421	0.569867	0.978879	0.94608	0.498303	0.967949	1319
	PCAT1	Q8NF37	Lysophosphatidylcholine acyltransferase 1 OS=Homo sapiens GN=LPCAT1 PE=1 SV=2	59	16.67	-1.77636e-15	0.183848	1.00406	16.7133	0.0433333	0.116762	0.802013	1	1.03276	16.79	0.12	0.127671	0.520697	0.997459	1.0896	16.77	0.1	0.0707107	0.580314	0.978879	1.07242	0.73899	0.967949	1854
	RPAB3	P52434	DNA-directed RNA polymerases I, II, and III subunit RPABC3 OS=Homo sapiens GN=POLR2H PE=1 SV=4	17	16.42	0	0	1	16.4633	0.0433333	0.0288675	0.121541	1	1.03063	16.4033	-0.0166667	0.0568624	0.662131	0.997459	0.989023	16.515	0.095	0.0777817	0.334095	0.978879	1.06884	0.163448	0.967949	4010
	CERS2	Q96G23	Ceramide synthase 2 OS=Homo sapiens GN=CERS2 PE=1 SV=1	45	17.44	0	0.127279	1.00195	17.4833	0.0433333	0.174738	0.770655	1	1.03546	17.33	-0.11	0.21166	0.521067	0.997459	0.933406	17.585	0.145	0.13435	0.383544	0.978879	1.10813	0.494255	0.967949	4152
	SF3B4	Q15427	Splicing factor 3B subunit 4 OS=Homo sapiens GN=SF3B4 PE=1 SV=1	44	16.06	-1.77636e-15	0.155563	1.00291	16.1033	0.0433333	0.0873689	0.765906	1	1.03176	16.16	0.1	0.0754983	0.523436	0.997459	1.07276	16.12	0.06	0.0424264	0.682243	0.978879	1.04269	0.709326	0.967949	1298
	RANB3	Q9H6Z4-2	Isoform 2 of Ran-binding protein 3 OS=Homo sapiens GN=RANBP3	60	17.52	-1.77636e-15	0.0141421	1.00002	17.5633	0.0433333	0.0680686	0.386413	1	1.03126	17.47	-0.05	0.103923	0.49358	0.997459	0.967585	17.54	0.02	0	0.295167	0.978879	1.01396	0.496393	0.967949	2919
	GOGA3	Q08378	Golgin subfamily A member 3 OS=Homo sapiens GN=GOLGA3 PE=1 SV=2	167	16.385	1.77636e-15	0.13435	1.00217	16.4267	0.0416667	0.158219	0.775573	1	1.03348	16.5733	0.188333	0.198578	0.297202	0.997459	1.14651	16.305	-0.08	0.00707107	0.554242	0.978879	0.946063	0.354844	0.967949	620
	TCEA1	P23193	Transcription elongation factor A protein 1 OS=Homo sapiens GN=TCEA1 PE=1 SV=2	34	16.685	0	0.0494975	1.00029	16.7267	0.0416667	0.0635085	0.464229	1	1.02997	16.9167	0.231667	0.0404145	0.0502411	0.997459	1.1745	16.66	-0.025	0.0282843	0.711723	0.978879	0.982915	0.00383895	0.786393	1186
	2A5G	Q13362-4	Isoform 4 of Serine/threonine-protein phosphatase 2A 56 kDa regulatory subunit gamma isoform OS=Homo sapiens GN=PPP2R5C	63	16.455	1.77636e-15	0.275772	1.00915	16.4967	0.0416667	0.205994	0.874057	1	1.03647	16.4367	-0.0183333	0.193993	0.933652	0.997459	0.993483	16.855	0.4	0.00707107	0.288596	0.978879	1.31952	0.199584	0.967949	1526
	SETD3	Q86TU7	Histone-lysine N-methyltransferase setd3 OS=Homo sapiens GN=SETD3 PE=1 SV=1	67	16.675	1.77636e-15	0.0353553	1.00015	16.7167	0.0416667	0.0832666	0.501234	1	1.03045	16.74	0.065	0.08	0.30793	0.997459	1.04716	16.665	-0.01	0.00707107	0.758181	0.978879	0.993098	0.611479	0.967949	1986
	OXND1	Q96HP4	Oxidoreductase NAD-binding domain-containing protein 1 OS=Homo sapiens GN=OXNAD1 PE=1 SV=1	35	16.175	1.77636e-15	0.162635	1.00318	16.2167	0.0416667	0.150444	0.798318	1	1.03302	16.3333	0.158333	0.0907377	0.377298	0.997459	1.11745	16.27	0.095	0.0282843	0.558724	0.978879	1.06817	0.532822	0.967949	4629
	IF4G2	P78344	Eukaryotic translation initiation factor 4 gamma 2 OS=Homo sapiens GN=EIF4G2 PE=1 SV=1	102	16.685	0	0.0777817	1.00073	16.7267	0.0416667	0.0208167	0.517702	1	1.02937	16.6533	-0.0316667	0.112398	0.76631	0.997459	0.980253	16.775	0.09	0.106066	0.416061	0.978879	1.06581	0.467749	0.967949	237
	1433G	P61981	14-3-3 protein gamma OS=Homo sapiens GN=YWHAG PE=1 SV=2	28	15.915	8.88178e-16	0.00707107	1.00001	15.9567	0.0416667	0.0057735	0.0230803	1	1.02931	16.0433	0.128333	0.0450925	0.0348806	0.997459	1.09339	15.93	0.015	0.0565685	0.771742	0.978879	1.01084	0.021783	0.950951	445
	NUP85	Q9BW27	Nuclear pore complex protein Nup85 OS=Homo sapiens GN=NUP85 PE=1 SV=1	75	16.455	1.77636e-15	0.00707107	1.00001	16.4967	0.0416667	0.0057735	0.0230803	1	1.02931	16.36	-0.095	0.0964365	0.229372	0.997459	0.937683	16.505	0.05	0.0212132	0.157758	0.978879	1.03532	0.0752001	0.967949	1277
	ODO2	P36957	Dihydrolipoyllysine-residue succinyltransferase component of 2-oxoglutarate dehydrogenase complex, mitochondrial OS=Homo sapiens GN=DLST PE=1 SV=4	49	17.185	0	0.304056	1.01113	17.2267	0.0416667	0.0896289	0.867688	1	1.03064	17.18	-0.005	0.340441	0.991887	1	1.01469	17.38	0.195	0.0282843	0.529612	0.978879	1.14483	0.803514	0.970455	1631
	STX7	O15400-2	Isoform 2 of Syntaxin-7 OS=Homo sapiens GN=STX7	27	16.165	1.77636e-15	0.0353553	1.00015	16.2067	0.0416667	0.0650641	0.424099	1	1.03	16.2467	0.0816667	0.0416333	0.113423	0.997459	1.05853	16.135	-0.03	0.0353553	0.485504	0.978879	0.979567	0.165191	0.967949	2603
	OTUL	Q96BN8	Ubiquitin thioesterase otulin OS=Homo sapiens GN=OTULIN PE=1 SV=3	40	16.115	8.88178e-16	0.176777	1.00376	16.1567	0.0416667	0.0450925	0.795736	1	1.02964	16.1667	0.0516667	0.0929157	0.754303	0.997459	1.03788	16.15	0.035	0.113137	0.838841	0.982239	1.02613	0.954417	0.983787	2902
	YBOX3	P16989	Y-box-binding protein 3 OS=Homo sapiens GN=YBX3 PE=1 SV=4	40	16.415	1.77636e-15	0.0636396	1.00049	16.4567	0.0416667	0.120968	0.650734	1	1.03168	16.3833	-0.0316667	0.138684	0.753846	0.997459	0.98127	16.5	0.085	0.127279	0.513359	0.978879	1.06275	0.742721	0.967949	2972
	TRAM1	Q15629-2	Isoform 2 of Translocating chain-associated membrane protein 1 OS=Homo sapiens GN=TRAM1	40	17.145	0	0.148492	1.00265	17.1867	0.0416667	0.257747	0.817219	1	1.04012	17.06	-0.085	0.25632	0.678246	0.997459	0.952833	17.405	0.26	0.26163	0.382593	0.978879	1.20734	0.528334	0.967949	3257
	RAB32	Q13637	Ras-related protein Rab-32 OS=Homo sapiens GN=RAB32 PE=1 SV=3	25	17.595	0	0.0494975	1.00029	17.6367	0.0416667	0.106927	0.571155	1	1.03117	17.6167	0.0216667	0.251064	0.887527	0.997459	1.02519	17.7	0.105	0.0565685	0.191264	0.978879	1.07591	0.90375	0.979123	3390
	GBG12	Q9UBI6	Guanine nucleotide-binding protein G(I)/G(S)/G(O) subunit gamma-12 OS=Homo sapiens GN=GNG12 PE=1 SV=3	8	17.255	0	0.0777817	1.00073	17.2967	0.0416667	0.168028	0.725136	1	1.03402	17.2967	0.0416667	0.26839	0.797426	0.997459	1.04156	17.075	-0.18	0.13435	0.282116	0.978879	0.884617	0.615289	0.967949	4445
	NECP2	Q9NVZ3-4	Isoform 4 of Adaptin ear-binding coat-associated protein 2 OS=Homo sapiens GN=NECAP2	25	16.145	0	0.00707107	1.00001	16.1867	0.0416667	0.0208167	0.0603815	1	1.02937	15.9167	-0.228333	0.276466	0.281285	0.997459	0.863743	16.155	0.01	0.0636396	0.929553	0.994704	1.00745	0.252489	0.967949	5210
	HM20A	Q9NP66	High mobility group protein 20A OS=Homo sapiens GN=HMG20A PE=1 SV=1	40	15.915	8.88178e-16	0.0212132	1.00005	15.9567	0.0416667	0.0723418	0.430322	1	1.03017	16.1133	0.198333	0.181475	0.196844	0.997459	1.15356	15.91	-0.005	0.0707107	0.937342	0.994704	0.997139	0.250481	0.967949	4326
	ITPR3	Q14573	Inositol 1,4,5-trisphosphate receptor type 3 OS=Homo sapiens GN=ITPR3 PE=1 SV=2	304	16.125	0	0.148492	1.00265	16.1667	0.0416667	0.0763763	0.764436	1	1.03027	16.1733	0.0483333	0.10504	0.720596	0.997459	1.0359	16.095	-0.03	0.13435	0.858885	0.983849	0.981544	0.843291	0.971124	233
	RPA1	O95602	DNA-directed RNA polymerase I subunit RPA1 OS=Homo sapiens GN=POLR1A PE=1 SV=2	195	16.175	0	0.106066	1.00135	16.2167	0.0416667	0.100167	0.65253	1	1.03096	16.1633	-0.0116667	0.0945163	0.867083	0.997459	0.99338	16.275	0.1	0.00707107	0.385136	0.978879	1.07178	0.541698	0.967949	775
	PICAL	Q13492-2	Isoform 2 of Phosphatidylinositol-binding clathrin assembly protein OS=Homo sapiens GN=PICALM	69	16.105	0	0.00707107	1.00001	16.1467	0.0416667	0.0723418	0.42265	1	1.03017	16.11	0.005	0.09	1	1	1.00477	16.11	0.005	0	1	1	1.00347	0.833392	0.970455	1095
	YTHD1	Q9BYJ9	YTH domain-containing family protein 1 OS=Homo sapiens GN=YTHDF1 PE=1 SV=1	61	16.485	0	0.120208	1.00174	16.5267	0.0416667	0.115902	0.756999	1	1.03155	16.5433	0.0583333	0.0702377	0.627136	0.997459	1.04208	16.455	-0.03	0.0212132	0.795302	0.978879	0.979473	0.754716	0.967949	2469
	MYDGF	Q969H8	Myeloid-derived growth factor OS=Homo sapiens GN=MYDGF PE=1 SV=1	19	17.945	0	0.148492	1.00265	17.9867	0.0416667	0.0503322	0.761734	1	1.02972	17.7533	-0.191667	0.241316	0.355373	0.997459	0.883946	18.055	0.11	0.0212132	0.496935	0.978879	1.07929	0.23168	0.967949	3028
	TRUA	Q9Y606-2	Isoform 2 of tRNA pseudouridine synthase A, mitochondrial OS=Homo sapiens GN=PUS1	44	16.645	0	0.176777	1.00376	16.6867	0.0416667	0.0945163	0.814135	1	1.03076	16.94	0.295	0.242693	0.221215	0.997459	1.23823	16.595	-0.05	0.0494975	0.746134	0.978879	0.966221	0.179069	0.967949	3337
	CORO7	P57737-3	Isoform 3 of Coronin-7 OS=Homo sapiens GN=CORO7	114	16.415	0	0.120208	1.00174	16.4567	0.0416667	0.196554	0.782622	1	1.03552	16.7033	0.288333	0.305669	0.241567	0.997459	1.23972	16.215	-0.2	0.0212132	0.256878	0.978879	0.870598	0.188964	0.967949	3511
	LCMT1	Q9UIC8-2	Isoform 2 of Leucine carboxyl methyltransferase 1 OS=Homo sapiens GN=LCMT1	41	17.055	0	0.13435	1.00217	17.0967	0.0416667	0.191398	0.79514	1	1.03546	17.2667	0.211667	0.226789	0.266039	0.997459	1.16734	16.985	-0.07	0.0353553	0.599957	0.978879	0.952781	0.390723	0.967949	3610
	PSMF1	Q92530	Proteasome inhibitor PI31 subunit OS=Homo sapiens GN=PSMF1 PE=1 SV=2	30	16.285	0	0.233345	1.00655	16.3267	0.0416667	0.0802081	0.833196	1	1.03037	16.48	0.195	0.268514	0.448694	0.997459	1.15776	16.18	-0.105	0.0424264	0.629341	0.978879	0.930006	0.407771	0.967949	4251
	ZMAT2	Q96NC0	Zinc finger matrin-type protein 2 OS=Homo sapiens GN=ZMAT2 PE=1 SV=1	24	16.305	1.77636e-15	0.162635	1.00318	16.3467	0.0416667	0.225906	0.85413	1	1.03766	16.34	0.035	0.03	0.829354	0.997459	1.0247	16.345	0.04	0.0919239	0.797125	0.978879	1.02916	0.992579	0.997589	4411
	UQCC1	Q9NVA1	Ubiquinol-cytochrome-c reductase complex assembly factor 1 OS=Homo sapiens GN=UQCC1 PE=1 SV=3	35	16.735	0	0.00707107	1.00001	16.7767	0.0416667	0.119304	0.587457	1	1.03162	16.9967	0.261667	0.145029	0.0860574	0.997459	1.2029	16.71	-0.025	0.113137	0.7716	0.978879	0.984332	0.0885043	0.967949	4632
	RTCA	O00442-2	Isoform 2 of RNA 3'-terminal phosphate cyclase OS=Homo sapiens GN=RTCA	41	15.455	0	0.360624	1.01566	15.4967	0.0416667	0.184481	0.912943	1	1.03501	15.39	-0.065	0.266271	0.84912	0.997459	0.966719	15.605	0.15	0.0636396	0.65735	0.978879	1.11011	0.796369	0.970455	2396
	RL8	P62917	60S ribosomal protein L8 OS=Homo sapiens GN=RPL8 PE=1 SV=2	28	16.505	-1.77636e-15	0.233345	1.00655	16.5467	0.0416667	0.135769	0.8473	1	1.03236	16.6867	0.181667	0.202073	0.463539	0.997459	1.14154	16.38	-0.125	0.0141421	0.587072	0.978879	0.917026	0.341304	0.967949	556
	PLCB3	Q01970	1-phosphatidylinositol 4,5-bisphosphate phosphodiesterase beta-3 OS=Homo sapiens GN=PLCB3 PE=1 SV=2	139	15.725	-8.88178e-16	0.13435	1.00217	15.7667	0.0416667	0.0351188	0.737189	1	1.02951	15.72	-0.005	0.131149	0.97057	0.997459	0.999269	15.785	0.06	0.0777817	0.651032	0.978879	1.04322	0.868284	0.972564	693
	GNPI1	P46926	Glucosamine-6-phosphate isomerase 1 OS=Homo sapiens GN=GNPDA1 PE=1 SV=1	33	16.605	0	0.0212132	1.00005	16.6467	0.0416667	0.0763763	0.500122	1	1.03027	16.5367	-0.0683333	0.150444	0.509144	0.997459	0.957184	16.71	0.105	0.0848528	0.3251	0.978879	1.07642	0.404864	0.967949	881
	FAF1	Q9UNN5	FAS-associated factor 1 OS=Homo sapiens GN=FAF1 PE=1 SV=2	74	16.585	0	0.0212132	1.00005	16.6267	0.0416667	0.0351188	0.297502	1	1.02951	16.5667	-0.0183333	0.0960902	0.772435	0.997459	0.988841	16.685	0.1	0.0494975	0.174155	0.978879	1.07209	0.349003	0.967949	2110
	DLRB1	Q9NP97	Dynein light chain roadblock-type 1 OS=Homo sapiens GN=DYNLRB1 PE=1 SV=3	11	16.355	0	0.0777817	1.00073	16.3967	0.0416667	0.209841	0.800487	1	1.03641	16.36	0.005	0.115326	1	1	1.00558	16.105	-0.25	0.120208	0.169878	0.978879	0.842356	0.270128	0.967949	2574
	PROF2	P35080	Profilin-2 OS=Homo sapiens GN=PFN2 PE=1 SV=3	15	16.085	-1.77636e-15	0.00707107	1.00001	16.1267	0.0416667	0.165025	0.704736	1	1.03386	16.25	0.165	0.137477	0.157762	0.997459	1.12453	16.02	-0.065	0.155563	0.660191	0.978879	0.958725	0.344831	0.967949	2325
	LSM12	Q3MHD2	Protein LSM12 homolog OS=Homo sapiens GN=LSM12 PE=1 SV=2	22	17.045	-1.77636e-15	0.0494975	1.00029	17.0867	0.0416667	0.10116	0.584686	1	1.03097	17.04	-0.005	0.230651	0.973985	0.997459	1.00526	17.19	0.145	0.0565685	0.114315	0.978879	1.10616	0.712361	0.967949	3862
	PPHLN	Q8NEY8-2	Isoform 2 of Periphilin-1 OS=Homo sapiens GN=PPHLN1	43	17.545	-1.77636e-15	0.304056	1.01113	17.5867	0.0416667	0.241316	0.902062	1	1.03873	17.6933	0.148333	0.375411	0.672341	0.997459	1.13219	17.46	-0.085	0.0141421	0.752799	0.978879	0.942807	0.83529	0.970455	4767
	SFR19	Q9H7N4	Splicing factor, arginine/serine-rich 19 OS=Homo sapiens GN=SCAF1 PE=1 SV=3	139	16.48	1.77636e-15	0.141421	1.0024	16.52	0.04	0.0173205	0.757826	1	1.02816	16.4567	-0.0233333	0.051316	0.855437	0.997459	0.98437	16.485	0.005	0.0353553	0.968463	1	1.00362	0.725522	0.967949	2097
	RUVB2	Q9Y230	RuvB-like 2 OS=Homo sapiens GN=RUVBL2 PE=1 SV=3	51	17.08	1.77636e-15	0.19799	1.00471	17.12	0.04	0.175784	0.838154	1	1.0331	17.14	0.06	0.1249	0.748998	0.997459	1.04504	16.99	-0.09	0.0141421	0.636134	0.978879	0.939545	0.721179	0.967949	484
	RCC2	Q9P258	Protein RCC2 OS=Homo sapiens GN=RCC2 PE=1 SV=2	56	16.8	1.77636e-15	0.113137	1.00154	16.84	0.04	0.0964365	0.721804	1	1.02963	16.9367	0.136667	0.109697	0.301444	0.997459	1.10145	16.775	-0.025	0.0494975	0.811907	0.978994	0.98311	0.344586	0.967949	516
	ARAF	P10398	Serine/threonine-protein kinase A-Raf OS=Homo sapiens GN=ARAF PE=1 SV=2	68	16.62	1.77636e-15	0.0565685	1.00038	16.66	0.04	0.164621	0.727541	1	1.03268	16.5933	-0.0266667	0.0737111	0.681365	0.997459	0.982533	16.59	-0.03	0	0.590334	0.978879	0.97942	0.85551	0.971124	3821
	RPN1	P04843	Dolichyl-diphosphooligosaccharide--protein glycosyltransferase subunit 1 OS=Homo sapiens GN=RPN1 PE=1 SV=1	69	17.19	1.77636e-15	0.113137	1.00154	17.23	0.04	0.087178	0.717137	1	1.02938	17.16	-0.03	0.113578	0.796085	0.997459	0.981473	17.25	0.06	0.0141421	0.58962	0.978879	1.04249	0.719628	0.967949	382
	ATX2L	Q8WWM7	Ataxin-2-like protein OS=Homo sapiens GN=ATXN2L PE=1 SV=2	113	16.4	1.77636e-15	0.212132	1.00541	16.44	0.04	0.101489	0.837023	1	1.0298	16.4967	0.0966667	0.159478	0.644161	0.997459	1.0736	16.29	-0.11	0.0707107	0.595202	0.978879	0.927145	0.502585	0.967949	714
	SUV3	Q8IYB8	ATP-dependent RNA helicase SUPV3L1, mitochondrial OS=Homo sapiens GN=SUPV3L1 PE=1 SV=1	88	16.9	0	0.127279	1.00195	16.94	0.04	0.0781025	0.739836	1	1.02913	17.0267	0.126667	0.177858	0.424853	0.997459	1.09743	17.01	0.11	0.0141421	0.434739	0.978879	1.07925	0.666073	0.967949	1393
	PCID2	Q5JVF3-2	Isoform 2 of PCI domain-containing protein 2 OS=Homo sapiens GN=PCID2	46	17.15	1.77636e-15	0.0424264	1.00022	17.19	0.04	0.0458258	0.406375	1	1.02846	17.07	-0.08	0.141067	0.437093	0.997459	0.949055	17.165	0.015	0.00707107	0.704815	0.978879	1.01046	0.443234	0.967949	2250
	PABP2	Q86U42	Polyadenylate-binding protein 2 OS=Homo sapiens GN=PABPN1 PE=1 SV=3	33	17.01	1.77636e-15	0.0848528	1.00086	17.05	0.04	0.1	0.668474	1	1.02976	16.99	-0.02	0.121655	0.842934	0.997459	0.988609	16.975	-0.035	0.0212132	0.663492	0.978879	0.976085	0.828154	0.970455	2880
	SF3B6	Q9Y3B4	Splicing factor 3B subunit 6 OS=Homo sapiens GN=SF3B6 PE=1 SV=1	15	17.4	1.77636e-15	0.0424264	1.00022	17.44	0.04	0.0264575	0.386685	1	1.02823	17.3833	-0.0166667	0.11547	0.835967	0.997459	0.990593	17.455	0.055	0.0494975	0.35759	0.978879	1.03916	0.682471	0.967949	3617
	MSI2H	Q96DH6-2	Isoform 2 of RNA-binding protein Musashi homolog 2 OS=Homo sapiens GN=MSI2	28	16.97	1.77636e-15	0.0141421	1.00002	17.01	0.04	0.122882	0.630932	1	1.03057	17.06	0.09	0.0964365	0.245269	0.997459	1.06594	16.905	-0.065	0.0212132	0.0843885	0.978879	0.955997	0.373298	0.967949	4407
	RCN3	Q96D15	Reticulocalbin-3 OS=Homo sapiens GN=RCN3 PE=1 SV=1	37	16.04	8.88178e-16	0.141421	1.0024	16.08	0.04	0.072111	0.761301	1	1.02896	16.1933	0.153333	0.28589	0.485942	0.997459	1.12642	15.965	-0.075	0.0636396	0.590041	0.978879	0.949804	0.591524	0.967949	4898
	AN13A	Q8IZ07	Ankyrin repeat domain-containing protein 13A OS=Homo sapiens GN=ANKRD13A PE=1 SV=3	68	15.81	8.88178e-16	0.0707107	1.0006	15.85	0.04	0.141067	0.704121	1	1.03142	15.9967	0.186667	0.345012	0.450283	0.997459	1.15991	15.715	-0.095	0.0494975	0.273756	0.978879	0.936548	0.573264	0.967949	5023
	TRI56	Q9BRZ2	E3 ubiquitin-protein ligase TRIM56 OS=Homo sapiens GN=TRIM56 PE=1 SV=3	81	15.93	0	0.155563	1.00291	15.97	0.04	0.173494	0.808725	1	1.03301	16.0433	0.113333	0.158219	0.501339	0.997459	1.08601	15.705	-0.225	0.0353553	0.277299	0.978879	0.855723	0.19766	0.967949	3307
	CRLF3	Q8IUI8	Cytokine receptor-like factor 3 OS=Homo sapiens GN=CRLF3 PE=1 SV=2	50	15.79	8.88178e-16	0.0141421	1.00002	15.83	0.04	0.06245	0.38456	1	1.02876	15.8967	0.106667	0.142244	0.323133	0.997459	1.08029	15.735	-0.055	0.0777817	0.496935	0.978879	0.963294	0.371704	0.967949	3547
	RBM39	Q14498-2	Isoform 2 of RNA-binding protein 39 OS=Homo sapiens GN=RBM39	59	16.18	0	0.0707107	1.0006	16.22	0.04	0.0264575	0.566896	1	1.02823	16.3033	0.123333	0.120968	0.246564	0.997459	1.09184	16.265	0.085	0.0636396	0.334907	0.978879	1.0612	0.428112	0.967949	671
	MA2A1	Q16706	Alpha-mannosidase 2 OS=Homo sapiens GN=MAN2A1 PE=1 SV=2	131	15.95	8.88178e-16	0.0141421	1.00002	15.99	0.04	0.0458258	0.268626	1	1.02846	16	0.05	0.175784	0.671628	0.997459	1.0405	16.005	0.055	0.0212132	0.1096	0.978879	1.03892	0.94665	0.982928	1270
	UACA	Q9BZF9-2	Isoform 2 of Uveal autoantigen with coiled-coil domains and ankyrin repeats OS=Homo sapiens GN=UACA	162	16.61	1.77636e-15	0.0848528	1.00086	16.65	0.04	0.173494	0.754966	1	1.03296	16.7367	0.126667	0.0378594	0.253375	0.997459	1.09202	16.57	-0.04	0.226274	0.846853	0.982625	0.978643	0.619859	0.967949	1544
	GDIA	P31150	Rab GDP dissociation inhibitor alpha OS=Homo sapiens GN=GDI1 PE=1 SV=2	51	16.13	0	0.0707107	1.0006	16.17	0.04	0.0781025	0.602371	1	1.02911	16.1867	0.0566667	0.137961	0.589761	0.997459	1.04318	16.035	-0.095	0.0353553	0.273752	0.978879	0.936413	0.414363	0.967949	1574
	IMA5	P52294	Importin subunit alpha-5 OS=Homo sapiens GN=KPNA1 PE=1 SV=3	60	15.51	0	0	1	15.55	0.04	0.0655744	0.401494	1	1.02882	15.4567	-0.0533333	0.0378594	0.134819	0.997459	0.963929	15.53	0.02	0.0848528	0.795167	0.978879	1.01484	0.303924	0.967949	1697
	SRSF4	Q08170	Serine/arginine-rich splicing factor 4 OS=Homo sapiens GN=SRSF4 PE=1 SV=2	57	17.66	0	0.155563	1.00291	17.7	0.04	0.08	0.781718	1	1.02917	17.8133	0.153333	0.140119	0.374716	0.997459	1.11563	17.545	-0.115	0.00707107	0.485618	0.978879	0.923388	0.172099	0.967949	2767
	PMM2	O15305	Phosphomannomutase 2 OS=Homo sapiens GN=PMM2 PE=1 SV=1	28	17.34	0	0.155563	1.00291	17.38	0.04	0.160935	0.80383	1	1.03235	17.2533	-0.0866667	0.240069	0.658262	0.997459	0.950682	17.535	0.195	0.106066	0.295973	0.978879	1.14627	0.470284	0.967949	3211
	SMD3	P62318	Small nuclear ribonucleoprotein Sm D3 OS=Homo sapiens GN=SNRPD3 PE=1 SV=1	14	16.88	0	0.0282843	1.0001	16.92	0.04	0.0458258	0.314561	1	1.02846	16.97	0.09	0.1	0.256819	0.997459	1.06608	16.82	-0.06	0	0.204833	0.978879	0.959264	0.174892	0.967949	3241
	CU059	P57076	UPF0769 protein C21orf59 OS=Homo sapiens GN=C21orf59 PE=1 SV=1	33	15.4	0	0.0282843	1.0001	15.44	0.04	0.052915	0.353748	1	1.02857	15.4733	0.0733333	0.110151	0.37045	0.997459	1.05422	15.515	0.115	0.0353553	0.074494	0.978879	1.08314	0.48055	0.967949	3841
	WFS1	O76024	Wolframin OS=Homo sapiens GN=WFS1 PE=1 SV=2	100	16.21	-1.77636e-15	0.212132	1.00541	16.25	0.04	0.230651	0.857358	1	1.03711	16.2833	0.0733333	0.295691	0.769033	0.997459	1.0666	16.055	-0.155	0.0353553	0.486738	0.978879	0.898267	0.745026	0.967949	4187
	SAE2	Q9UBT2	SUMO-activating enzyme subunit 2 OS=Homo sapiens GN=UBA2 PE=1 SV=2	71	16.64	-1.77636e-15	0.0141421	1.00002	16.68	0.04	0	0.155958	1	1.02811	16.6133	-0.0266667	0.0981495	0.686268	0.997459	0.983181	16.675	0.035	0.00707107	0.129048	0.978879	1.02456	0.520711	0.967949	380
	PRDX4	Q13162	Peroxiredoxin-4 OS=Homo sapiens GN=PRDX4 PE=1 SV=1	31	16.64	0	0	1	16.68	0.04	0.0781025	0.468631	1	1.02911	16.6033	-0.0366667	0.0585947	0.391699	0.997459	0.975445	16.525	-0.115	0.00707107	0.0276617	0.978879	0.923388	0.105696	0.967949	1063
	UFL1	O94874	E3 UFM1-protein ligase 1 OS=Homo sapiens GN=UFL1 PE=1 SV=2	90	16.53	0	0.0989949	1.00118	16.57	0.04	0.0793725	0.682624	1	1.02914	16.58	0.05	0.13	0.661912	0.997459	1.03807	16.57	0.04	0.0141421	0.669259	0.978879	1.02814	0.947927	0.982928	1182
	RU17	P08621	U1 small nuclear ribonucleoprotein 70 kDa OS=Homo sapiens GN=SNRNP70 PE=1 SV=2	52	17.03	0	0	1	17.07	0.04	0.04	0.225403	1	1.02838	17.04	0.01	0.0781025	0.845081	0.997459	1.00795	17.005	-0.025	0.0494975	0.605137	0.978879	0.98311	0.638545	0.967949	1749
	AT2C1	P98194-9	Isoform 9 of Calcium-transporting ATPase type 2C member 1 OS=Homo sapiens GN=ATP2C1	104	15.98	0	0.169706	1.00346	16.02	0.04	0.17088	0.818162	1	1.03296	16.1467	0.166667	0.124231	0.371164	0.997459	1.12528	16.055	0.075	0.0777817	0.647396	0.978879	1.05413	0.61334	0.967949	2645
	MTRR	Q9UBK8-2	Isoform B of Methionine synthase reductase OS=Homo sapiens GN=MTRR	78	16.78	-1.77636e-15	0.0565685	1.00038	16.82	0.04	0.122882	0.658207	1	1.03064	16.8433	0.0633333	0.0896289	0.404788	0.997459	1.04621	16.805	0.025	0.0494975	0.68512	0.978879	1.01778	0.894516	0.978102	2930
	ARPC3	O15145	Actin-related protein 2/3 complex subunit 3 OS=Homo sapiens GN=ARPC3 PE=1 SV=3	21	15.96	0	0.226274	1.00616	16	0.04	0.216564	0.860651	1	1.03577	15.6767	-0.283333	0.092376	0.306012	0.997459	0.8228	16	0.04	0.127279	0.852378	0.983698	1.03012	0.175236	0.967949	2953
	HOME3	Q9NSC5-2	Isoform 2 of Homer protein homolog 3 OS=Homo sapiens GN=HOMER3	39	17.46	0	0.0282843	1.0001	17.5	0.04	0.121244	0.631254	1	1.0305	17.5567	0.0966667	0.0404145	0.0540174	0.997459	1.06958	17.475	0.015	0.106066	0.875374	0.983849	1.01182	0.625816	0.967949	3914
	BRE	Q9NXR7	BRCA1-A complex subunit BRE OS=Homo sapiens GN=BRE PE=1 SV=2	44	16.46	0	0.0282843	1.0001	16.5	0.04	0.06245	0.406324	1	1.02876	16.6633	0.203333	0.197569	0.214004	0.997459	1.15848	16.495	0.035	0.0212132	0.305373	0.978879	1.02461	0.297157	0.967949	3923
	MMTA2	Q9BU76	Multiple myeloma tumor-associated protein 2 OS=Homo sapiens GN=MMTAG2 PE=1 SV=1	29	17.16	0	0.183848	1.00406	17.2	0.04	0.131149	0.819089	1	1.03093	17.26	0.1	0.122882	0.583213	0.997459	1.07433	17.115	-0.045	0.0636396	0.790284	0.978879	0.969761	0.66886	0.967949	4594
	TES	Q9UGI8	Testin OS=Homo sapiens GN=TES PE=1 SV=1	48	17.24	-1.77636e-15	0.0989949	1.00118	17.28	0.04	0.1253	0.720168	1	1.03071	17.4067	0.166667	0.147422	0.229586	0.997459	1.12631	17.115	-0.125	0.0212132	0.315128	0.978879	0.917054	0.158076	0.967949	987
	TOM34	Q15785	Mitochondrial import receptor subunit TOM34 OS=Homo sapiens GN=TOMM34 PE=1 SV=2	35	17.13	-1.77636e-15	0.0424264	1.00022	17.17	0.04	0.02	0.391874	1	1.02818	17.07	-0.06	0.0264575	0.253182	0.997459	0.959372	17.125	-0.005	0.0212132	0.899328	0.986065	0.996594	0.0232774	0.967949	1913
	STRN	O43815	Striatin OS=Homo sapiens GN=STRN PE=1 SV=4	86	16.27	-1.77636e-15	0.0141421	1.00002	16.31	0.04	0.0953939	0.545058	1	1.02963	16.35	0.08	0.160935	0.480406	0.997459	1.06138	16.225	-0.045	0.0353553	0.296585	0.978879	0.969435	0.648752	0.967949	2489
	NDUV3	P56181-2	Isoform 2 of NADH dehydrogenase [ubiquinone] flavoprotein 3, mitochondrial OS=Homo sapiens GN=NDUFV3	51	16.99	-1.77636e-15	0.0848528	1.00086	17.03	0.04	0.111355	0.682344	1	1.03017	17.15	0.16	0.0608276	0.169672	0.997459	1.11794	16.965	-0.025	0.0494975	0.760511	0.978879	0.98311	0.155186	0.967949	2512
	DD19B	Q9UMR2	ATP-dependent RNA helicase DDX19B OS=Homo sapiens GN=DDX19B PE=1 SV=1	54	16.24	-1.77636e-15	0.0565685	1.00038	16.28	0.04	0.0360555	0.49051	1	1.02833	16.3833	0.143333	0.106927	0.147071	0.997459	1.10645	16.24	-1.77636e-15	0.0565685	1	1	1.00038	0.180514	0.967949	3961
	NSUN2	Q08J23	tRNA (cytosine(34)-C(5))-methyltransferase OS=Homo sapiens GN=NSUN2 PE=1 SV=2	86	16.31	-1.77636e-15	0.0141421	1.00002	16.35	0.04	0.0556776	0.340468	1	1.02862	16.4033	0.0933333	0.0665833	0.128659	0.997459	1.06759	16.325	0.015	0.00707107	0.349886	0.978879	1.01046	0.26857	0.967949	173
	SH3G1	Q99961	Endophilin-A2 OS=Homo sapiens GN=SH3GL1 PE=1 SV=1	41	17.065	1.77636e-15	0.219203	1.00578	17.1033	0.0383333	0.175024	0.856295	1	1.03198	17.15	0.085	0.257099	0.722413	0.997459	1.07164	16.925	-0.14	0.0636396	0.527659	0.978879	0.907961	0.680962	0.967949	1725
	LKHA4	P09960	Leukotriene A-4 hydrolase OS=Homo sapiens GN=LTA4H PE=1 SV=2	69	17.345	1.77636e-15	0.0919239	1.00102	17.3833	0.0383333	0.0404145	0.660978	1	1.02719	17.3467	0.00166667	0.197315	0.990685	1	1.00725	17.325	-0.02	0.120208	0.844555	0.982239	0.987945	0.958341	0.985475	687
	EXOC4	Q96A65	Exocyst complex component 4 OS=Homo sapiens GN=EXOC4 PE=1 SV=1	111	16.955	1.77636e-15	0.0919239	1.00102	16.9933	0.0383333	0.0404145	0.660978	1	1.02719	16.9	-0.055	0.112694	0.596731	0.997459	0.964524	16.94	-0.015	0.0707107	0.872703	0.983849	0.990251	0.621224	0.967949	930
	LC7L3	O95232	Luc7-like protein 3 OS=Homo sapiens GN=LUC7L3 PE=1 SV=2	51	16.275	1.77636e-15	0.0919239	1.00102	16.3133	0.0383333	0.0802081	0.67813	1	1.02798	16.28	0.005	0.105357	0.959323	0.997459	1.00526	16.295	0.02	0.0212132	0.810788	0.978879	1.01401	0.951803	0.983376	1022
	VPP1	Q93050-3	Isoform 3 of V-type proton ATPase 116 kDa subunit a isoform 1 OS=Homo sapiens GN=ATP6V0A1	97	15.505	8.88178e-16	0.219203	1.00578	15.5433	0.0383333	0.118462	0.849539	1	1.02927	15.4733	-0.0316667	0.172143	0.868942	0.997459	0.982856	15.635	0.13	0.0212132	0.555078	0.978879	1.09435	0.698897	0.967949	2356
	FBN2	P35556	Fibrillin-2 OS=Homo sapiens GN=FBN2 PE=1 SV=3	315	14.185	8.88178e-16	0.106066	1.00135	14.2233	0.0383333	0.135031	0.748629	1	1.02993	14.07	-0.115	0.182483	0.439386	0.997459	0.92843	14.205	0.02	0.0777817	0.851247	0.983598	1.0147	0.592699	0.967949	2975
	TXND5	Q8NBS9	Thioredoxin domain-containing protein 5 OS=Homo sapiens GN=TXNDC5 PE=1 SV=2	48	16.945	0	0.120208	1.00174	16.9833	0.0383333	0.102632	0.728688	1	1.02864	17.0133	0.0683333	0.0550757	0.59157	0.997459	1.04901	16.91	-0.035	0.0848528	0.77721	0.978879	0.976876	0.64706	0.967949	476
	NBAS	A2RRP1	Neuroblastoma-amplified sequence OS=Homo sapiens GN=NBAS PE=1 SV=2	269	16.035	0	0.00707107	1.00001	16.0733	0.0383333	0.102144	0.579916	1	1.02866	16.05	0.015	0.01	0.183503	0.997459	1.01047	15.905	-0.13	0.0494975	0.161494	0.978879	0.9141	0.103131	0.967949	1117
	EXOC5	O00471	Exocyst complex component 5 OS=Homo sapiens GN=EXOC5 PE=1 SV=1	82	16.985	0	0.13435	1.00217	17.0233	0.0383333	0.0702377	0.739187	1	1.02774	16.9933	0.00833333	0.0404145	0.930339	0.997459	1.00606	16.985	1.77636e-15	0.0353553	0.965047	0.99964	1.00015	0.921572	0.980411	2119
	SUN2	Q9UH99-2	Isoform 2 of SUN domain-containing protein 2 OS=Homo sapiens GN=SUN2	83	16.235	1.77636e-15	0.190919	1.00438	16.2733	0.0383333	0.102632	0.827962	1	1.02864	16.1933	-0.0416667	0.125831	0.789011	0.997459	0.973983	16.31	0.075	0.127279	0.732407	0.978879	1.05541	0.78664	0.970404	3063
	MCES	O43148-2	Isoform 2 of mRNA cap guanine-N7 methyltransferase OS=Homo sapiens GN=RNMT	58	16.645	0	0.0212132	1.00005	16.6833	0.0383333	0.0986577	0.535193	1	1.02851	16.66	0.015	0.19975	0.897055	0.997459	1.01681	16.66	0.015	0.0141421	0.613571	0.978879	1.01048	0.983078	0.992803	3352
	RABEK	Q7Z6M1	Rab9 effector protein with kelch motifs OS=Homo sapiens GN=RABEPK PE=1 SV=1	41	16.215	0	0.190919	1.00438	16.2533	0.0383333	0.136137	0.817187	1	1.02993	16.4067	0.191667	0.276104	0.425208	0.997459	1.15637	16.21	-0.005	0	1	1	0.99654	0.63244	0.967949	3870
	ORC5	O43913	Origin recognition complex subunit 5 OS=Homo sapiens GN=ORC5 PE=1 SV=1	50	17.145	0	0.346482	1.01445	17.1833	0.0383333	0.231805	0.895664	1	1.03605	17.17	0.025	0.251197	0.936341	0.997459	1.02813	17.405	0.26	0.00707107	0.487337	0.978879	1.19749	0.698579	0.967949	3984
	ALG9	Q9H6U8-3	Isoform 3 of Alpha-1,2-mannosyltransferase ALG9 OS=Homo sapiens GN=ALG9	71	15.885	0	0.0353553	1.00015	15.9233	0.0383333	0.0493288	0.383201	1	1.02733	15.87	-0.015	0.052915	0.831911	0.997459	0.990098	15.87	-0.015	0.0141421	0.711723	0.978879	0.98968	0.483117	0.967949	4433
	AKA10	O43572	A-kinase anchor protein 10, mitochondrial OS=Homo sapiens GN=AKAP10 PE=1 SV=2	74	15.945	0	0.176777	1.00376	15.9833	0.0383333	0.161967	0.811727	1	1.03134	15.92	-0.025	0.101489	0.890612	0.997459	0.984453	16.055	0.11	0.0777817	0.564897	0.978879	1.08001	0.768832	0.967949	4519
	SAR1A	Q9NR31	GTP-binding protein SAR1a OS=Homo sapiens GN=SAR1A PE=1 SV=1	22	15.885	0	0.0636396	1.00049	15.9233	0.0383333	0.161967	0.702564	1	1.03134	15.8367	-0.0483333	0.234592	0.76998	0.997459	0.975798	15.735	-0.15	0.00707107	0.165905	0.978879	0.901256	0.655919	0.967949	1405
	JIP4	O60271-2	Isoform 2 of C-Jun-amino-terminal kinase-interacting protein 4 OS=Homo sapiens GN=SPAG9	145	16.515	0	0.0212132	1.00005	16.5533	0.0383333	0.0550757	0.401735	1	1.02743	16.5267	0.0116667	0.0472582	0.782792	0.997459	1.00848	16.515	0	0.00707107	1	1	1.00001	0.739805	0.967949	429
	SIAS	Q9NR45	Sialic acid synthase OS=Homo sapiens GN=NANS PE=1 SV=2	40	16.565	0	0.0777817	1.00073	16.6033	0.0383333	0.125033	0.709602	1	1.02946	16.6	0.035	0.08	0.664057	0.997459	1.02561	16.42	-0.145	0.0424264	0.150476	0.978879	0.904575	0.222153	0.967949	1247
	NLTP	P22307-8	Isoform 8 of Non-specific lipid-transfer protein OS=Homo sapiens GN=SCP2	56	17.115	-1.77636e-15	0.0919239	1.00102	17.1533	0.0383333	0.217332	0.804867	1	1.03461	17.1933	0.0783333	0.232451	0.638799	0.997459	1.06472	16.91	-0.205	0.127279	0.218422	0.978879	0.869227	0.478808	0.967949	1427
	COIL	P38432	Coilin OS=Homo sapiens GN=COIL PE=1 SV=1	63	16.905	-1.77636e-15	0.120208	1.00174	16.9433	0.0383333	0.0585947	0.692505	1	1.0275	16.95	0.045	0.0264575	0.670534	0.997459	1.0318	16.895	-0.01	0.162635	0.976261	1	0.996249	0.876869	0.973771	2507
	MESD	Q14696	LDLR chaperone MESD OS=Homo sapiens GN=MESDC2 PE=1 SV=2	26	17.215	0	0.00707107	1.00001	17.2533	0.0383333	0.137961	0.701611	1	1.03011	17.3333	0.118333	0.136504	0.269703	0.997459	1.08875	17.19	-0.025	0.0565685	0.677171	0.978879	0.983198	0.564716	0.967949	3253
	VAV2	P52735-2	Isoform 2 of Guanine nucleotide exchange factor VAV2 OS=Homo sapiens GN=VAV2	100	16.045	-1.77636e-15	0.0636396	1.00049	16.0833	0.0383333	0.105987	0.648571	1	1.02876	15.9033	-0.141667	0.192959	0.335971	0.997459	0.911991	16.13	0.085	0.0141421	0.298934	0.978879	1.06071	0.301718	0.967949	975
	UBXN4	Q92575	UBX domain-containing protein 4 OS=Homo sapiens GN=UBXN4 PE=1 SV=2	57	16.295	-1.77636e-15	0.0353553	1.00015	16.3333	0.0383333	0.0404145	0.357082	1	1.02719	16.3433	0.0483333	0.0472582	0.288193	0.997459	1.03444	16.28	-0.015	0.0848528	0.847771	0.982625	0.990513	0.531758	0.967949	3152
	ERI3	O43414	ERI1 exoribonuclease 3 OS=Homo sapiens GN=ERI3 PE=1 SV=2	37	16.755	-1.77636e-15	0.26163	1.00823	16.7933	0.0383333	0.259679	0.885381	1	1.03784	16.61	-0.145	0.412189	0.663647	0.997459	0.930367	16.97	0.215	0.0282843	0.450764	0.978879	1.16082	0.647336	0.967949	3646
	PPM1F	P49593	Protein phosphatase 1F OS=Homo sapiens GN=PPM1F PE=1 SV=3	50	14.545	-8.88178e-16	0.120208	1.00174	14.5833	0.0383333	0.0776745	0.737452	1	1.02793	14.7467	0.201667	0.183394	0.235506	0.997459	1.15611	14.39	-0.155	0.254558	0.544534	0.978879	0.905132	0.217257	0.967949	4773
	IF2B1	Q9NZI8	Insulin-like growth factor 2 mRNA-binding protein 1 OS=Homo sapiens GN=IGF2BP1 PE=1 SV=2	63	16.755	-1.77636e-15	0.0353553	1.00015	16.7933	0.0383333	0.0702377	0.480683	1	1.02774	16.76	0.005	0.0519615	0.906419	0.997459	1.00391	16.8	0.045	0.0565685	0.456844	0.978879	1.03208	0.77482	0.968324	1500
	TRI16	O95361	Tripartite motif-containing protein 16 OS=Homo sapiens GN=TRIM16 PE=1 SV=3	64	16.575	-1.77636e-15	0.162635	1.00318	16.6133	0.0383333	0.0929157	0.800245	1	1.02836	16.82	0.245	0.112694	0.230263	0.997459	1.18747	16.555	-0.02	0.0636396	0.892843	0.98552	0.986713	0.100932	0.967949	2614
	GLYM	P34897-3	Isoform 3 of Serine hydroxymethyltransferase, mitochondrial OS=Homo sapiens GN=SHMT2	53	16.23	1.77636e-15	0.0141421	1.00002	16.2667	0.0366667	0.051316	0.343439	1	1.02617	16.4933	0.263333	0.085049	0.0290374	0.997459	1.20164	16.22	-0.01	0.0141421	0.552786	0.978879	0.993116	0.00455755	0.841336	212
	UBP7	Q93009-3	Isoform 3 of Ubiquitin carboxyl-terminal hydrolase 7 OS=Homo sapiens GN=USP7	126	16.41	1.77636e-15	0.113137	1.00154	16.4467	0.0366667	0.0896289	0.740052	1	1.02708	16.39	-0.02	0.135277	0.870931	0.997459	0.989115	16.475	0.065	0.0212132	0.563773	0.978879	1.04614	0.813264	0.970455	418
	NTF2	P61970	Nuclear transport factor 2 OS=Homo sapiens GN=NUTF2 PE=1 SV=1	14	17.08	1.77636e-15	0.0707107	1.0006	17.1167	0.0366667	0.135031	0.718849	1	1.02874	17.15	0.07	0.113578	0.458619	0.997459	1.05192	16.945	-0.135	0.0636396	0.183971	0.978879	0.911113	0.298064	0.967949	2989
	ANR50	Q9ULJ7	Ankyrin repeat domain-containing protein 50 OS=Homo sapiens GN=ANKRD50 PE=1 SV=4	156	15.74	8.88178e-16	0.0707107	1.0006	15.7767	0.0366667	0.125033	0.704367	1	1.02835	15.8467	0.106667	0.158219	0.384302	0.997459	1.08111	15.675	-0.065	0.00707107	0.415805	0.978879	0.955951	0.506278	0.967949	2291
	SET	Q01105	Protein SET OS=Homo sapiens GN=SET PE=1 SV=3	33	16.4	1.77636e-15	0.169706	1.00346	16.4367	0.0366667	0.0550757	0.812302	1	1.02624	16.4067	0.00666667	0.245832	0.973706	0.997459	1.01413	16.185	-0.215	0.0212132	0.320474	0.978879	0.861593	0.411754	0.967949	167
	KYNU	Q16719	Kynureninase OS=Homo sapiens GN=KYNU PE=1 SV=1	52	16.9	1.77636e-15	0.183848	1.00406	16.9367	0.0366667	0.164418	0.840449	1	1.0301	16.8167	-0.0833333	0.254231	0.700813	0.997459	0.954	17.055	0.155	0.120208	0.437541	0.978879	1.11535	0.635612	0.967949	771
	LAMC1	P11047	Laminin subunit gamma-1 OS=Homo sapiens GN=LAMC1 PE=1 SV=3	178	16.27	0	0.0282843	1.0001	16.3067	0.0366667	0.120139	0.655833	1	1.02812	16.4533	0.183333	0.0814453	0.0461376	0.997459	1.1367	16.195	-0.075	0.0494975	0.235373	0.978879	0.949622	0.0710719	0.967949	996
	ITPR2	Q14571	Inositol 1,4,5-trisphosphate receptor type 2 OS=Homo sapiens GN=ITPR2 PE=1 SV=2	308	14.81	8.88178e-16	0.0424264	1.00022	14.8467	0.0366667	0.161658	0.739103	1	1.03008	14.87	0.06	0.121655	0.496895	0.997459	1.0449	14.8	-0.01	0.0424264	0.835601	0.982239	0.993307	0.905378	0.979428	1065
	ARHG1	Q92888-3	Isoform 3 of Rho guanine nucleotide exchange factor 1 OS=Homo sapiens GN=ARHGEF1	104	16.58	1.77636e-15	0.0707107	1.0006	16.6167	0.0366667	0.0814453	0.636157	1	1.02684	16.6233	0.0433333	0.0763763	0.571884	0.997459	1.03145	16.59	0.01	0.0424264	0.88262	0.983849	1.00717	0.895574	0.978384	1210
	RL38	P63173	60S ribosomal protein L38 OS=Homo sapiens GN=RPL38 PE=1 SV=2	8	17.47	1.77636e-15	0.311127	1.01165	17.5067	0.0366667	0.265016	0.903862	1	1.03701	17.75	0.28	0.524309	0.508665	0.997459	1.26476	17.305	-0.165	0.0777817	0.588295	0.978879	0.892577	0.614618	0.967949	2334
	OTUD4	Q01804	OTU domain-containing protein 4 OS=Homo sapiens GN=OTUD4 PE=1 SV=4	124	16.15	1.77636e-15	0.0141421	1.00002	16.1867	0.0366667	0.0351188	0.210929	1	1.02594	16.1167	-0.0333333	0.179258	0.77843	0.997459	0.982076	16.22	0.07	0	0.0903345	0.978879	1.04972	0.729218	0.967949	2995
	ARP5L	Q9BPX5	Actin-related protein 2/3 complex subunit 5-like protein OS=Homo sapiens GN=ARPC5L PE=1 SV=1	17	16.56	0	0.127279	1.00195	16.5967	0.0366667	0.113725	0.772566	1	1.02784	16.7267	0.166667	0.0550757	0.290949	0.997459	1.12301	16.595	0.035	0.0212132	0.764153	0.978879	1.02461	0.248344	0.967949	3037
	A16L1	Q676U5	Autophagy-related protein 16-1 OS=Homo sapiens GN=ATG16L1 PE=1 SV=2	68	16.02	8.88178e-16	0.268701	1.00868	16.0567	0.0366667	0.270986	0.893682	1	1.03795	16.08	0.06	0.215174	0.817832	0.997459	1.05018	16.29	0.27	0.113137	0.370482	0.978879	1.20766	0.65757	0.967949	4160
	GSHR	P00390-2	Isoform Cytoplasmic of Glutathione reductase, mitochondrial OS=Homo sapiens GN=GSR	52	15.93	0	0.254558	1.00779	15.9667	0.0366667	0.300888	0.894069	1	1.0408	15.9233	-0.00666667	0.100167	0.97677	0.997459	0.996986	16.225	0.295	0.0494975	0.341165	0.978879	1.22725	0.460953	0.967949	1685
	MSH6	P52701	DNA mismatch repair protein Msh6 OS=Homo sapiens GN=MSH6 PE=1 SV=2	153	16.39	0	0.0565685	1.00038	16.4267	0.0366667	0.0680686	0.565709	1	1.0265	16.3033	-0.0866667	0.147422	0.431113	0.997459	0.945029	16.53	0.14	0.0565685	0.131757	0.978879	1.10233	0.192983	0.967949	303
	MRCKA	Q5VT25	Serine/threonine-protein kinase MRCK alpha OS=Homo sapiens GN=CDC42BPA PE=1 SV=1	197	16	-8.88178e-16	0.183848	1.00406	16.0367	0.0366667	0.180093	0.844198	1	1.03109	16.1233	0.123333	0.0763763	0.509729	0.997459	1.09026	16.03	0.03	0.0424264	0.856404	0.983849	1.02123	0.759695	0.967949	1774
	CSN6	Q7L5N1	COP9 signalosome complex subunit 6 OS=Homo sapiens GN=COPS6 PE=1 SV=1	36	17	0	0	1	17.0367	0.0366667	0.0152753	0.0532707	1	1.02578	16.9433	-0.0566667	0.10116	0.434275	0.997459	0.96308	17.04	0.04	0.0424264	0.409666	0.978879	1.02834	0.311717	0.967949	1984
	TRM1L	Q7Z2T5	TRMT1-like protein OS=Homo sapiens GN=TRMT1L PE=1 SV=2	82	15.8	0	0.226274	1.00616	15.8367	0.0366667	0.151438	0.863027	1	1.02958	15.78	-0.02	0.17088	0.92604	0.997459	0.990882	15.89	0.09	0.0989949	0.677141	0.978879	1.06562	0.895869	0.978384	2074
	TMX1	Q9H3N1	Thioredoxin-related transmembrane protein 1 OS=Homo sapiens GN=TMX1 PE=1 SV=1	32	17.38	0	0.19799	1.00471	17.4167	0.0366667	0.135769	0.84443	1	1.02879	17.32	-0.06	0.286182	0.800269	0.997459	0.972017	17.485	0.105	0.00707107	0.590271	0.978879	1.0755	0.830678	0.970455	2568
	CTNL1	Q9UBT7-2	Isoform 2 of Alpha-catulin OS=Homo sapiens GN=CTNNAL1	80	15.4	0	0	1	15.4367	0.0366667	0.230072	0.808427	1	1.03448	15.2167	-0.183333	0.240069	0.316915	0.997459	0.889042	15.7	0.3	0.0989949	0.145934	0.978879	1.23259	0.161864	0.967949	2579
[truncated: 3,935 more rows]
