# Supplementary material for: An activator of G protein-coupled receptor and MEK1/2-ERK1/2 signaling inhibits HIV-1 replication by altering viral RNA processing
Source: PLoS Pathog. 2020 Feb 18;16(2):e1008307. doi: 10.1371/journal.ppat.1008307 (PMC7048317; doi:10.1371/journal.ppat.1008307)
Supplement: S5 Table — (XLSX) [file ppat.1008307.s005.xlsx]

## Sheet: LCMSMS-Hits
	S5 Table. Proteins identified in cells with substantial alterations in abundance from treatment with 5342191, 9147791, or DMSO without (-) Dox.
	Treatment	Type of Expression D	aProtein Name	aProtein Accession No.	aGene Name	bRel. Fold D (Log2)	bRel. Fold D	cp Value (t-test)	dBH Adj. p Value
	5342191	Upreg.	V-type proton ATPase 16 kDa proteolipid subunit	P27449	VATL	0.725	1.67163	0.0381165	1
			Serotransferrin	P02787	TRFE	0.676667	1.63508	0.361116	1
			Methylmalonic aciduria and homocystinuria type D protein, mitochondrial	Q9H3L0	MMAD	0.645	1.64233	0.168788	1
			Histone H4	P62805	H4	0.626667	1.54973	0.222833	1
			Isoform 2 of GRAM domain-containing protein 1A	Q96CP6-2	GRM1A	0.618333	1.55285	0.323842	1
		Downreg.	Isoform 3 of Protocadherin Fat 4	Q6V0I7-3	FAT4	-0.66	0.634592	0.00661532	1
			Ubiquitin-conjugating enzyme E2 C	O00762	UBE2C	-0.615	0.658495	0.034862	1
			ZW10 interactor	O95229	ZWINT	-0.611667	0.655448	0.0423232	1
			Keratin, type II cytoskeletal 79	Q5XKE5	K2C79	-1.09833	0.468443	0.404816	1
			Adenylate cyclase type 10	Q96PN6	ADCYA	-0.946667	0.536836	0.0689831	1
			Keratin, type II cytoskeletal 6B	P04259	K2C6B	-0.896667	0.541304	0.572243	1
			PCNA-associated factor	Q15004	PAF15	-0.725	0.620902	0.488971	1
			Cysteine-rich PDZ-binding protein	Q9P021	CRIPT	-0.708333	0.627166	0.149687	1
			TAT-1	P04610-1	tat	-0.68	0.652462	0.479397	1
			Gag	P03348	gag	-0.675	0.63861	0.0738221	1
			Isoform 2 of Mitotic checkpoint serine/threonine-protein kinase BUB1	O43683-2	BUB1	-0.623333	0.665805	0.191731	1
			Isoform 6 of X-linked retinitis pigmentosa GTPase regulator	Q92834-6	RPGR	-0.591667	0.683503	0.144261	1
			Myosin-9	P35579	MYH9	-0.588333	0.666186	0.52184	1
	9147791	Upreg.	Protein Niban	Q9BZQ8	NIBAN	0.928333	1.94497	0.0495603	0.997459
			Alanine aminotransferase 2	Q8TD30	ALAT2	0.79	1.73415	0.00897788	0.997459
			Phosphoserine phosphatase	P78330	SERB	0.66	1.58669	0.0159386	0.997459
			Microtubule-associated protein 1B	P46821	MAP1B	0.625	1.55662	0.0413783	0.997459
			Growth/differentiation factor 15	Q99988	GDF15	1.365	2.73519	0.064759	0.997459
			Serine/threonine-protein kinase MARK1	Q9P0L2	MARK1	1.12333	3.36465	0.352288	0.997459
			CUB and sushi domain-containing protein 2	Q7Z408	CSMD2	0.945	1.93362	0.0534824	0.997459
			RanBP-type and C3HC4-type zinc finger-containing protein 1	Q9BYM8	HOIL1	0.9	2.09774	0.361758	0.997459
			Phosphoenolpyruvate carboxykinase [GTP], mitochondrial	Q16822	PCKGM	0.843333	1.79432	0.110196	0.997459
			Asparagine synthetase [glutamine-hydrolyzing]	P08243	ASNS	0.833333	1.78341	0.0525505	0.997459
			Adenylate cyclase type 10	Q96PN6	ADCYA	0.81	2.15231	0.331072	0.997459
			Nuclear receptor subfamily 2 group C member 1	P13056	NR2C1	0.806667	1.85965	0.142429	0.997459
			Perilipin-4	Q96Q06	PLIN4	0.76	1.71603	0.0846518	0.997459
			Isoform 3 of Receptor-type tyrosine-protein phosphatase beta	P23467-3	PTPRB	0.711667	1.80434	0.268196	0.997459
			5-aminolevulinate synthase, nonspecific, mitochondrial	P13196	HEM1	0.638333	1.55983	0.18447	0.997459
			Isoform 2 of N-acetylglucosamine-1-phosphodiester alpha-N-acetylglucosaminidase	Q9UK23-2	NAGPA	0.633333	1.58627	0.257734	0.997459
			Isoform 2 of Small integral membrane protein 20	Q8N5G0-2	SMI20	0.595	1.6506	0.315502	0.997459
			Isoform 2 of Adhesion G-protein coupled receptor G1	Q9Y653-2	AGRG1	0.588333	1.54619	0.129846	0.997459
		Downreg.	Isoform 2 of Thioredoxin-related transmembrane protein 2	Q9Y320-2	TMX2	-0.851667	0.558572	0.0112398	0.997459
			Isoform 4 of Poly(rC)-binding protein 2	Q15366-4	PCBP2	-0.733333	0.612061	0.0452682	0.997459
			S-phase kinase-associated protein 2	Q13309	SKP2	-0.696667	0.618193	0.0241569	0.997459
			Thymidine kinase, cytosolic	P04183	KITH	-0.613333	0.654543	0.00580016	0.997459
			Protein S100-A7	P31151	S10A7	-1.28333	0.411018	0.473232	0.997459
			Keratin, type II cytoskeletal 6B	P04259	K2C6B	-1.23333	0.443055	0.465182	0.997459
			Protein S100-A9	P06702	S10A9	-1.21667	0.430485	0.453146	0.997459
			Keratin, type II cytoskeletal 5	P13647	K2C5	-1.11667	0.465288	0.439167	0.997459
			Keratin, type I cytoskeletal 14	P02533	K1C14	-1.11333	0.484834	0.297268	0.997459
			Keratin, type II cytoskeletal 2 epidermal	P35908	K22E	-0.938333	0.52198	0.176233	0.997459
			Protein S100-A8	P05109	S10A8	-0.92	0.543467	0.427928	0.997459
			Keratin, type II cytoskeletal 79	Q5XKE5	K2C79	-0.908333	0.562664	0.45261	0.997459
			Forkhead box protein K2	Q01167	FOXK2	-0.901667	0.549977	0.404703	0.997459
			Ubiquitin-conjugating enzyme E2 C	O00762	UBE2C	-0.785	0.593965	0.0629102	0.997459
			TAT-1	P04610-1	tat	-0.743333	0.625024	0.447652	0.997459
			Gag	P03348	gag	-0.738333	0.621353	0.111375	0.997459
			Cell division cycle protein 20 homolog	Q12834	CDC20	-0.661667	0.641626	0.0503556	0.997459
			Squalene monooxygenase	Q14534	ERG1	-0.658333	0.642196	0.363729	0.997459
			Acyl-CoA desaturase	O00767	ACOD	-0.658333	0.643152	0.0705003	0.997459
			Centromere protein X	A8MT69	CENPX	-0.61	0.749822	0.377227	0.997459
			Isoform 6 of X-linked retinitis pigmentosa GTPase regulator	Q92834-6	RPGR	-0.605	0.706222	0.265369	0.997459
			Keratin, type I cytoskeletal 10	P13645	K1C10	-0.603333	0.659295	0.144671	0.997459
	DMSO -	Upreg.	V-type proton ATPase 16 kDa proteolipid subunit	P27449	VATL	0.705	1.63155	0.0351863	0.978879
			Superoxide dismutase [Mn], mitochondrial	P04179	SODM	0.695	1.61892	0.437192	0.978879
			D-dopachrome decarboxylase	P30046	DOPD	0.69	1.61329	0.471051	0.978879
			Isoform 4 of Forkhead box protein P1	Q9H334-4	FOXP1	0.67	1.59123	0.527202	0.978879
		Downreg.	Gag	P03348	gag	-1.95	0.258818	0.0059902	0.978879
			Env-gp160	P03377	env	-1.775	0.292194	0.0321613	0.978879
			Gag-POL	P03367	gag-pol	-0.95	0.518876	0.0388114	0.978879
			Aurora kinase A	O14965	AURKA	-0.675	0.627179	0.0256461	0.978879
			TAT-1	P04610-1	tat	-2.27	0.207828	0.173303	0.978879
			Keratin, type II cytoskeletal 6B	P04259	K2C6B	-1.59	0.338006	0.384276	0.978879
			Keratin, type II cytoskeletal 5	P13647	K2C5	-1.445	0.367347	0.363908	0.978879
			Rev	P04620	rev	-1.405	0.3777	0.0609771	0.978879
			Keratin, type I cytoskeletal 14	P02533	K1C14	-1.405	0.379036	0.262432	0.978879
			Keratin, type II cytoskeletal 79	Q5XKE5	K2C79	-1.285	0.41117	0.357316	0.978879
			Protein S100-A7	P31151	S10A7	-1.27	0.41467	0.476616	0.978879
			Protein S100-A8	P05109	S10A8	-1.245	0.424041	0.341553	0.978879
			Protein S100-A9	P06702	S10A9	-1.16	0.447781	0.46805	0.978879
			Keratin, type II cytoskeletal 2 epidermal	P35908	K22E	-1.125	0.459207	0.126411	0.978879
			Keratin, type I cytoskeletal 9	P35527	K1C9	-0.945	0.521877	0.420399	0.978879
			Thymosin beta-4	P62328	TYB4	-0.94	0.534107	0.440411	0.978879
			Keratin, type I cytoskeletal 10	P13645	K1C10	-0.91	0.53239	0.102865	0.978879
			Keratin, type II cytoskeletal 1	P04264	K2C1	-0.9	0.536611	0.291383	0.978879
			Keratin, type II cytoskeletal 6A	P02538	K2C6A	-0.845	0.559723	0.439549	0.978879
			Keratin, type I cytoskeletal 16	P08779	K1C16	-0.83	0.56329	0.326754	0.978879
			Isoform 6 of X-linked retinitis pigmentosa GTPase regulator	Q92834-6	RPGR	-0.74	0.60965	0.215855	0.978879
			Histone H1.2	P16403	H12	-0.695	0.621051	0.232657	0.978879
			60S ribosomal protein L35	P42766	RL35	-0.69	0.619913	0.422522	0.978879
			RanBP-type and C3HC4-type zinc finger-containing protein 1	Q9BYM8	HOIL1	-0.615	0.653248	0.496829	0.978879
			Iodotyrosine deiodinase 1	Q6PHW0	IYD1	-0.6	0.65979	0.497268	0.978879
			Ras-related protein Rap-1A	P62834	RAP1A	-0.595	0.665164	0.144029	0.978879
			cAMP-regulated phosphoprotein 19	P56211	ARP19	-0.595	0.66348	0.375126	0.978879
	Notes:
	aGene/protein names and accession numbers (No.) are from UniProtKB/Swiss-Prot and those of human origin are listed in black while ones from HIV-1 are in red.
	bAverage (Avg.) relative (Rel.) fold change (Δ) in the abundance of 5,326 proteins identified from TMT LC-MS/MS were determined from Log2 (black) or non-Log2 (gray) normalized ion intensity (Int.) from cells treated with a compound or DMSO +/- Dox (n = 3 and 2, resp.) and shown relative to DMSO + as reference (see Table S4). Only proteins with substantial changes in abundance from Log2 data are s…
	cStatistical differences between two treatments (compound + and DMSO + control) were calculated by 2-tailed Welch's t-test whereas those between more than two treatments were determined by ANOVA, and significant changes (p <0.05) from each test were highlighted in yellow.
	dBenjamini-Hochberg (BH) procedure was applied to calculate "adjusted p values" (or q values) from ANOVA and t-tests, and significant results <0.2 FDR were highlighted in yellow.
