# Supplementary material for: An activator of G protein-coupled receptor and MEK1/2-ERK1/2 signaling inhibits HIV-1 replication by altering viral RNA processing
Source: PLoS Pathog. 2020 Feb 18;16(2):e1008307. doi: 10.1371/journal.ppat.1008307 (PMC7048317; doi:10.1371/journal.ppat.1008307)
Supplement: S6 Table — (XLSX) [file ppat.1008307.s006.xlsx]

## Sheet: CatEnrichmentPub
	S6 Table. Categories of pathways enriched among proteins with substantial changes in abundance from cells treated by different compounds.
	Treatment	aCat. Enriched	Cat. ID	bProtein Name	bProtein Accession No.	bGene Name	No. of Ref. Proteins in Cat.	No. of Ref. Proteins in List & Cat.	No. Expected in Cat.	Ratio of Enrichment	p Value	BH FDR
	5342191	None found
	9147791	Biosynthesis of amino acids	hsa01230	Phosphoserine phosphatase	P78330	SERB	48	2	0.04	50.06	0.000391	0.112
				Alanine aminotransferase 2	Q8TD30	ALAT2
	9147791	Carbon metabolism	hsa01200	Phosphoserine phosphatase	P78330	SERB	78	2	0.06	30.81	0.00104	0.149
				Alanine aminotransferase 2	Q8TD30	ALAT2
	DMSO -	None found
	Notes:
	aOverrepresentation enrichment analysis by WEB-based GEne SeT AnaLysis Toolkit (WebGestalt) of 2 or more substantially changed proteins (referenced, Ref.) identified from TMT LC-MS/MS of cells treated with indicated compounds (Table S5) that belong to a functional category (Cat.) listed by name and identity (ID) designation within the KEGG pathway database.
	bGene/protein names and accession numbers (No.) are from UniProtKB/Swiss-Prot.
